# Supplementary material for: 2,2-Bis[3,5-bis­(di­methyl­amino)­phen­yl]-1,1,1,3,3,3-hexa­methyl­tris­ilane
Source: IUCrdata. 2020 Sep 25;5(Pt 9):x201299. doi: 10.1107/S2414314620012997 (PMC9462273; doi:10.1107/S2414314620012997)
Supplement: Supplementary file 1 [file x-05-x201299-sup1.cif]

##############################################################################
#                                                                            #
# This CIF contains the data for a data article accepted for                 #
# publication in IUCrData. It conforms to the requirements of                #
# Notes for Authors for IUCrData, and has been                               #
# peer reviewed under the auspices of IUCrData.                              #
#                                                                            #
# Full details of the Crystallographic Information File format               #
# are given in the paper "The Crystallographic Information File (CIF):       #
# a New Standard Archive File for Crystallography" by S. R. Hall, F. H.      #
# Allen and I. D. Brown [Acta Cryst. (1991), A47, 655-685].                  #
#                                                                            #
# The current version of the core CIF dictionary is obtainable from          #
# ftp://ftp.iucr.org/pub/cif_core.dic.                                       #
#                                                                            #
# Software is freely available for graphical display of the structure(s)     #
# in this CIF. For information consult the CIF software page                 #
# http://www.iucr.org/resources/cif/software.                                #
#                                                                            #
# This file may be used for bona fide research purposes within the           #
# scientific community so long as proper attribution is given to the data    # 
# article from which it was obtained.                                        #
#                                                                            #
##############################################################################
data_I
_database_code_depnum_ccdc_archive 'CCDC 2033547'
_audit_creation_method     'SHELXL-2018/1'
_journal_date_recd_electronic     2020-09-18
_journal_date_accepted     2020-09-23
_journal_name_full     'IUCrData'
_journal_year     2020
_journal_volume     5
_journal_issue      9
_journal_page_first     0
_journal_page_last     0
_journal_paper_category     HO
_journal_paper_doi     10.1107/S2414314620012997
_journal_coeditor_code     IS4044
_publ_contact_author_name     'Yoshiyuki Mizuhata'
_publ_contact_author_address
;
Institute for Chemical Research
Kyoto University
Gokasho, Uji, Kyoto 611-0011
Japan
;
_publ_contact_author_email     'mizu@boc.kuicr.kyoto-u.ac.jp'
_publ_contact_author_fax     '+81-774-38-3209'
_publ_contact_author_phone     '+81-774-38-3203'
_publ_section_title
;
2,2-Bis[3,5-bis(dimethylamino)phenyl]-1,1,1,3,3,3-hexamethyltrisilane
;
_publ_section_title_footnote     .
loop_
    _publ_author_name
    _publ_author_footnote
    _publ_author_address
    'Mizuhata, Yoshiyuki' .
;
Institute for Chemical Research
Kyoto University
Gokasho, Uji, Kyoto 611-0011
Japan
;
    'Iwai, Kento' .
;
Institute for Chemical Research
Kyoto University
Gokasho, Uji, Kyoto 611-0011
Japan
;
    'Tokitoh, Norihiro' .
;
Institute for Chemical Research
Kyoto University
Gokasho, Uji, Kyoto 611-0011
Japan
;
_publ_section_synopsis
;
The molecules of the title compound, C~26~H~48~N~4~Si~3~, are linked <i>via</i>
an SiC--H...\p(aryl) interaction in the crystal.
;
_chemical_name_systematic
;
2,2-Bis[3,5-bis(dimethylamino)phenyl]-1,1,1,3,3,3-hexamethyltrisilane
;
_chemical_name_common     ?
_chemical_formula_moiety     'C26 H48 N4 Si3'
_chemical_formula_sum     'C26 H48 N4 Si3'
_chemical_formula_iupac     'C26 H48 N4 Si3'
_chemical_formula_weight     500.95
_chemical_melting_point     ?
_chemical_absolute_configuration     ?
_symmetry_cell_setting     monoclinic
_space_group_crystal_system     monoclinic
_space_group_name_H-M_alt     'P 21/c'
_space_group_name_Hall     '-P 2ybc'
loop_
    _space_group_symop_operation_xyz
    'x, y, z'
    '-x, y+1/2, -z+1/2'
    '-x, -y, -z'
    'x, -y-1/2, z-1/2'
_cell_length_a     20.6543(3)
_cell_length_b     8.36500(10)
_cell_length_c     17.5215(3)
_cell_angle_alpha     90
_cell_angle_beta     97.371(2)
_cell_angle_gamma     90
_cell_volume     3002.23(8)
_cell_formula_units_Z     4
_cell_measurement_reflns_used     24488
_cell_measurement_theta_min     1.7700
_cell_measurement_theta_max     30.3000
_cell_measurement_temperature     103(2)
_exptl_crystal_description     prism
_exptl_crystal_colour     colorless
_exptl_crystal_size_max     0.20
_exptl_crystal_size_mid     0.20
_exptl_crystal_size_min     0.20
_exptl_crystal_density_diffrn     1.108
_exptl_crystal_density_meas     ?
_exptl_crystal_density_method     'not measured'
_exptl_crystal_F_000     1096
_exptl_absorpt_coefficient_mu     0.178
_exptl_absorpt_correction_type     multi-scan
_exptl_absorpt_process_details
;
(CrysAlisPro (Rigaku OD, 2018)
;
_exptl_absorpt_correction_T_min     0.97740
_exptl_absorpt_correction_T_max     1.00000
_diffrn_ambient_temperature     103(2)
_diffrn_source     'fine-focus sealed X-ray tube'
_diffrn_radiation_type     MoK\a
_diffrn_radiation_wavelength     0.71073
_diffrn_radiation_source     ?
_diffrn_radiation_monochromator     graphite
_diffrn_measurement_device_type     'Rigaku Saturn'
_diffrn_measurement_method     '\w scans'
_diffrn_detector_area_resol_mean     28.5714
_diffrn_reflns_number     33409
_diffrn_reflns_av_R_equivalents     0.0293
_diffrn_reflns_av_unetI/netI     0.0176
_diffrn_reflns_theta_min     1.988
_diffrn_reflns_theta_max     25.499
_diffrn_reflns_theta_full     25.242
_diffrn_measured_fraction_theta_max     0.999
_diffrn_measured_fraction_theta_full     0.999
_diffrn_reflns_limit_h_min     -25
_diffrn_reflns_limit_h_max     25
_diffrn_reflns_limit_k_min     -10
_diffrn_reflns_limit_k_max     10
_diffrn_reflns_limit_l_min     -21
_diffrn_reflns_limit_l_max     21
_refine_special_details     ?
_reflns_number_total     5581
_reflns_number_gt     4877
_reflns_threshold_expression     'I > 2\s(I)'
_refine_ls_structure_factor_coef     Fsqd
_refine_ls_matrix_type     full
_refine_ls_R_factor_all     0.0397
_refine_ls_R_factor_gt     0.0325
_refine_ls_wR_factor_gt     0.0817
_refine_ls_wR_factor_ref     0.0863
_refine_ls_goodness_of_fit_ref     1.038
_refine_ls_restrained_S_all     1.038
_refine_ls_number_reflns     5581
_refine_ls_number_parameters     312
_refine_ls_number_restraints     0
_refine_ls_hydrogen_treatment     constr
_refine_ls_weighting_scheme     calc
_refine_ls_weighting_details
              'w=1/[\s^2^(Fo^2^)+(0.0427P)^2^+1.4907P] where P=(Fo^2^+2Fc^2^)/3'
_atom_sites_solution_hydrogens     geom
_atom_sites_solution_primary     dual
_atom_sites_solution_secondary     difmap
_refine_ls_shift/su_max     0.001
_refine_ls_shift/su_mean     0.000
_refine_diff_density_max     0.384
_refine_diff_density_min     -0.182
_refine_ls_extinction_method     none
_refine_ls_extinction_coef     .
loop_
    _atom_type_symbol
    _atom_type_description
    _atom_type_scat_dispersion_real
    _atom_type_scat_dispersion_imag
    _atom_type_scat_source
    'Si' 'Si' 0.0817 0.0704
                         'International Tables Vol C Tables 4.2.6.8 and 6.1.1.4'
    'C' 'C' 0.0033 0.0016
                         'International Tables Vol C Tables 4.2.6.8 and 6.1.1.4'
    'H' 'H' 0.0000 0.0000
                         'International Tables Vol C Tables 4.2.6.8 and 6.1.1.4'
    'N' 'N' 0.0061 0.0033
                         'International Tables Vol C Tables 4.2.6.8 and 6.1.1.4'
_computing_data_collection
;
CrystalClear (Rigaku, 1999)
;
_computing_cell_refinement
;
CrysAlisPro (Rigaku OD, 2018)
;
_computing_data_reduction
;
CrysAlisPro (Rigaku OD, 2018)
;
_computing_structure_solution
;
<i>SHELXT</i> (Sheldrick, 2015<i>a</i>)
;
_computing_structure_refinement
;
<i>SHELXL2018/1</i> (Sheldrick, 2015<i>b</i>)
;
_computing_molecular_graphics
;
<i>Yadokari-XG</i> (Kabuto <i>et al.</i>,  2009)
Mercury (Macrae <i>et al.</i>,  2020)
;
_computing_publication_material
;
<i>Yadokari-XG</i>
;
loop_
    _atom_site_type_symbol
    _atom_site_label
    _atom_site_fract_x
    _atom_site_fract_y
    _atom_site_fract_z
    _atom_site_U_iso_or_equiv
    _atom_site_adp_type
    _atom_site_calc_flag
    _atom_site_occupancy
    _atom_site_disorder_assembly
    _atom_site_disorder_group
    Si Si1 0.30425(2) 0.26359(5) 0.40578(2) 0.01776(11) Uani d 1 . .
    Si Si2 0.25081(2) 0.23923(4) 0.27966(2) 0.01378(10) Uani d 1 . .
    Si Si3 0.20713(2) -0.01864(5) 0.26001(2) 0.01934(11) Uani d 1 . .
    C C1 0.32187(9) 0.4774(2) 0.43281(10) 0.0326(4) Uani d 1 . .
    H H1 0.342782 0.529781 0.392332 0.049 Uiso calc 1 . .
    H H2 0.351105 0.481717 0.481460 0.049 Uiso calc 1 . .
    H H3 0.280943 0.532430 0.438785 0.049 Uiso calc 1 . .
    C C2 0.25745(8) 0.1727(2) 0.47983(9) 0.0338(4) Uani d 1 . .
    H H4 0.282593 0.183946 0.530913 0.051 Uiso calc 1 . .
    H H5 0.249861 0.059114 0.468290 0.051 Uiso calc 1 . .
    H H6 0.215449 0.227615 0.478973 0.051 Uiso calc 1 . .
    C C3 0.38414(7) 0.1570(2) 0.40627(9) 0.0278(4) Uani d 1 . .
    H H7 0.409142 0.164627 0.457597 0.042 Uiso calc 1 . .
    H H8 0.408976 0.206399 0.368441 0.042 Uiso calc 1 . .
    H H9 0.376058 0.044327 0.393031 0.042 Uiso calc 1 . .
    C C4 0.17831(7) 0.37787(16) 0.26124(8) 0.0157(3) Uani d 1 . .
    C C5 0.15255(7) 0.42232(16) 0.18664(8) 0.0166(3) Uani d 1 . .
    H H10 0.174097 0.391031 0.144264 0.020 Uiso calc 1 . .
    C C6 0.09489(7) 0.51314(16) 0.17395(8) 0.0164(3) Uani d 1 . .
    C C7 0.06416(7) 0.55949(17) 0.23737(8) 0.0175(3) Uani d 1 . .
    H H11 0.025674 0.622675 0.229263 0.021 Uiso calc 1 . .
    C C8 0.08913(7) 0.51440(17) 0.31244(8) 0.0189(3) Uani d 1 . .
    C C9 0.14687(7) 0.42416(17) 0.32341(8) 0.0181(3) Uani d 1 . .
    H H12 0.164780 0.394190 0.374040 0.022 Uiso calc 1 . .
    N N1 0.06746(6) 0.55413(15) 0.09955(7) 0.0211(3) Uani d 1 . .
    C C10 0.10803(8) 0.5412(2) 0.03772(8) 0.0247(3) Uani d 1 . .
    H H13 0.120610 0.429339 0.031923 0.037 Uiso calc 1 . .
    H H14 0.147335 0.606661 0.050088 0.037 Uiso calc 1 . .
    H H15 0.083461 0.578969 -0.010478 0.037 Uiso calc 1 . .
    C C11 0.01575(7) 0.6719(2) 0.08958(9) 0.0252(3) Uani d 1 . .
    H H16 0.032046 0.773793 0.112060 0.038 Uiso calc 1 . .
    H H17 -0.020940 0.635214 0.115365 0.038 Uiso calc 1 . .
    H H18 0.001115 0.686560 0.034579 0.038 Uiso calc 1 . .
    N N2 0.05745(7) 0.55862(18) 0.37463(7) 0.0305(3) Uani d 1 . .
    C C12 0.00044(7) 0.65851(19) 0.36342(9) 0.0235(3) Uani d 1 . .
    H H19 -0.032513 0.609127 0.325453 0.035 Uiso calc 1 . .
    H H20 0.012242 0.763704 0.344817 0.035 Uiso calc 1 . .
    H H21 -0.017287 0.670837 0.412357 0.035 Uiso calc 1 . .
    C C13 0.08889(8) 0.5299(2) 0.45176(8) 0.0253(3) Uani d 1 . .
    H H22 0.131207 0.584552 0.459169 0.038 Uiso calc 1 . .
    H H23 0.095511 0.414821 0.459639 0.038 Uiso calc 1 . .
    H H24 0.061305 0.570997 0.488874 0.038 Uiso calc 1 . .
    C C14 0.31425(7) 0.28489(17) 0.21410(8) 0.0151(3) Uani d 1 . .
    C C15 0.35872(7) 0.16651(17) 0.19910(8) 0.0170(3) Uani d 1 . .
    H H25 0.353827 0.060958 0.217532 0.020 Uiso calc 1 . .
    C C16 0.41035(7) 0.20138(17) 0.15730(8) 0.0169(3) Uani d 1 . .
    C C17 0.41619(7) 0.35685(17) 0.12925(8) 0.0167(3) Uani d 1 . .
    H H26 0.450754 0.381126 0.100236 0.020 Uiso calc 1 . .
    C C18 0.37191(7) 0.47750(17) 0.14323(8) 0.0162(3) Uani d 1 . .
    C C19 0.32122(7) 0.43937(17) 0.18636(8) 0.0160(3) Uani d 1 . .
    H H27 0.291203 0.520064 0.196795 0.019 Uiso calc 1 . .
    N N3 0.45454(6) 0.07908(15) 0.14290(7) 0.0215(3) Uani d 1 . .
    N N4 0.37992(6) 0.63483(15) 0.11844(7) 0.0219(3) Uani d 1 . .
    C C20 0.47693(9) -0.0230(2) 0.20856(10) 0.0358(4) Uani d 1 . .
    H H28 0.439219 -0.073086 0.227626 0.054 Uiso calc 1 . .
    H H29 0.500814 0.041608 0.249542 0.054 Uiso calc 1 . .
    H H30 0.505801 -0.106202 0.192602 0.054 Uiso calc 1 . .
    C C21 0.50722(8) 0.1230(2) 0.09949(11) 0.0366(4) Uani d 1 . .
    H H31 0.536208 0.199436 0.129305 0.055 Uiso calc 1 . .
    H H32 0.488974 0.171889 0.050608 0.055 Uiso calc 1 . .
    H H33 0.532024 0.027143 0.089272 0.055 Uiso calc 1 . .
    C C22 0.43019(8) 0.6685(2) 0.07004(10) 0.0313(4) Uani d 1 . .
    H H34 0.419445 0.614702 0.020332 0.047 Uiso calc 1 . .
    H H35 0.472326 0.629362 0.095198 0.047 Uiso calc 1 . .
    H H36 0.432763 0.784068 0.061867 0.047 Uiso calc 1 . .
    C C23 0.32265(9) 0.7339(2) 0.10043(12) 0.0361(4) Uani d 1 . .
    H H37 0.294343 0.722489 0.140908 0.054 Uiso calc 1 . .
    H H38 0.298835 0.700536 0.051007 0.054 Uiso calc 1 . .
    H H39 0.335941 0.845920 0.097152 0.054 Uiso calc 1 . .
    C C24 0.18019(8) -0.0508(2) 0.15471(10) 0.0310(4) Uani d 1 . .
    H H40 0.146709 0.028127 0.136380 0.047 Uiso calc 1 . .
    H H41 0.162104 -0.158697 0.146642 0.047 Uiso calc 1 . .
    H H42 0.217687 -0.038664 0.126137 0.047 Uiso calc 1 . .
    C C25 0.13399(8) -0.0289(2) 0.31312(10) 0.0332(4) Uani d 1 . .
    H H43 0.148027 -0.019567 0.368531 0.050 Uiso calc 1 . .
    H H44 0.111634 -0.131258 0.302292 0.050 Uiso calc 1 . .
    H H45 0.104091 0.058891 0.296305 0.050 Uiso calc 1 . .
    C C26 0.26437(9) -0.18132(19) 0.29957(11) 0.0340(4) Uani d 1 . .
    H H46 0.242957 -0.285333 0.290345 0.051 Uiso calc 1 . .
    H H47 0.276191 -0.165481 0.355026 0.051 Uiso calc 1 . .
    H H48 0.303862 -0.178120 0.274009 0.051 Uiso calc 1 . .
loop_
    _atom_site_aniso_label
    _atom_site_aniso_U_11
    _atom_site_aniso_U_22
    _atom_site_aniso_U_33
    _atom_site_aniso_U_12
    _atom_site_aniso_U_13
    _atom_site_aniso_U_23
    Si1 0.0165(2) 0.0216(2) 0.0150(2) -0.00027(16) 0.00150(15) 0.00142(15)
    Si2 0.01451(19) 0.01279(19) 0.0143(2) 0.00137(14) 0.00278(15) 0.00109(14)
    Si3 0.0186(2) 0.0153(2) 0.0246(2) -0.00180(15) 0.00459(16) -0.00247(16)
    C1 0.0323(9) 0.0292(9) 0.0344(9) -0.0007(7) -0.0026(7) -0.0108(7)
    C2 0.0262(9) 0.0523(11) 0.0230(8) 0.0001(8) 0.0038(7) 0.0145(8)
    C3 0.0216(8) 0.0364(9) 0.0241(8) 0.0064(7) -0.0022(6) 0.0008(7)
    C4 0.0161(7) 0.0121(7) 0.0191(7) -0.0007(5) 0.0024(5) 0.0003(5)
    C5 0.0185(7) 0.0161(7) 0.0161(7) 0.0002(6) 0.0055(5) -0.0011(5)
    C6 0.0174(7) 0.0141(7) 0.0174(7) -0.0013(5) 0.0017(5) 0.0016(5)
    C7 0.0161(7) 0.0160(7) 0.0205(7) 0.0026(5) 0.0031(6) 0.0010(6)
    C8 0.0213(7) 0.0179(7) 0.0184(7) 0.0018(6) 0.0058(6) -0.0005(6)
    C9 0.0215(7) 0.0187(7) 0.0142(7) 0.0025(6) 0.0022(6) 0.0020(6)
    N1 0.0211(6) 0.0263(7) 0.0160(6) 0.0063(5) 0.0023(5) 0.0031(5)
    C10 0.0269(8) 0.0313(9) 0.0160(7) 0.0049(7) 0.0036(6) 0.0021(6)
    C11 0.0208(8) 0.0324(9) 0.0221(8) 0.0058(7) 0.0017(6) 0.0082(7)
    N2 0.0318(8) 0.0440(9) 0.0167(7) 0.0209(7) 0.0063(6) 0.0012(6)
    C12 0.0197(7) 0.0287(8) 0.0234(8) 0.0037(6) 0.0076(6) -0.0035(6)
    C13 0.0286(8) 0.0308(9) 0.0174(7) 0.0046(7) 0.0065(6) -0.0015(6)
    C14 0.0162(7) 0.0170(7) 0.0120(6) -0.0003(5) 0.0009(5) -0.0009(5)
    C15 0.0205(7) 0.0139(7) 0.0168(7) 0.0003(6) 0.0029(6) 0.0012(5)
    C16 0.0165(7) 0.0186(7) 0.0151(7) 0.0019(6) -0.0001(5) -0.0027(6)
    C17 0.0147(7) 0.0210(7) 0.0145(7) -0.0017(6) 0.0026(5) -0.0009(6)
    C18 0.0179(7) 0.0160(7) 0.0143(7) -0.0020(6) 0.0000(5) -0.0009(5)
    C19 0.0167(7) 0.0150(7) 0.0162(7) 0.0017(5) 0.0020(5) -0.0013(5)
    N3 0.0209(6) 0.0216(6) 0.0235(7) 0.0063(5) 0.0081(5) 0.0010(5)
    N4 0.0241(7) 0.0167(6) 0.0263(7) -0.0010(5) 0.0091(5) 0.0041(5)
    C20 0.0400(10) 0.0374(10) 0.0298(9) 0.0231(8) 0.0042(7) 0.0039(8)
    C21 0.0317(9) 0.0311(9) 0.0515(11) 0.0105(8) 0.0228(8) 0.0035(8)
    C22 0.0336(9) 0.0212(8) 0.0424(10) -0.0047(7) 0.0176(8) 0.0052(7)
    C23 0.0356(10) 0.0219(8) 0.0543(12) 0.0070(7) 0.0190(9) 0.0157(8)
    C24 0.0274(9) 0.0335(9) 0.0315(9) 0.0003(7) 0.0012(7) -0.0130(7)
    C25 0.0278(9) 0.0335(9) 0.0405(10) -0.0119(7) 0.0129(7) -0.0069(8)
    C26 0.0376(10) 0.0169(8) 0.0474(11) 0.0013(7) 0.0056(8) 0.0039(7)
_geom_special_details
;
 All esds (except the esd in the dihedral angle between two l.s. planes)
 are estimated using the full covariance matrix.  The cell esds are taken
 into account individually in the estimation of esds in distances, angles
 and torsion angles; correlations between esds in cell parameters are only
 used when they are defined by crystal symmetry.  An approximate (isotropic)
 treatment of cell esds is used for estimating esds involving l.s. planes.
;
loop_
    _geom_bond_atom_site_label_1
    _geom_bond_atom_site_label_2
    _geom_bond_site_symmetry_2
    _geom_bond_distance
    _geom_bond_publ_flag
    Si1 C1 . 1.8737(17) ?
    Si1 C3 . 1.8744(16) ?
    Si1 C2 . 1.8755(16) ?
    Si1 Si2 . 2.3488(5) ?
    Si2 C4 . 1.8887(14) ?
    Si2 C14 . 1.8890(14) ?
    Si2 Si3 . 2.3465(5) ?
    Si3 C25 . 1.8751(17) ?
    Si3 C26 . 1.8762(17) ?
    Si3 C24 . 1.8767(17) ?
    C1 H1 . 0.9800 ?
    C1 H2 . 0.9800 ?
    C1 H3 . 0.9800 ?
    C2 H4 . 0.9800 ?
    C2 H5 . 0.9800 ?
    C2 H6 . 0.9800 ?
    C3 H7 . 0.9800 ?
    C3 H8 . 0.9800 ?
    C3 H9 . 0.9800 ?
    C4 C9 . 1.393(2) ?
    C4 C5 . 1.3971(19) ?
    C5 C6 . 1.406(2) ?
    C5 H10 . 0.9500 ?
    C6 N1 . 1.3959(18) ?
    C6 C7 . 1.403(2) ?
    C7 C8 . 1.402(2) ?
    C7 H11 . 0.9500 ?
    C8 N2 . 1.3911(19) ?
    C8 C9 . 1.404(2) ?
    C9 H12 . 0.9500 ?
    N1 C11 . 1.4473(19) ?
    N1 C10 . 1.4562(19) ?
    C10 H13 . 0.9800 ?
    C10 H14 . 0.9800 ?
    C10 H15 . 0.9800 ?
    C11 H16 . 0.9800 ?
    C11 H17 . 0.9800 ?
    C11 H18 . 0.9800 ?
    N2 C12 . 1.4365(19) ?
    N2 C13 . 1.4423(19) ?
    C12 H19 . 0.9800 ?
    C12 H20 . 0.9800 ?
    C12 H21 . 0.9800 ?
    C13 H22 . 0.9800 ?
    C13 H23 . 0.9800 ?
    C13 H24 . 0.9800 ?
    C14 C19 . 1.395(2) ?
    C14 C15 . 1.398(2) ?
    C15 C16 . 1.400(2) ?
    C15 H25 . 0.9500 ?
    C16 C17 . 1.401(2) ?
    C16 N3 . 1.4151(18) ?
    C17 C18 . 1.404(2) ?
    C17 H26 . 0.9500 ?
    C18 N4 . 1.4023(18) ?
    C18 C19 . 1.404(2) ?
    C19 H27 . 0.9500 ?
    N3 C21 . 1.452(2) ?
    N3 C20 . 1.460(2) ?
    N4 C23 . 1.446(2) ?
    N4 C22 . 1.4499(19) ?
    C20 H28 . 0.9800 ?
    C20 H29 . 0.9800 ?
    C20 H30 . 0.9800 ?
    C21 H31 . 0.9800 ?
    C21 H32 . 0.9800 ?
    C21 H33 . 0.9800 ?
    C22 H34 . 0.9800 ?
    C22 H35 . 0.9800 ?
    C22 H36 . 0.9800 ?
    C23 H37 . 0.9800 ?
    C23 H38 . 0.9800 ?
    C23 H39 . 0.9800 ?
    C24 H40 . 0.9800 ?
    C24 H41 . 0.9800 ?
    C24 H42 . 0.9800 ?
    C25 H43 . 0.9800 ?
    C25 H44 . 0.9800 ?
    C25 H45 . 0.9800 ?
    C26 H46 . 0.9800 ?
    C26 H47 . 0.9800 ?
    C26 H48 . 0.9800 ?
loop_
    _geom_contact_atom_site_label_1
    _geom_contact_atom_site_label_2
    _geom_contact_distance
    _geom_contact_site_symmetry_1
    _geom_contact_site_symmetry_2
    _geom_contact_publ_flag
    H4 C18 ? 1_555 2_555 yes
loop_
    _geom_angle_atom_site_label_1
    _geom_angle_atom_site_label_2
    _geom_angle_atom_site_label_3
    _geom_angle_site_symmetry_1
    _geom_angle_site_symmetry_3
    _geom_angle
    _geom_angle_publ_flag
    C1 Si1 C3 . . 108.08(8) ?
    C1 Si1 C2 . . 108.21(9) ?
    C3 Si1 C2 . . 109.61(8) ?
    C1 Si1 Si2 . . 111.92(6) ?
    C3 Si1 Si2 . . 105.68(5) ?
    C2 Si1 Si2 . . 113.20(6) ?
    C4 Si2 C14 . . 111.62(6) ?
    C4 Si2 Si3 . . 104.95(4) ?
    C14 Si2 Si3 . . 112.35(5) ?
    C4 Si2 Si1 . . 111.97(5) ?
    C14 Si2 Si1 . . 106.00(4) ?
    Si3 Si2 Si1 . . 110.08(2) ?
    C25 Si3 C26 . . 107.05(8) ?
    C25 Si3 C24 . . 108.98(8) ?
    C26 Si3 C24 . . 110.64(8) ?
    C25 Si3 Si2 . . 106.75(6) ?
    C26 Si3 Si2 . . 113.60(6) ?
    C24 Si3 Si2 . . 109.63(6) ?
    Si1 C1 H1 . . 109.5 ?
    Si1 C1 H2 . . 109.5 ?
    H1 C1 H2 . . 109.5 ?
    Si1 C1 H3 . . 109.5 ?
    H1 C1 H3 . . 109.5 ?
    H2 C1 H3 . . 109.5 ?
    Si1 C2 H4 . . 109.5 ?
    Si1 C2 H5 . . 109.5 ?
    H4 C2 H5 . . 109.5 ?
    Si1 C2 H6 . . 109.5 ?
    H4 C2 H6 . . 109.5 ?
    H5 C2 H6 . . 109.5 ?
    Si1 C3 H7 . . 109.5 ?
    Si1 C3 H8 . . 109.5 ?
    H7 C3 H8 . . 109.5 ?
    Si1 C3 H9 . . 109.5 ?
    H7 C3 H9 . . 109.5 ?
    H8 C3 H9 . . 109.5 ?
    C9 C4 C5 . . 119.86(13) ?
    C9 C4 Si2 . . 118.43(10) ?
    C5 C4 Si2 . . 121.45(11) ?
    C4 C5 C6 . . 120.33(13) ?
    C4 C5 H10 . . 119.8 ?
    C6 C5 H10 . . 119.8 ?
    N1 C6 C7 . . 120.08(13) ?
    N1 C6 C5 . . 120.96(13) ?
    C7 C6 C5 . . 118.95(13) ?
    C8 C7 C6 . . 121.30(13) ?
    C8 C7 H11 . . 119.4 ?
    C6 C7 H11 . . 119.4 ?
    N2 C8 C7 . . 120.67(13) ?
    N2 C8 C9 . . 120.83(13) ?
    C7 C8 C9 . . 118.50(13) ?
    C4 C9 C8 . . 121.05(13) ?
    C4 C9 H12 . . 119.5 ?
    C8 C9 H12 . . 119.5 ?
    C6 N1 C11 . . 118.99(12) ?
    C6 N1 C10 . . 118.25(12) ?
    C11 N1 C10 . . 116.55(12) ?
    N1 C10 H13 . . 109.5 ?
    N1 C10 H14 . . 109.5 ?
    H13 C10 H14 . . 109.5 ?
    N1 C10 H15 . . 109.5 ?
    H13 C10 H15 . . 109.5 ?
    H14 C10 H15 . . 109.5 ?
    N1 C11 H16 . . 109.5 ?
    N1 C11 H17 . . 109.5 ?
    H16 C11 H17 . . 109.5 ?
    N1 C11 H18 . . 109.5 ?
    H16 C11 H18 . . 109.5 ?
    H17 C11 H18 . . 109.5 ?
    C8 N2 C12 . . 120.48(12) ?
    C8 N2 C13 . . 119.29(12) ?
    C12 N2 C13 . . 119.17(12) ?
    N2 C12 H19 . . 109.5 ?
    N2 C12 H20 . . 109.5 ?
    H19 C12 H20 . . 109.5 ?
    N2 C12 H21 . . 109.5 ?
    H19 C12 H21 . . 109.5 ?
    H20 C12 H21 . . 109.5 ?
    N2 C13 H22 . . 109.5 ?
    N2 C13 H23 . . 109.5 ?
    H22 C13 H23 . . 109.5 ?
    N2 C13 H24 . . 109.5 ?
    H22 C13 H24 . . 109.5 ?
    H23 C13 H24 . . 109.5 ?
    C19 C14 C15 . . 119.40(13) ?
    C19 C14 Si2 . . 120.66(10) ?
    C15 C14 Si2 . . 119.65(10) ?
    C14 C15 C16 . . 120.91(13) ?
    C14 C15 H25 . . 119.5 ?
    C16 C15 H25 . . 119.5 ?
    C15 C16 C17 . . 118.86(13) ?
    C15 C16 N3 . . 119.66(13) ?
    C17 C16 N3 . . 121.47(13) ?
    C16 C17 C18 . . 121.24(13) ?
    C16 C17 H26 . . 119.4 ?
    C18 C17 H26 . . 119.4 ?
    N4 C18 C19 . . 120.37(13) ?
    N4 C18 C17 . . 121.00(13) ?
    C19 C18 C17 . . 118.54(13) ?
    C14 C19 C18 . . 121.03(13) ?
    C14 C19 H27 . . 119.5 ?
    C18 C19 H27 . . 119.5 ?
    C16 N3 C21 . . 117.02(12) ?
    C16 N3 C20 . . 115.40(12) ?
    C21 N3 C20 . . 112.20(13) ?
    C18 N4 C23 . . 118.68(12) ?
    C18 N4 C22 . . 119.02(12) ?
    C23 N4 C22 . . 112.84(13) ?
    N3 C20 H28 . . 109.5 ?
    N3 C20 H29 . . 109.5 ?
    H28 C20 H29 . . 109.5 ?
    N3 C20 H30 . . 109.5 ?
    H28 C20 H30 . . 109.5 ?
    H29 C20 H30 . . 109.5 ?
    N3 C21 H31 . . 109.5 ?
    N3 C21 H32 . . 109.5 ?
    H31 C21 H32 . . 109.5 ?
    N3 C21 H33 . . 109.5 ?
    H31 C21 H33 . . 109.5 ?
    H32 C21 H33 . . 109.5 ?
    N4 C22 H34 . . 109.5 ?
    N4 C22 H35 . . 109.5 ?
    H34 C22 H35 . . 109.5 ?
    N4 C22 H36 . . 109.5 ?
    H34 C22 H36 . . 109.5 ?
    H35 C22 H36 . . 109.5 ?
    N4 C23 H37 . . 109.5 ?
    N4 C23 H38 . . 109.5 ?
    H37 C23 H38 . . 109.5 ?
    N4 C23 H39 . . 109.5 ?
    H37 C23 H39 . . 109.5 ?
    H38 C23 H39 . . 109.5 ?
    Si3 C24 H40 . . 109.5 ?
    Si3 C24 H41 . . 109.5 ?
    H40 C24 H41 . . 109.5 ?
    Si3 C24 H42 . . 109.5 ?
    H40 C24 H42 . . 109.5 ?
    H41 C24 H42 . . 109.5 ?
    Si3 C25 H43 . . 109.5 ?
    Si3 C25 H44 . . 109.5 ?
    H43 C25 H44 . . 109.5 ?
    Si3 C25 H45 . . 109.5 ?
    H43 C25 H45 . . 109.5 ?
    H44 C25 H45 . . 109.5 ?
    Si3 C26 H46 . . 109.5 ?
    Si3 C26 H47 . . 109.5 ?
    H46 C26 H47 . . 109.5 ?
    Si3 C26 H48 . . 109.5 ?
    H46 C26 H48 . . 109.5 ?
    H47 C26 H48 . . 109.5 ?
loop_
    _geom_torsion_atom_site_label_1
    _geom_torsion_atom_site_label_2
    _geom_torsion_atom_site_label_3
    _geom_torsion_atom_site_label_4
    _geom_torsion_site_symmetry_1
    _geom_torsion_site_symmetry_2
    _geom_torsion_site_symmetry_3
    _geom_torsion_site_symmetry_4
    _geom_torsion
    _geom_torsion_publ_flag
    C14 Si2 C4 C9 . . . . -145.45(11) ?
    Si3 Si2 C4 C9 . . . . 92.60(11) ?
    Si1 Si2 C4 C9 . . . . -26.80(12) ?
    C14 Si2 C4 C5 . . . . 40.35(13) ?
    Si3 Si2 C4 C5 . . . . -81.60(12) ?
    Si1 Si2 C4 C5 . . . . 159.00(10) ?
    C9 C4 C5 C6 . . . . -0.2(2) ?
    Si2 C4 C5 C6 . . . . 173.90(10) ?
    C4 C5 C6 N1 . . . . -177.96(13) ?
    C4 C5 C6 C7 . . . . 0.6(2) ?
    N1 C6 C7 C8 . . . . 177.34(13) ?
    C5 C6 C7 C8 . . . . -1.3(2) ?
    C6 C7 C8 N2 . . . . -178.75(14) ?
    C6 C7 C8 C9 . . . . 1.4(2) ?
    C5 C4 C9 C8 . . . . 0.4(2) ?
    Si2 C4 C9 C8 . . . . -173.87(11) ?
    N2 C8 C9 C4 . . . . 179.17(14) ?
    C7 C8 C9 C4 . . . . -1.0(2) ?
    C7 C6 N1 C11 . . . . 13.1(2) ?
    C5 C6 N1 C11 . . . . -168.37(13) ?
    C7 C6 N1 C10 . . . . 164.45(13) ?
    C5 C6 N1 C10 . . . . -17.0(2) ?
    C7 C8 N2 C12 . . . . -3.3(2) ?
    C9 C8 N2 C12 . . . . 176.48(14) ?
    C7 C8 N2 C13 . . . . -171.42(14) ?
    C9 C8 N2 C13 . . . . 8.4(2) ?
    C4 Si2 C14 C19 . . . . 28.69(13) ?
    Si3 Si2 C14 C19 . . . . 146.27(10) ?
    Si1 Si2 C14 C19 . . . . -93.46(11) ?
    C4 Si2 C14 C15 . . . . -157.41(11) ?
    Si3 Si2 C14 C15 . . . . -39.83(12) ?
    Si1 Si2 C14 C15 . . . . 80.44(11) ?
    C19 C14 C15 C16 . . . . 0.6(2) ?
    Si2 C14 C15 C16 . . . . -173.39(10) ?
    C14 C15 C16 C17 . . . . -1.2(2) ?
    C14 C15 C16 N3 . . . . -179.91(12) ?
    C15 C16 C17 C18 . . . . 0.8(2) ?
    N3 C16 C17 C18 . . . . 179.53(12) ?
    C16 C17 C18 N4 . . . . 176.69(13) ?
    C16 C17 C18 C19 . . . . 0.1(2) ?
    C15 C14 C19 C18 . . . . 0.4(2) ?
    Si2 C14 C19 C18 . . . . 174.32(10) ?
    N4 C18 C19 C14 . . . . -177.34(13) ?
    C17 C18 C19 C14 . . . . -0.7(2) ?
    C15 C16 N3 C21 . . . . -179.75(14) ?
    C17 C16 N3 C21 . . . . 1.6(2) ?
    C15 C16 N3 C20 . . . . -44.38(19) ?
    C17 C16 N3 C20 . . . . 136.94(15) ?
    C19 C18 N4 C23 . . . . -32.2(2) ?
    C17 C18 N4 C23 . . . . 151.30(15) ?
    C19 C18 N4 C22 . . . . -176.24(13) ?
    C17 C18 N4 C22 . . . . 7.3(2) ?
loop_
    _geom_hbond_atom_site_label_d
    _geom_hbond_atom_site_label_h
    _geom_hbond_atom_site_label_a
    _geom_hbond_site_symmetry_a
    _geom_hbond_distance_dh
    _geom_hbond_distance_ha
    _geom_hbond_distance_da
    _geom_hbond_angle_dha
    _geom_hbond_publ_flag
    C2 H4 Cg 4_566 0.98 2.81 3.7869(17) 172 y
_shelx_space_group_comment
;
The symmetry employed for this shelxl refinement is uniquely defined
by the following loop, which should always be used as a source of
symmetry information in preference to the above space-group names.
They are only intended as comments.
;
_shelx_estimated_absorpt_T_min     0.965
_shelx_estimated_absorpt_T_max     0.965
_shelx_hkl_file
;
  -2   0   0  186.92    2.15
   2   0   0  209.08    2.20
  -2   0   0  214.26    2.32
   2   0   0  208.36    2.25
  -3   0   0  360.22    3.57
  -3   0   0  360.71    3.71
  -3   0   0  354.07    3.67
   3   0   0  374.39    3.72
   3   0   0  350.76    3.46
  -4   0   0  102.94    2.32
   4   0   0  107.51    2.33
  -4   0   0  100.68    2.20
   5   0   0  529.86    5.71
  -5   0   0  521.66    5.50
  -5   0   0  531.42    5.79
   6   0   0    4.43    0.83
  -6   0   0    5.55    0.95
  -6   0   0    5.32    0.83
  -7   0   0    0.78    0.73
  -7   0   0    0.49    0.29
  -7   0   0   -0.45    0.65
   7   0   0    0.98    0.29
   7   0   0    0.65    0.71
   8   0   0   88.37    1.42
  -8   0   0   81.22    2.99
  -8   0   0   87.18    1.43
   8   0   0   89.07    3.06
  -8   0   0   85.34    2.88
  -9   0   0   10.67    1.29
   9   0   0    8.38    1.32
  -9   0   0    9.44    1.34
   9   0   0    7.80    0.53
  -9   0   0   11.07    0.63
  10   0   0  197.46    5.14
 -10   0   0  210.90    2.33
  10   0   0  193.68    2.21
 -10   0   0  201.01    5.12
 -10   0   0  195.65    4.85
  11   0   0   -0.07    0.32
 -11   0   0   -0.52    0.41
 -11   0   0    1.17    1.05
 -11   0   0    1.50    0.88
  11   0   0    1.30    0.96
 -12   0   0  239.04    2.47
 -12   0   0  243.28    5.92
 -12   0   0  242.77    6.22
  12   0   0  241.99    6.20
 -13   0   0  461.00    8.96
 -13   0   0  435.23    8.27
 -13   0   0  427.52    3.07
  13   0   0  443.04    8.72
  14   0   0   19.24    2.16
 -14   0   0   17.48    2.00
 -14   0   0   15.52    1.98
 -15   0   0   15.77    2.04
  15   0   0   14.33    2.04
 -15   0   0   18.09    2.05
  16   0   0  592.56   11.34
 -16   0   0  565.79   10.75
 -17   0   0  148.82    6.11
 -17   0   0  150.58    5.84
  17   0   0  141.94    5.91
 -18   0   0  353.30    9.64
 -18   0   0  354.77    9.03
  18   0   0  364.08    9.74
  19   0   0  449.55   11.10
 -19   0   0  464.96   10.79
 -19   0   0  463.61   11.34
  20   0   0  167.98    7.17
 -20   0   0  163.30    6.72
 -20   0   0  155.69    6.92
 -21   0   0   56.84    4.22
  21   0   0   64.32    4.81
 -21   0   0   57.00    4.62
 -22   0   0    8.58    2.59
 -22   0   0   13.23    2.58
  22   0   0    9.06    2.19
  23   0   0    2.96    2.07
 -23   0   0    2.54    2.34
 -23   0   0    4.24    2.67
 -24   0   0   37.72    4.32
 -24   0   0   35.22    4.05
  24   0   0   37.44    4.45
 -25   0   0   92.15    6.47
 -25   0   0   88.35    6.04
  25   0   0   93.31    6.53
 -26   0   0   44.53    4.60
  26   0   0   55.83    5.34
 -26   0   0   55.29    5.62
  27   0   0    5.37    3.46
 -27   0   0   13.22    3.30
 -27   0   0    3.67    3.23
 -28   0   0   13.91    3.87
   0  -1   0    0.40    0.34
   0   1   0    0.26    0.36
   0   1   0    1.21    0.35
   0  -1   0    0.48    0.33
   0   1   0    0.07    0.32
   1  -1   0 2025.24    8.08
  -1  -1   0 2016.10    7.89
  -1   1   0 2051.29    8.09
   1  -1   0 2028.22    8.18
   1   1   0 2135.24    7.80
  -1   1   0 2024.43    8.15
  -1  -1   0 2053.24    8.01
  -1   1   0 2101.67    8.31
   1   1   0 2021.21    8.00
   1  -1   0 2025.92    8.17
   1   1   0 2022.75    7.48
   1   1   0 2104.45    8.03
  -2  -1   0 1149.19    6.30
  -2  -1   0 1208.14    6.85
   2  -1   0 1150.50    6.25
  -2   1   0 1134.45    6.74
  -2  -1   0 1178.19    6.53
   2   1   0 1165.06    6.03
   2   1   0 1143.96    6.26
  -2  -1   0 1151.53    6.03
  -2   1   0 1176.39    6.23
   2   1   0 1128.14    6.47
  -3  -1   0  790.03    4.98
   3   1   0  808.61    5.15
   3   1   0  816.59    5.91
  -3   1   0  801.33    4.35
   3  -1   0  822.36    6.43
  -3   1   0  819.00    6.48
   3  -1   0  832.75    4.41
   3  -1   0  825.15    5.38
  -3   1   0  819.87    5.39
   3   1   0  817.13    6.04
  -3  -1   0  804.32    6.43
  -4   1   0   40.62    1.25
   4   1   0   39.97    1.58
   4   1   0   38.14    1.18
   4   1   0   38.64    1.52
   4  -1   0   41.44    1.26
  -4  -1   0   38.42    1.64
   4  -1   0   38.39    1.61
  -4  -1   0   39.87    1.21
  -4   1   0   38.42    1.64
   4  -1   0   41.70    1.32
   5  -1   0   74.34    1.73
  -5   1   0   72.25    1.84
   5  -1   0   74.31    2.40
  -5  -1   0   69.99    2.38
  -5   1   0   75.64    2.42
   5   1   0   75.82    2.27
  -5  -1   0   74.63    1.61
   5   1   0   72.65    1.60
  -5  -1   0   69.76    2.24
   6  -1   0  151.66    2.48
  -6  -1   0  141.19    3.50
  -6  -1   0  146.93    3.58
   6  -1   0  159.20    3.72
  -6  -1   0  147.39    2.24
  -6   1   0  147.17    2.90
  -6   1   0  149.78    3.63
   6   1   0  152.26    3.43
  -7  -1   0   88.53    3.00
  -7  -1   0   85.97    1.76
  -7  -1   0   82.83    2.86
   7   1   0   95.16    2.97
  -7  -1   0   83.29    1.78
  -7   1   0   88.56    2.50
  -7   1   0   86.18    3.00
   7  -1   0   86.86    1.93
   7  -1   0   88.25    3.01
  -8   1   0  220.04    4.22
  -8   1   0  215.22    4.95
  -8  -1   0  224.48    4.82
   8  -1   0  230.66    5.09
  -8  -1   0  220.21    2.81
  -8  -1   0  216.48    2.84
   8  -1   0  225.41    3.13
   8   1   0  219.15    4.72
  -8  -1   0  214.94    4.92
   9  -1   0    2.84    1.13
   9  -1   0    0.38    0.46
  -9   1   0    1.48    0.89
  -9  -1   0    0.47    0.85
  -9  -1   0    0.18    0.43
   9   1   0   -0.48    0.93
  -9  -1   0    1.26    0.98
  -9   1   0    1.90    0.97
 -10  -1   0   16.67    1.75
  10   1   0   15.07    1.62
  10  -1   0   15.62    0.93
  10  -1   0   12.82    1.57
 -10   1   0   14.40    1.37
 -10  -1   0   15.61    1.71
 -10  -1   0   15.18    0.85
 -10   1   0   15.30    1.67
  11  -1   0   38.99    2.64
 -11  -1   0   32.92    2.37
 -11  -1   0   35.34    1.20
  11   1   0   33.06    2.27
 -11  -1   0   36.66    2.44
 -11   1   0   40.05    2.61
 -11   1   0   32.23    2.01
  11  -1   0   35.19    1.32
 -12   1   0  136.29    4.25
 -12  -1   0  132.41    2.18
 -12  -1   0  130.02    4.67
 -12  -1   0  132.03    2.18
  12  -1   0  127.14    4.65
  12  -1   0  117.58    2.34
 -12   1   0  130.79    4.74
 -12  -1   0  139.29    4.77
  12   1   0  141.34    4.73
  13  -1   0  128.64    2.45
 -13  -1   0  130.28    2.13
  13  -1   0  134.90    5.07
 -13   1   0  138.33    4.51
 -13   1   0  138.53    5.09
  13   1   0  136.74    4.90
 -13  -1   0  131.62    4.90
 -13  -1   0  134.36    2.13
 -13  -1   0  136.44    4.99
 -14   1   0   70.52    3.41
  14  -1   0   71.74    1.83
 -14   1   0   74.17    3.94
  14  -1   0   66.28    3.71
 -14  -1   0   71.96    1.51
  14   1   0   70.44    3.75
 -14  -1   0   72.19    3.81
 -14  -1   0   70.41    3.84
  15   1   0  195.99    6.39
 -15  -1   0  185.02    6.22
 -15  -1   0  190.38    6.32
 -15   1   0  186.65    5.68
 -15   1   0  185.50    6.34
  15  -1   0  172.11    6.14
 -16  -1   0  103.55    4.91
  16   1   0   90.25    4.58
  16  -1   0   92.41    4.80
 -16   1   0   92.61    4.73
 -16  -1   0   94.08    4.68
 -16   1   0   94.68    4.32
 -17  -1   0  142.44    5.90
  17   1   0  145.32    5.93
 -17  -1   0  144.39    5.92
 -17   1   0  152.16    5.62
  17  -1   0  130.05    5.80
 -17   1   0  148.89    6.17
  18  -1   0   -1.85    1.80
 -18  -1   0    1.87    1.65
  18   1   0    2.87    1.66
 -18   1   0    4.75    1.96
 -18   1   0    4.92    1.75
 -18  -1   0    5.38    1.74
 -19  -1   0  688.50   13.59
 -19   1   0  695.55   13.95
  19   1   0  661.11   13.43
 -19  -1   0  665.60   13.67
  19  -1   0  661.38   13.69
 -19   1   0  693.02   12.64
 -20  -1   0   79.64    5.09
  20  -1   0   78.29    5.14
 -20   1   0   71.79    4.98
  20   1   0   73.45    5.03
 -20   1   0   64.48    4.21
 -20  -1   0   70.58    4.60
 -21  -1   0   25.82    3.28
 -21   1   0   22.50    3.21
  21   1   0   19.76    3.14
 -21   1   0   29.35    3.29
  21  -1   0   30.51    3.51
 -21  -1   0   25.88    3.43
 -22  -1   0   66.74    5.03
  22  -1   0   58.87    4.87
 -22  -1   0   62.85    4.79
 -22   1   0   63.18    4.97
 -22   1   0   77.21    4.93
  22   1   0   64.94    4.97
 -23  -1   0   18.03    3.13
 -23   1   0   22.44    3.21
 -23  -1   0   15.92    3.25
  23   1   0   12.73    2.83
 -23   1   0   17.95    3.27
  23  -1   0   16.30    3.37
 -24  -1   0    9.46    2.79
  24   1   0    6.48    2.53
  24  -1   0   11.09    3.18
 -24  -1   0    8.60    2.80
 -24   1   0    9.09    3.00
 -24   1   0    4.69    2.28
 -25   1   0    4.61    2.38
 -25  -1   0    5.01    2.48
  25  -1   0    4.40    2.65
  25   1   0    6.11    3.15
 -25   1   0    6.18    3.21
 -26  -1   0   21.73    3.88
  26   1   0   19.73    3.78
 -26   1   0   13.22    3.15
  26  -1   0   26.39    4.27
  26   1   0   21.75    3.90
 -27  -1   0   -3.61    2.98
  27   1   0    3.64    3.00
  27   1   0    1.33    2.81
  27  -1   0    1.04    2.92
 -27   1   0   -0.52    3.09
 -28  -1   0   -2.36    3.18
   0  -2   0 1201.61    8.78
   0   2   0 1232.49    8.34
   0  -2   0 1211.45    6.56
   0   2   0 1167.37    8.45
  -1   2   0 2835.71   12.78
   1   2   0 2782.61   12.33
   1   2   0 2746.58   12.75
   1  -2   0 2785.78    8.82
  -1   2   0 2763.63   12.99
  -1  -2   0 2671.25   13.00
   1  -2   0 2763.70   13.28
  -1  -2   0 2704.34   11.00
  -2   2   0 1318.13    9.24
  -2  -2   0 1326.30    9.21
   2   2   0 1331.51    8.68
  -2   2   0 1308.75    9.36
  -2  -2   0 1326.79    8.53
   2  -2   0 1338.26    9.44
   2  -2   0 1326.93    5.52
  -2   2   0 1317.67    5.48
   2   2   0 1315.64    9.09
  -3   2   0 3946.58   17.08
  -3  -2   0 3947.06   15.97
  -3   2   0 4030.06    9.57
  -3   2   0 3988.93   17.07
   3  -2   0 3967.44   16.44
  -3   2   0 4033.11    9.61
  -3  -2   0 3962.13   16.19
   3   2   0 4020.76   16.42
   4  -2   0 2468.55   13.02
   4   2   0 2451.91   12.96
   4   2   0 2407.48   13.35
  -4   2   0 2404.62    8.22
  -4  -2   0 2432.54   13.73
  -4   2   0 2458.18   13.99
  -4  -2   0 2403.07   12.42
  -4   2   0 2430.76   14.24
   4  -2   0 2452.53    8.39
   5   2   0  187.69    3.85
  -5  -2   0  176.38    3.37
   5  -2   0  183.59    4.11
  -5   2   0  177.87    4.10
   5  -2   0  188.46    2.65
   5  -2   0  179.15    3.56
  -5  -2   0  176.58    4.03
   5   2   0  186.07    3.95
  -5   2   0  183.96    2.61
  -6  -2   0   12.63    1.37
   6   2   0   13.68    1.33
   6  -2   0   10.70    1.24
  -6   2   0   14.18    0.95
   6   2   0   12.76    1.25
   6  -2   0   14.24    1.17
  -6  -2   0   13.13    1.08
  -6   2   0   11.53    1.28
   7   2   0 2836.88   16.94
   7  -2   0 2833.73   17.77
  -7   2   0 2773.10   17.70
  -7  -2   0 2773.97   13.32
  -7   2   0 2819.90   12.51
   7   2   0 2780.79   16.51
  -7  -2   0 2769.96   17.61
   8   2   0  318.84    6.02
  -8   2   0  323.66    4.69
  -8  -2   0  316.50    6.46
   8  -2   0  320.44    6.45
  -8   2   0  328.88    6.50
   8  -2   0  331.40    4.94
  -8  -2   0  331.90    4.65
   8   2   0  327.17    6.03
  -9   2   0   11.37    1.12
   9  -2   0   13.45    1.74
   9  -2   0   11.26    1.13
  -9  -2   0   11.08    1.06
  -9   2   0    9.11    1.38
   9   2   0   11.51    1.41
   9   2   0   10.16    1.33
  -9  -2   0    9.18    1.47
 -10  -2   0    4.53    0.79
 -10   2   0    3.95    1.11
  10  -2   0    4.37    0.85
 -10   2   0    4.85    0.95
  10   2   0    2.48    1.03
  10  -2   0    4.41    1.34
 -10  -2   0    4.68    1.20
  10   2   0    4.16    1.14
  11  -2   0  131.23    3.22
  11  -2   0  145.30    4.94
 -11   2   0  135.95    4.79
  11   2   0  138.28    4.55
 -11  -2   0  142.98    3.08
 -11   2   0  137.85    3.82
 -11  -2   0  141.09    4.88
  11   2   0  146.48    4.72
  12   2   0  316.88    7.23
  12   2   0  334.89    7.40
  12  -2   0  328.71    5.07
  12  -2   0  321.55    7.56
 -12   2   0  306.91    7.51
 -12  -2   0  304.06    7.43
 -12  -2   0  324.07    4.56
 -12   2   0  332.73    6.17
 -13   2   0    2.99    1.03
 -13  -2   0    0.64    1.11
  13  -2   0    0.33    0.64
  13   2   0    1.32    1.25
  13  -2   0    2.32    1.34
  13   2   0   -0.01    1.00
 -13  -2   0    0.90    0.65
 -13   2   0    3.40    1.35
 -14  -2   0  304.99    8.03
  14   2   0  312.72    7.79
  14  -2   0  314.74    4.91
  14   2   0  308.02    7.73
 -14   2   0  313.16    8.17
 -14  -2   0  308.48    4.33
 -14   2   0  308.46    6.61
  14  -2   0  299.82    7.95
 -15  -2   0  155.27    6.07
  15  -2   0  156.88    5.95
  15   2   0  151.35    5.69
  15   2   0  159.69    5.82
 -15   2   0  155.92    5.99
 -15   2   0  160.65    5.04
  15  -2   0  151.67    3.41
  16  -2   0  334.37    9.02
  16   2   0  351.32    8.87
  16   2   0  348.65    8.80
 -16  -2   0  337.34    9.01
 -16   2   0  337.49    7.57
 -16   2   0  348.77    9.16
 -17  -2   0  155.64    6.49
 -17   2   0  171.36    5.67
  17   2   0  158.17    6.23
  17  -2   0  168.87    6.75
  17   2   0  164.76    6.34
 -17   2   0  164.86    6.64
  18   2   0  199.93    7.24
 -18   2   0  206.85    6.44
 -18   2   0  216.40    7.78
  18   2   0  222.06    7.69
 -18  -2   0  222.01    7.86
  18  -2   0  216.84    7.82
 -19  -2   0    5.43    1.94
 -19   2   0    2.06    1.46
  19  -2   0    5.88    2.05
 -19   2   0    3.52    1.80
  19   2   0    4.02    1.82
  19   2   0    6.24    1.97
 -20   2   0   62.64    4.69
  20  -2   0   71.17    5.06
 -20  -2   0   63.73    4.73
  20   2   0   66.75    4.83
 -20   2   0   68.69    4.21
  20   2   0   61.57    4.61
 -21  -2   0   77.49    5.33
  21   2   0   74.39    5.15
  21   2   0   76.68    5.16
 -21   2   0   76.76    4.54
  21  -2   0   66.91    5.05
 -21   2   0   72.82    5.24
  22   2   0   21.72    3.33
 -22  -2   0   23.26    3.31
  22  -2   0   23.80    3.50
  22   2   0   22.14    3.35
 -22   2   0   27.93    3.87
 -22   2   0   27.18    3.11
 -23   2   0   66.80    5.51
  23   2   0   64.76    5.19
  23  -2   0   73.51    5.65
  23   2   0   64.08    5.20
 -23  -2   0   81.27    5.88
 -24   2   0   -1.84    2.44
  24  -2   0    0.04    2.32
  24   2   0    3.94    2.64
 -24  -2   0   -4.12    2.77
  24   2   0   -0.80    2.08
  25   2   0   11.15    2.97
  25   2   0   10.23    3.03
 -25   2   0    8.91    3.10
  25  -2   0   10.29    3.01
 -25  -2   0    5.69    2.88
 -26  -2   0   47.91    5.19
 -26   2   0   45.47    5.26
  26   2   0   43.98    4.99
  26  -2   0   41.15    4.98
  26   2   0   40.42    4.91
 -27  -2   0   15.15    3.97
 -27   2   0   22.23    4.61
  27   2   0   17.66    3.95
  27  -2   0   12.68    4.02
   0  -3   0    1.39    0.64
   0  -3   0    1.15    0.78
   0   3   0    1.15    0.86
   0   3   0    0.35    0.68
  -1  -3   0  725.01    8.38
   1   3   0  730.66    8.18
   1  -3   0  718.95    5.74
  -1   3   0  711.80    8.14
  -1  -3   0  717.80    6.80
   1   3   0  713.63    7.85
  -1   3   0  747.30    7.98
   1  -3   0  707.40    8.46
  -2   3   0  203.52    4.48
   2   3   0  207.57    4.40
   2  -3   0  205.39    2.82
  -2   3   0  209.16    4.39
  -2  -3   0  204.75    3.95
  -2  -3   0  202.06    4.48
   2  -3   0  204.05    4.60
   2   3   0  207.10    4.22
  -3   3   0    8.53    1.16
  -3   3   0   10.13    0.71
   3   3   0    8.49    1.14
  -3   3   0    9.98    0.68
   3  -3   0   10.04    1.34
  -3  -3   0   10.48    1.27
  -3   3   0    8.80    1.24
  -3  -3   0   10.49    1.13
   3   3   0    7.81    1.09
  -4  -3   0  796.69    8.80
  -4   3   0  812.10    9.25
   4  -3   0  803.59    9.11
   4   3   0  785.96    8.82
  -4   3   0  822.98    5.09
  -4  -3   0  819.71    8.90
  -4   3   0  797.22    5.04
   4   3   0  781.25    8.48
  -4   3   0  809.78    9.39
   5   3   0 1128.23   10.98
  -5   3   0 1110.67   11.41
   5   3   0 1118.90   10.46
  -5  -3   0 1107.30   10.39
  -5   3   0 1170.05   11.41
   5  -3   0 1146.77   10.87
  -5   3   0 1127.13    6.20
  -5  -3   0 1117.98   10.91
  -5   3   0 1155.40    6.32
   6  -3   0   56.68    2.58
  -6   3   0   51.18    1.49
   6  -3   0   46.92    2.57
  -6  -3   0   49.76    2.55
  -6  -3   0   52.02    2.39
   6   3   0   48.87    2.37
   6   3   0   50.81    2.53
  -6   3   0   52.64    2.73
   7  -3   0  329.86    5.97
  -7  -3   0  328.05    6.63
  -7  -3   0  338.15    5.78
  -7   3   0  331.03    6.77
   7  -3   0  342.94    6.80
  -7   3   0  341.46    4.08
   7   3   0  332.62    6.22
   7   3   0  335.55    6.46
  -8   3   0   28.97    1.38
   8  -3   0   30.63    2.30
  -8   3   0   30.87    2.30
  -8  -3   0   31.00    2.31
   8   3   0   33.35    2.26
  -8  -3   0   29.68    1.85
   8   3   0   30.09    2.12
   8  -3   0   28.40    1.91
   9   3   0  258.77    5.95
  -9   3   0  247.56    6.26
   9  -3   0  245.88    6.26
   9  -3   0  251.34    5.29
  -9  -3   0  256.20    6.41
  -9   3   0  251.89    4.14
   9   3   0  256.81    6.06
  -9  -3   0  248.11    4.95
 -10   3   0   89.07    4.04
 -10   3   0   92.27    2.73
 -10  -3   0   89.93    3.99
  10   3   0   92.95    3.73
  10   3   0   91.42    3.83
  10  -3   0   86.31    3.19
  10  -3   0   85.10    3.97
 -10  -3   0   81.62    2.86
 -11  -3   0   16.63    1.46
  11   3   0   17.00    1.93
 -11  -3   0   18.22    2.03
  11  -3   0   20.60    1.78
  11   3   0   14.43    1.74
 -11   3   0   17.43    1.40
 -11   3   0   18.20    2.15
  11  -3   0   17.57    2.05
 -12   3   0  110.24    3.39
  12  -3   0  109.99    4.79
 -12  -3   0  110.01    4.80
  12  -3   0  109.83    3.59
 -12   3   0  107.54    4.70
  12   3   0  115.45    4.57
  12   3   0  112.71    4.59
 -12  -3   0  119.76    3.45
 -13   3   0    1.33    0.89
  13  -3   0    0.64    1.19
  13   3   0    0.91    1.18
 -13  -3   0   -0.27    0.86
  13  -3   0   -0.80    0.89
 -13  -3   0    1.05    1.31
  13   3   0    0.53    1.09
 -13   3   0    1.46    1.28
 -14  -3   0    9.39    1.31
  14  -3   0    5.99    1.20
  14  -3   0    9.56    1.96
 -14  -3   0    7.50    1.74
  14   3   0    8.00    1.65
  14   3   0    7.43    1.68
 -14   3   0    9.52    1.39
 -14   3   0    5.12    1.64
  15   3   0   63.30    3.85
 -15   3   0   61.73    4.05
 -15  -3   0   61.50    4.05
  15   3   0   61.09    3.84
  15  -3   0   58.01    2.70
 -15   3   0   67.25    3.13
  15  -3   0   66.95    4.24
  16   3   0   81.61    4.42
 -16  -3   0   76.02    4.65
 -16   3   0   72.86    4.58
  16   3   0   71.19    4.23
 -16   3   0   74.20    3.46
  16  -3   0   80.21    4.75
  17  -3   0  343.53    9.77
 -17   3   0  360.98   10.04
  17   3   0  356.66    9.41
 -17   3   0  348.73    7.69
 -17  -3   0  353.08    9.98
  17   3   0  360.62    9.58
  18  -3   0   11.53    2.47
  18   3   0   17.15    2.73
 -18   3   0   11.22    1.85
 -18  -3   0   13.29    2.55
 -18   3   0   14.54    2.61
  18   3   0   14.07    2.51
  19   3   0  103.41    5.64
 -19   3   0  105.62    5.94
  19  -3   0   99.31    5.87
 -19  -3   0  102.59    5.80
  19   3   0  102.62    5.66
  20   3   0   28.23    3.22
  20   3   0   24.75    3.06
 -20  -3   0   29.04    3.49
 -20   3   0   29.01    3.59
  20  -3   0   28.56    3.70
  21   3   0  218.94    8.46
  21   3   0  220.42    8.49
 -21  -3   0  227.24    8.94
  21  -3   0  212.18    8.78
 -21   3   0  196.98    8.52
  22   3   0   69.59    5.21
 -22   3   0   77.69    5.80
  22   3   0   81.25    5.60
  22  -3   0   72.57    5.48
 -22  -3   0   72.28    5.59
  23   3   0   37.52    4.20
 -23   3   0   43.13    4.74
  23  -3   0   39.68    4.39
 -23  -3   0   43.86    4.73
  23   3   0   47.01    4.70
  24   3   0   70.75    5.64
 -24   3   0   68.82    5.87
  24   3   0   66.82    5.52
  24  -3   0   77.89    6.15
 -24  -3   0   87.04    6.44
  25   3   0    9.21    2.87
  25   3   0    3.13    2.91
 -25   3   0    4.51    2.94
 -25  -3   0    7.17    2.99
  25  -3   0    8.96    3.15
  26  -3   0    7.19    3.44
 -26   3   0    8.37    3.39
  26   3   0   12.72    3.64
  26   3   0    5.30    3.04
 -26  -3   0    6.43    3.06
  27   3   0   10.99    3.59
  27   3   0   10.90    3.78
   0  -4   0 1188.91    9.25
   0   4   0 1175.42   12.00
   0  -4   0 1161.51   12.52
   0   4   0 1154.51   11.57
   1   4   0  130.33    3.90
  -1   4   0  119.60    3.92
  -1   4   0  137.41    4.12
   1  -4   0  129.95    2.94
   1   4   0  128.79    4.06
   1  -4   0  134.47    4.40
  -1  -4   0  128.49    3.31
  -1  -4   0  122.30    4.13
   2  -4   0 1476.59    9.01
  -2   4   0 1497.31   13.85
   2   4   0 1509.78   13.58
  -2  -4   0 1479.59   13.91
   2   4   0 1485.12   12.95
  -2   4   0 1540.00   13.56
  -2  -4   0 1465.48   11.69
   2  -4   0 1513.85   14.25
  -3   4   0  116.07    3.90
   3   4   0  115.92    3.90
   3  -4   0  114.52    2.39
  -3   4   0  120.47    4.12
  -3  -4   0  117.30    4.03
  -3  -4   0  115.98    3.53
   3   4   0  118.05    3.77
   3  -4   0  113.88    4.10
   4   4   0   94.60    3.56
   4   4   0  107.74    3.63
  -4  -4   0  100.73    3.75
  -4   4   0  105.23    3.92
  -4   4   0  100.80    3.85
   4  -4   0  100.79    3.90
  -4   4   0  102.10    2.10
  -4  -4   0  111.15    3.65
   5   4   0  940.43   10.80
   5  -4   0  949.17   11.49
  -5  -4   0  942.05   11.07
  -5   4   0  939.76    6.05
   5   4   0  983.35   11.55
  -5   4   0  928.36   11.66
  -5   4   0  939.35   11.52
  -5  -4   0  931.37   10.93
  -6   4   0  127.59    4.60
   6   4   0  145.49    4.40
   6   4   0  134.97    4.45
  -6   4   0  144.54    4.76
   6  -4   0  137.99    4.50
  -6  -4   0  140.30    4.43
  -6  -4   0  132.37    4.32
  -6   4   0  140.75    2.40
  -7   4   0  151.70    2.59
   7  -4   0  146.28    4.63
   7  -4   0  160.05    5.15
  -7   4   0  144.68    4.91
   7   4   0  152.96    4.77
  -7  -4   0  148.38    4.46
   7   4   0  148.50    4.57
  -7  -4   0  151.50    4.82
   8   4   0  209.74    5.74
  -8   4   0  202.84    6.00
  -8  -4   0  204.81    5.24
   8   4   0  214.80    5.58
   8  -4   0  210.96    6.03
  -8  -4   0  196.15    5.72
  -8   4   0  212.79    3.28
   8  -4   0  218.43    5.63
   9   4   0  278.44    6.63
   9  -4   0  275.38    7.11
  -9   4   0  264.70    7.04
   9   4   0  283.87    6.83
  -9   4   0  259.57    3.89
  -9  -4   0  260.60    5.94
  -9  -4   0  300.04    7.35
   9  -4   0  288.74    6.51
 -10   4   0  137.00    3.03
 -10  -4   0  138.29    5.24
  10  -4   0  137.88    4.60
  10  -4   0  135.33    5.22
 -10   4   0  136.03    5.19
 -10  -4   0  132.92    4.26
  10   4   0  140.65    5.02
  10   4   0  136.67    4.77
 -11  -4   0   90.70    4.37
  11  -4   0   85.66    4.32
 -11   4   0   87.47    4.34
 -11   4   0   88.34    2.67
  11   4   0   88.50    4.05
  11   4   0   85.38    4.12
 -11  -4   0   87.62    3.50
  11  -4   0   87.58    3.75
 -12  -4   0   10.13    1.50
  12  -4   0   18.17    2.36
  12  -4   0   16.51    1.88
 -12  -4   0    9.32    1.84
 -12   4   0   16.67    2.25
  12   4   0   13.58    2.10
 -12   4   0   15.88    1.39
  12   4   0   13.39    1.88
  13   4   0   39.45    2.96
  13   4   0   42.20    3.16
  13  -4   0   38.94    3.27
 -13  -4   0   42.03    2.54
 -13  -4   0   40.09    3.22
 -13   4   0   38.83    3.25
 -13   4   0   41.80    2.16
  13  -4   0   37.73    2.58
  14  -4   0   73.36    4.50
 -14   4   0   73.85    3.00
  14   4   0   70.23    4.13
 -14  -4   0   71.09    4.40
 -14   4   0   70.25    4.41
  14  -4   0   68.90    3.41
 -14  -4   0   67.44    3.10
  14   4   0   69.51    4.09
 -15  -4   0   -1.00    1.36
 -15   4   0    2.10    1.68
 -15  -4   0   -0.42    1.22
  15   4   0    1.20    1.50
  15   4   0   -2.52    1.38
  15  -4   0    0.53    1.14
  15  -4   0   -0.55    1.49
  16  -4   0   23.93    2.97
 -16  -4   0   22.73    2.87
  16   4   0   26.94    2.88
 -16   4   0   29.42    3.24
  16   4   0   28.31    2.99
  17   4   0   60.30    4.26
  17  -4   0   58.46    4.37
 -17   4   0   58.13    4.55
 -17  -4   0   52.95    4.34
  17   4   0   56.80    4.11
  18   4   0  330.29    9.73
 -18  -4   0  316.45   10.21
 -18   4   0  337.45   10.50
  18   4   0  350.38    9.93
  18  -4   0  339.91   10.40
  19   4   0   83.51    5.21
 -19  -4   0   84.29    5.68
  19  -4   0   92.97    5.89
 -19   4   0   84.80    5.60
  19   4   0   91.68    5.46
  20   4   0  135.67    6.85
  20   4   0  122.43    6.46
 -20  -4   0  140.09    7.23
 -20   4   0  142.34    7.19
  20  -4   0  141.94    7.23
 -21   4   0   29.07    3.71
  21   4   0   22.17    3.37
  21  -4   0   26.64    3.56
  21   4   0   16.15    2.87
 -21  -4   0   21.67    3.32
  22  -4   0   44.21    4.70
 -22  -4   0   50.36    4.88
  22   4   0   58.43    5.06
  22   4   0   48.22    4.49
 -22   4   0   53.03    5.09
 -23  -4   0   32.60    4.26
  23   4   0   31.51    4.19
  23   4   0   29.02    3.89
 -23   4   0   24.72    3.88
  24   4   0   31.08    4.20
  24  -4   0   35.35    4.65
 -24  -4   0   27.19    4.23
 -24   4   0   19.77    3.70
  24   4   0   26.60    4.06
 -25  -4   0    3.88    3.29
  25   4   0    1.48    2.81
  25  -4   0    2.58    2.99
 -25   4   0    6.87    3.25
  25   4   0    2.32    2.75
  26   4   0   95.75    6.98
  26   4   0   97.98    7.13
  27   4   0   11.39    3.84
   0  -5   0   -0.44    0.80
   0   5   0    0.81    0.99
   0   5   0    2.27    1.05
   0  -5   0   -0.46    1.23
  -1   5   0   40.07    2.57
   1   5   0   42.54    2.74
   1  -5   0   41.78    1.92
   1  -5   0   45.65    2.98
  -1  -5   0   42.33    2.92
  -1  -5   0   44.37    2.25
  -1   5   0   44.43    2.79
   1   5   0   39.50    2.58
  -2   5   0  885.34   11.99
  -2  -5   0  890.11   10.08
  -2   5   0  914.06   11.72
  -2  -5   0  889.93   12.33
   2   5   0  873.29   11.31
   2  -5   0  882.37    7.96
   2   5   0  888.69   11.81
   2  -5   0  879.12   12.40
  -3   5   0  631.38    9.98
   3   5   0  626.96    9.92
  -3   5   0  621.45   10.19
   3  -5   0  619.87   10.51
   3  -5   0  625.30    6.29
  -3  -5   0  619.04    8.79
   3   5   0  627.23    9.65
  -3  -5   0  602.75   10.11
  -4   5   0   25.23    1.27
  -4  -5   0   22.34    1.90
   4  -5   0   28.22    2.37
   4   5   0   29.33    2.36
   4   5   0   22.53    2.04
  -4  -5   0   25.48    2.36
  -4   5   0   23.01    2.27
  -4   5   0   23.00    2.14
  -5  -5   0    7.99    1.51
   5  -5   0    7.70    1.62
  -5  -5   0    8.45    1.40
   5   5   0    3.24    1.09
  -5   5   0    7.13    1.58
  -5   5   0    5.78    0.68
  -5   5   0    8.25    1.63
   5   5   0    6.17    1.32
  -6   5   0  484.59    9.47
  -6   5   0  495.62    4.63
   6  -5   0  505.04    9.55
  -6  -5   0  528.78    9.14
  -6   5   0  471.40    9.27
   6   5   0  496.65    9.20
  -6  -5   0  484.92    9.11
   6   5   0  501.97    8.86
  -7   5   0    0.26    1.10
  -7  -5   0   -0.55    1.21
  -7  -5   0    0.43    1.13
  -7   5   0    0.48    0.51
   7  -5   0    0.70    1.12
   7   5   0   -0.92    1.19
  -7   5   0    1.50    1.22
   7   5   0    0.20    1.07
   8  -5   0  204.10    6.19
   8   5   0  197.44    6.08
   8  -5   0  197.10    6.31
   8   5   0  199.52    5.90
  -8  -5   0  193.15    6.07
  -8  -5   0  201.41    5.91
  -8   5   0  195.37    2.93
  -8   5   0  198.67    6.49
  -9   5   0  211.87    6.82
   9  -5   0  216.38    6.90
   9   5   0  230.32    6.65
  -9   5   0  236.42    3.34
  -9  -5   0  215.35    6.10
   9   5   0  219.53    6.31
   9  -5   0  224.79    6.53
  -9  -5   0  205.53    6.51
  10  -5   0   92.05    4.68
 -10  -5   0   85.49    4.41
  10   5   0   91.40    4.41
  10  -5   0   93.54    4.36
 -10   5   0   82.14    4.44
  10   5   0   97.16    4.41
 -10  -5   0   86.35    3.98
  11  -5   0    4.65    1.64
  11   5   0    6.82    1.74
 -11  -5   0    3.57    1.45
 -11   5   0    6.79    1.78
  11   5   0    4.75    1.48
 -11  -5   0    3.66    1.53
  11  -5   0    0.92    1.38
  12  -5   0   36.77    3.28
 -12   5   0   40.77    3.45
  12   5   0   41.89    3.37
 -12  -5   0   42.29    3.45
 -12  -5   0   41.14    2.88
  12   5   0   41.53    3.26
  12  -5   0   39.90    3.05
 -13  -5   0   69.42    3.68
  13   5   0   70.89    4.29
  13  -5   0   73.46    4.65
  13   5   0   71.61    4.12
 -13  -5   0   74.40    4.57
 -13   5   0   72.48    4.60
  13  -5   0   85.02    4.17
  14   5   0  287.83    8.25
  14  -5   0  281.97    7.44
  14   5   0  279.81    8.36
 -14   5   0  262.95    8.68
 -14  -5   0  271.29    8.75
  14  -5   0  286.20    8.93
 -14  -5   0  286.88    7.09
 -15   5   0  139.87    6.60
  15  -5   0  136.17    6.38
  15   5   0  131.54    5.98
  15  -5   0  134.33    5.27
 -15  -5   0  124.16    6.22
  15   5   0  143.32    6.00
  16   5   0   -1.57    1.98
 -16   5   0    0.84    1.64
  16  -5   0    0.42    1.70
  16   5   0    1.56    1.73
 -16  -5   0   -1.27    1.75
  17   5   0  127.61    6.30
 -17  -5   0  128.91    6.75
  17  -5   0  121.15    6.54
  17   5   0  130.40    6.12
 -17   5   0  128.13    6.68
 -18  -5   0   25.01    3.55
  18   5   0   28.63    3.26
  18   5   0   30.63    3.43
 -18   5   0   24.83    3.47
  18  -5   0   26.41    3.64
 -19  -5   0   61.98    5.09
 -19   5   0   60.69    5.20
  19   5   0   50.92    4.32
  19  -5   0   63.63    5.12
  19   5   0   61.21    4.76
 -20   5   0    0.50    2.44
  20  -5   0   -0.76    2.26
 -20  -5   0   -0.96    2.12
  20   5   0   -0.99    2.15
  20   5   0   -2.05    2.28
 -21  -5   0   54.37    5.13
  21  -5   0   49.35    4.97
  21   5   0   45.15    4.39
 -21   5   0   43.80    4.80
  21   5   0   36.33    4.13
  22  -5   0    6.75    3.04
  22   5   0    9.59    2.89
 -22   5   0    9.89    3.18
  22   5   0    8.43    2.86
 -22  -5   0    7.71    3.04
  23  -5   0    5.82    3.05
  23   5   0   11.21    3.15
 -23  -5   0    2.87    2.77
  23   5   0    8.48    3.07
 -23   5   0   10.23    3.52
  24   5   0    3.62    2.88
  24  -5   0   -0.84    3.20
 -24   5   0   -0.96    2.88
  24   5   0   -0.92    2.67
 -24  -5   0   -0.41    2.72
  25   5   0   -1.42    3.00
  25   5   0   -0.50    3.02
  26   5   0    4.20    3.42
   0  -6   0    3.81    1.65
   0   6   0    4.26    1.40
   0   6   0    2.94    1.35
   0  -6   0    6.67    1.22
   1  -6   0    1.94    0.88
  -1   6   0   -0.24    1.27
  -1   6   0    1.15    1.02
   1  -6   0    2.58    1.34
   1   6   0   -0.14    1.10
  -1  -6   0    2.47    1.11
  -1  -6   0    2.00    1.52
   1   6   0    2.26    1.32
   2  -6   0  167.41    6.15
  -2   6   0  166.99    5.75
  -2  -6   0  173.19    4.88
  -2  -6   0  154.61    5.86
   2  -6   0  173.49    3.99
  -2   6   0  156.82    5.68
   2   6   0  169.66    5.52
   2   6   0  160.11    5.63
  -3  -6   0   -0.42    1.31
  -3  -6   0   -0.90    1.11
   3  -6   0    1.23    0.72
   3  -6   0   -0.12    1.33
   3   6   0   -0.95    1.31
   3   6   0   -2.27    1.30
  -3   6   0    1.19    1.32
  -3   6   0    0.67    1.24
  -4   6   0   41.48    3.13
   4   6   0   38.20    2.84
  -4   6   0   42.46    1.77
   4   6   0   38.45    2.91
  -4  -6   0   50.91    3.05
  -4   6   0   42.69    3.14
   4  -6   0   44.56    3.33
  -4  -6   0   44.86    3.27
  -5   6   0  493.97   10.10
   5   6   0  489.97    9.88
  -5   6   0  492.20    5.26
  -5   6   0  455.00    9.86
   5  -6   0  469.63   10.20
   5   6   0  487.09    9.47
  -5  -6   0  463.52   10.04
  -5  -6   0  462.80    9.00
   6  -6   0   10.13    1.90
   6   6   0   10.96    1.84
  -6   6   0   12.76    2.07
  -6   6   0   13.10    2.20
   6   6   0   10.35    1.91
  -6  -6   0   13.29    2.15
  -6  -6   0    9.78    1.75
   7  -6   0  120.07    5.29
  -7  -6   0  130.26    5.40
  -7  -6   0  117.88    4.95
   7   6   0  135.55    5.20
   7   6   0  139.26    5.45
  -7   6   0  132.62    5.63
  -7   6   0  121.29    5.50
   8   6   0  109.61    4.73
  -8   6   0  106.89    5.25
  -8  -6   0  111.57    4.94
   8   6   0  119.43    5.17
  -8  -6   0  109.58    4.92
   8  -6   0  114.18    5.20
   8  -6   0  116.01    5.39
   9  -6   0   50.74    3.82
  -9   6   0   54.25    3.88
   9   6   0   59.61    3.71
   9   6   0   62.11    3.88
  -9  -6   0   59.99    3.87
  -9  -6   0   61.85    3.95
   9  -6   0   56.55    3.86
 -10  -6   0  321.10    8.30
  10   6   0  302.55    8.07
  10   6   0  326.69    8.69
  10  -6   0  311.20    8.55
  10  -6   0  310.19    9.02
 -10  -6   0  331.53    8.94
 -10   6   0  315.44    9.04
 -11  -6   0  167.31    6.56
  11  -6   0  163.29    6.22
  11  -6   0  177.00    6.98
 -11   6   0  182.14    7.12
  11   6   0  174.70    6.67
 -11  -6   0  174.77    6.23
  11   6   0  166.67    6.19
  12  -6   0   27.55    3.13
 -12  -6   0   27.58    3.09
 -12  -6   0   30.94    2.90
  12   6   0   27.22    2.90
  12  -6   0   32.40    3.09
  12   6   0   30.13    2.90
 -12   6   0   28.90    3.14
 -13   6   0  168.90    7.20
  13   6   0  175.07    6.82
  13  -6   0  166.14    6.33
  13  -6   0  175.75    7.36
 -13  -6   0  174.46    7.15
  13   6   0  172.97    6.62
 -13  -6   0  175.21    6.19
 -14  -6   0  171.12    7.33
 -14  -6   0  174.56    6.24
  14   6   0  168.85    6.89
  14  -6   0  165.93    7.27
  14   6   0  164.85    6.69
  14  -6   0  169.95    6.49
 -14   6   0  165.42    7.31
 -15   6   0   11.03    2.57
  15  -6   0   12.50    2.22
  15  -6   0   14.71    2.71
  15   6   0   11.58    2.37
 -15  -6   0   13.19    3.02
  15   6   0   18.00    2.68
  16   6   0  121.81    6.04
  16   6   0  117.21    6.12
  16  -6   0  110.55    6.51
 -16   6   0  104.10    6.27
 -16  -6   0  109.85    6.39
  17  -6   0   40.96    4.33
 -17   6   0   36.98    4.09
  17   6   0   38.12    3.78
 -17  -6   0   37.07    4.05
  17   6   0   45.37    4.25
 -18  -6   0   14.86    2.89
  18  -6   0   17.65    3.43
 -18   6   0   15.17    2.97
  18   6   0   22.63    3.34
  18   6   0   17.52    3.06
  19   6   0   25.89    3.71
  19   6   0   26.93    3.58
 -19  -6   0   27.95    3.84
  19  -6   0   24.07    3.68
 -19   6   0   34.47    4.31
  20   6   0   63.89    5.36
 -20   6   0   74.73    6.00
  20  -6   0   56.83    5.28
 -20  -6   0   61.24    5.56
  20   6   0   71.19    5.43
 -21   6   0   34.02    4.89
  21  -6   0   23.99    3.98
  21   6   0   28.44    4.08
 -21  -6   0   33.01    4.70
  21   6   0   27.52    4.04
  22   6   0   18.57    3.51
  22   6   0   18.77    3.44
 -22   6   0   16.17    3.95
  22  -6   0   19.53    4.10
 -22  -6   0   22.99    4.15
  23   6   0   21.16    4.01
 -23  -6   0   31.86    4.74
 -23   6   0   26.82    4.54
  23  -6   0   25.83    4.32
  23   6   0   26.22    4.31
  24   6   0    8.07    3.47
   0  -7   0    0.26    1.09
   0   7   0   -0.26    1.44
   0   7   0    0.12    1.48
   0  -7   0    3.19    2.00
   1  -7   0  577.59    8.30
   1  -7   0  553.12   12.11
  -1   7   0  595.79   11.77
   1   7   0  578.61   11.04
  -1  -7   0  569.55   12.15
  -1  -7   0  565.97    9.05
  -1   7   0  565.51   11.22
   1   7   0  573.22   11.52
  -2   7   0  398.25    9.47
  -2   7   0  390.24    9.63
  -2  -7   0  390.96    7.87
  -2  -7   0  401.63   10.14
   2   7   0  415.77    9.44
   2   7   0  396.00    9.55
   2  -7   0  386.47   10.09
  -3   7   0   64.86    4.09
  -3   7   0   58.96    3.99
   3  -7   0   61.75    4.35
   3   7   0   60.61    3.90
  -3  -7   0   66.14    4.34
   3   7   0   58.50    3.89
  -3  -7   0   61.36    3.41
  -4   7   0   -0.12    1.51
  -4  -7   0    0.19    1.20
   4  -7   0   -2.66    2.02
  -4   7   0   -2.19    1.76
  -4  -7   0    2.23    1.92
   4   7   0    1.90    1.52
   4   7   0   -0.23    1.26
  -5   7   0  322.91    9.00
  -5   7   0  337.81    9.20
   5   7   0  337.36    9.02
  -5  -7   0  364.12    8.45
   5   7   0  332.19    8.63
   5  -7   0  330.88    9.44
  -5  -7   0  343.64    9.43
  -6  -7   0   41.77    3.20
  -6  -7   0   45.83    3.82
   6  -7   0   46.24    3.97
  -6   7   0   41.82    3.62
  -6   7   0   43.23    3.61
   6   7   0   37.53    3.20
   6   7   0   38.42    3.25
  -7   7   0    2.37    1.63
  -7   7   0    1.41    1.50
   7  -7   0    2.22    1.96
  -7  -7   0    2.55    1.74
  -7  -7   0    1.05    1.42
   7   7   0    5.64    1.86
   7   7   0   -1.54    1.72
  -8   7   0    1.42    1.75
  -8  -7   0    3.47    1.92
   8   7   0    2.42    1.73
  -8  -7   0    2.22    1.51
   8   7   0   -1.08    1.47
   8  -7   0    2.27    1.79
   8  -7   0    1.37    1.88
  -9   7   0   30.07    3.43
   9   7   0   34.18    3.02
  -9  -7   0   30.21    3.30
   9   7   0   34.61    3.32
   9  -7   0   35.65    3.44
   9  -7   0   31.22    3.53
  -9  -7   0   34.03    3.33
 -10  -7   0    4.71    1.95
  10   7   0   -0.15    1.47
 -10   7   0   -1.27    1.74
  10  -7   0    3.05    2.28
  10   7   0    0.74    1.61
 -10  -7   0    3.09    2.21
  10  -7   0   -0.86    1.87
 -11   7   0    0.70    1.64
  11   7   0    1.00    1.59
  11  -7   0    2.19    1.75
 -11  -7   0    1.44    1.68
  11   7   0    2.38    1.94
  11  -7   0    0.79    1.81
 -11  -7   0   -1.91    1.79
 -12  -7   0    5.02    2.10
 -12  -7   0   -0.98    2.06
  12  -7   0    4.62    2.23
  12   7   0    3.42    1.91
  12   7   0    4.04    1.81
 -12   7   0    2.27    1.83
  12  -7   0    4.83    2.23
  13   7   0    5.05    2.21
 -13  -7   0    4.51    2.09
 -13  -7   0    4.78    2.30
  13  -7   0    1.92    2.20
  13   7   0    1.76    1.79
 -13   7   0    7.82    2.44
  13  -7   0    2.50    2.00
  14  -7   0    0.80    2.19
  14   7   0    0.50    1.78
 -14  -7   0    1.61    1.92
  14  -7   0    4.71    2.48
 -14  -7   0    0.95    2.01
  14   7   0    1.68    1.82
 -14   7   0    4.14    2.26
  15  -7   0    0.86    1.94
  15  -7   0    4.69    2.32
  15   7   0    1.83    1.86
 -15   7   0   -1.23    2.35
 -15  -7   0    4.65    2.57
  15   7   0   -2.31    2.00
  16   7   0    3.16    2.28
  16   7   0   -4.67    2.41
 -16   7   0   -2.37    2.39
 -16  -7   0   -0.56    2.07
  16  -7   0    2.27    2.69
  17   7   0   48.73    4.38
 -17  -7   0   49.88    5.01
  17   7   0   49.05    4.62
 -17   7   0   52.88    5.12
  17  -7   0   54.78    5.18
 -18   7   0   -1.79    2.45
  18   7   0    5.39    2.67
  18   7   0    2.61    2.41
 -18  -7   0    0.57    2.57
  18  -7   0   -3.26    2.65
  19   7   0   73.94    5.50
  19  -7   0   87.35    6.40
 -19  -7   0   80.48    6.24
  19   7   0   89.76    6.07
 -19   7   0   85.10    6.60
  20   7   0    6.94    2.68
 -20   7   0   17.85    3.74
  20   7   0   16.85    3.67
  20  -7   0   14.08    3.69
 -20  -7   0    6.70    3.09
  21  -7   0   80.77    6.76
  21   7   0   96.42    6.89
 -21   7   0   95.12    7.17
 -21  -7   0   94.54    7.22
  22   7   0    3.66    3.27
  23   7   0   10.12    3.99
   0   8   0   62.88    4.30
   0   8   0   60.04    4.26
   0  -8   0   67.85    4.95
  -1   8   0   34.20    3.36
  -1  -8   0   30.82    3.82
  -1   8   0   34.57    3.44
   1   8   0   27.66    3.10
   1  -8   0   26.09    3.44
   1   8   0   34.10    3.32
   2   8   0  173.96    7.00
  -2  -8   0  171.04    7.31
  -2   8   0  179.95    7.16
  -2   8   0  172.49    6.97
   2  -8   0  159.03    7.18
   2   8   0  166.49    6.67
  -3   8   0   -1.27    1.75
   3   8   0    2.41    1.81
   3  -8   0    4.42    2.39
  -3  -8   0    6.40    2.53
   3   8   0    2.23    1.72
  -3   8   0    0.94    1.63
  -3  -8   0    2.18    1.74
  -4   8   0   50.91    4.10
  -4  -8   0   45.93    4.14
   4  -8   0   44.56    4.14
  -4  -8   0   48.02    3.38
   4   8   0   52.60    4.04
   4   8   0   43.92    3.72
  -4   8   0   48.66    4.14
  -5   8   0    1.70    1.86
   5   8   0   -2.48    1.68
  -5  -8   0    0.96    2.22
  -5  -8   0    1.61    1.62
   5   8   0    2.90    1.66
   5  -8   0    3.41    2.40
  -5   8   0   -1.01    1.77
   6   8   0   -1.30    1.69
  -6   8   0    3.88    2.19
   6  -8   0   -2.67    2.20
  -6  -8   0   -0.99    1.90
  -6  -8   0   -1.00    1.63
  -6   8   0   -1.73    1.69
   6   8   0   -0.08    1.70
  -7  -8   0   32.96    3.19
  -7   8   0   33.48    3.69
  -7  -8   0   38.82    3.97
   7   8   0   32.00    3.59
   7   8   0   31.14    3.47
   7  -8   0   35.23    3.83
  -7   8   0   41.39    3.89
  -8  -8   0   16.75    2.99
  -8   8   0   15.53    2.89
   8   8   0   14.83    2.70
   8  -8   0   12.59    3.01
   8   8   0   16.71    2.88
  -8  -8   0   16.83    2.70
   8  -8   0   13.53    2.59
  -9  -8   0    8.42    2.73
   9   8   0    6.83    2.26
   9  -8   0    7.21    2.47
   9   8   0    8.13    2.27
  -9   8   0    4.72    2.30
  -9  -8   0    3.15    1.76
   9  -8   0    6.10    2.25
 -10  -8   0  131.81    6.39
  10  -8   0  125.55    6.62
  10  -8   0  135.48    6.87
  10   8   0  137.72    6.59
  10   8   0  126.36    6.24
 -10  -8   0  135.89    6.66
 -10   8   0  119.08    6.56
 -11   8   0   -1.96    2.27
  11  -8   0    1.71    2.31
  11  -8   0    3.48    2.57
  11   8   0    1.13    2.12
 -11  -8   0    0.73    2.27
  11   8   0    0.87    1.93
 -11  -8   0   -0.90    1.83
  12   8   0   -0.12    2.19
 -12  -8   0   -2.51    2.05
 -12   8   0   -0.33    2.00
  12  -8   0    0.56    2.10
  12  -8   0    1.35    2.15
  12   8   0    2.40    2.06
 -12  -8   0    2.64    2.16
  13  -8   0    0.54    2.25
  13  -8   0    3.91    2.42
 -13  -8   0   -1.53    2.29
  13   8   0   -1.13    2.06
 -13  -8   0    0.41    2.18
  13   8   0    4.69    2.49
 -13   8   0    0.85    2.10
 -14  -8   0   27.70    3.80
  14  -8   0   30.44    4.05
  14  -8   0   29.45    3.69
 -14  -8   0   34.38    3.94
  14   8   0   26.63    3.53
 -14   8   0   30.90    4.16
  14   8   0   37.04    4.02
 -15  -8   0   49.21    4.83
 -15   8   0   67.11    5.61
  15   8   0   49.83    4.55
  15  -8   0   59.70    4.92
  15   8   0   53.23    4.91
  15  -8   0   61.73    5.42
  16   8   0   21.66    3.62
  16   8   0   22.66    3.64
 -16  -8   0   20.39    3.65
  16  -8   0   21.43    3.89
 -16   8   0   22.45    3.95
  17   8   0   17.09    3.48
 -17  -8   0   17.00    3.57
  17  -8   0   16.19    3.68
 -17   8   0   15.97    3.77
  18  -8   0   74.81    6.40
 -18  -8   0   72.90    6.21
  18   8   0   59.83    5.45
 -18   8   0   67.51    6.31
  19  -8   0   -3.15    3.04
 -19   8   0    1.00    2.94
  19   8   0   -3.48    3.13
 -19  -8   0   -2.57    3.23
  20   8   0   15.89    3.94
  21   8   0    0.34    3.19
   0   9   0   -2.06    1.92
   0   9   0   -0.75    2.06
   0  -9   0   -0.68    2.06
  -1   9   0   -0.56    1.93
   1   9   0   -2.79    2.38
   1  -9   0    0.74    2.59
  -1   9   0   -1.70    1.87
  -1  -9   0    3.87    2.41
   1   9   0    1.97    2.05
   2   9   0  110.81    6.02
  -2   9   0  110.54    6.22
   2  -9   0  116.37    6.67
  -2   9   0  117.46    6.23
   2   9   0  114.06    6.27
  -2  -9   0  120.85    6.85
  -3   9   0  130.70    6.68
   3   9   0  124.93    6.52
  -3  -9   0  107.62    6.48
   3   9   0  118.32    6.25
  -3   9   0  114.28    6.39
   3  -9   0  116.61    6.84
   4   9   0   83.36    5.51
  -4   9   0   88.47    5.79
  -4   9   0   80.40    5.51
   4   9   0   73.43    4.99
   4  -9   0   80.67    5.79
  -4  -9   0   84.33    5.88
   5  -9   0   20.56    3.63
   5   9   0   24.54    3.47
   5   9   0   21.17    3.15
  -5   9   0   18.92    3.10
  -5  -9   0   23.33    3.59
  -5   9   0   19.24    3.29
   6  -9   0    2.84    2.51
  -6  -9   0   -0.25    2.28
  -6   9   0    0.51    2.02
   6   9   0    1.38    1.87
   6   9   0    4.36    2.16
  -6   9   0    0.56    2.08
   7  -9   0   15.65    3.39
  -7  -9   0   19.77    3.27
   7   9   0   11.09    2.65
   7   9   0   14.50    2.91
  -7   9   0   15.02    3.04
  -7   9   0   14.50    3.02
  -8  -9   0   83.77    5.85
   8   9   0   79.76    5.42
   8  -9   0   87.01    5.78
   8  -9   0   80.32    5.76
  -8  -9   0   72.56    4.88
   8   9   0   86.16    5.69
  -8   9   0   85.62    5.98
  -9  -9   0   12.41    2.84
   9   9   0    6.15    2.20
   9   9   0   13.33    3.09
  -9  -9   0   18.87    3.46
   9  -9   0   16.54    3.26
   9  -9   0   10.28    2.88
  -9   9   0    5.72    2.50
  10  -9   0   -1.05    2.30
 -10  -9   0    2.28    2.47
 -10   9   0    0.46    2.27
  10   9   0    0.61    2.30
  10  -9   0    4.66    2.49
 -10  -9   0    1.67    2.54
  10   9   0   -0.94    2.09
  11   9   0   61.02    4.97
  11  -9   0   59.55    5.12
  11   9   0   59.29    5.02
 -11  -9   0   68.10    5.26
 -11  -9   0   64.09    5.18
 -11   9   0   63.49    5.52
  11  -9   0   53.35    4.91
 -12  -9   0   11.09    3.42
 -12  -9   0    6.37    2.82
  12   9   0    4.53    2.44
  12   9   0    9.68    2.77
  12  -9   0   12.89    3.77
 -12   9   0    3.49    2.77
  12  -9   0    7.13    2.89
  13   9   0   29.36    4.10
  13  -9   0   30.14    4.25
 -13  -9   0   25.02    3.87
 -13   9   0   23.31    3.92
 -13  -9   0   29.21    4.20
  13  -9   0   21.72    3.65
 -14   9   0    4.26    2.82
  14   9   0    6.72    3.18
  14  -9   0    4.19    2.79
 -14  -9   0    6.07    3.04
  14  -9   0    5.03    2.83
 -15   9   0   92.70    6.83
  15  -9   0   75.82    6.10
  15   9   0   81.29    6.21
 -15  -9   0   80.70    6.37
  15  -9   0   82.89    6.39
  16   9   0   61.56    5.84
 -16   9   0   50.34    5.66
 -16  -9   0   47.65    5.20
  17   9   0   96.89    7.02
 -17  -9   0   91.90    7.10
  18   9   0   41.48    5.20
   0  10   0  122.51    6.77
   0  10   0  126.00    7.12
   0 -10   0  129.78    7.73
   1  10   0   -0.15    2.31
  -1  10   0   -1.20    2.49
   1 -10   0   -1.33    2.80
  -1  10   0   -0.69    2.33
   1  10   0   -1.83    2.29
  -1 -10   0   -1.52    2.56
   2  10   0    8.21    2.97
  -2  10   0   11.69    2.86
   2 -10   0    7.15    3.01
  -2  10   0    7.96    2.52
  -2 -10   0   10.09    3.39
   2  10   0    4.13    2.45
  -3  10   0   61.40    5.36
   3 -10   0   57.17    5.49
  -3 -10   0   69.26    5.81
  -3  10   0   70.53    5.57
   3  10   0   65.48    5.40
   3  10   0   68.04    5.26
  -4  10   0    4.81    2.59
   4 -10   0    0.82    2.75
  -4 -10   0    6.00    3.43
  -4  10   0    3.62    2.78
   4  10   0    1.58    2.51
   4  10   0    2.71    2.64
   5  10   0    4.80    2.59
  -5  10   0    1.35    2.51
   5  10   0    1.25    2.39
  -5  10   0    5.92    2.85
   5 -10   0    8.19    3.42
  -5 -10   0    1.95    2.71
   6  10   0    3.81    2.49
  -6 -10   0    1.83    2.54
   6 -10   0   -2.22    2.76
  -6  10   0    5.77    2.94
  -6  10   0    0.29    2.44
   6  10   0    1.85    2.40
   7 -10   0    7.98    3.37
   7  10   0    5.47    2.79
   7  10   0    3.87    2.73
  -7 -10   0    5.11    3.09
  -7  10   0    2.49    2.48
   8 -10   0   -1.19    2.85
  -8 -10   0    0.83    2.65
   8 -10   0    1.05    2.76
   8  10   0   -1.00    2.46
   8  10   0    2.90    2.74
  -8  10   0    4.11    3.04
   9  10   0   -0.19    2.49
  -9  10   0    0.46    2.53
   9 -10   0    4.70    2.97
   9 -10   0    2.77    2.99
  -9 -10   0    4.09    3.02
 -10 -10   0   26.66    4.33
  10  10   0   33.23    4.31
  10 -10   0   18.20    3.81
 -10  10   0   28.23    4.44
  10 -10   0   27.46    4.06
  11 -10   0    1.20    2.98
 -11  10   0    0.77    2.94
  11 -10   0   -0.23    2.83
  11  10   0   -2.48    3.05
 -11 -10   0    5.29    3.20
 -12 -10   0    6.44    2.99
  12  10   0   12.95    3.86
  12 -10   0   12.16    3.79
  12 -10   0   18.86    4.16
 -12  10   0    7.43    3.57
  13 -10   0   20.60    4.22
 -13 -10   0    6.04    3.25
  13 -10   0   16.25    3.93
  13  10   0   14.94    3.79
  14  10   0    9.09    3.56
  14 -10   0    6.64    3.53
  15  10   0   -0.02    3.31
 -15 -10   0   -0.10    3.43
   0  11   0   -1.28    2.87
   0  11   0   -3.47    3.09
   0 -11   0   -6.02    3.62
  -1 -11   0   98.91    7.31
   1  11   0  100.97    6.93
  -1  11   0   95.02    6.71
   1 -11   0   99.52    7.33
   1  11   0  104.25    6.97
  -1  11   0   92.72    6.61
   2  11   0   21.50    4.14
  -2 -11   0   13.12    3.79
  -2  11   0   19.78    4.02
   2 -11   0   21.21    4.44
  -2  11   0   16.24    3.93
   2  11   0   16.90    3.73
   3  11   0   26.00    4.29
   3 -11   0   21.33    4.18
  -3  11   0   25.95    4.28
   3  11   0   30.44    4.32
  -3 -11   0   23.84    4.46
  -3  11   0   22.31    4.08
   4  11   0    6.69    3.34
  -4 -11   0    0.90    3.07
  -4  11   0    0.05    2.94
  -4  11   0    6.85    3.39
   4 -11   0    2.07    3.31
  -5 -11   0    3.87    3.24
  -5  11   0    7.45    3.30
  -5  11   0    2.86    2.78
   5  11   0    3.81    3.06
   5 -11   0    7.84    3.46
  -6  11   0    8.23    3.21
  -6 -11   0    5.60    3.43
   6  11   0    5.19    2.99
   7  11   0    6.79    3.42
  -7 -11   0   13.11    3.91
  -7  11   0    8.17    3.37
   7 -11   0   14.83    3.96
   8 -11   0   30.94    4.79
   8  11   0   29.39    4.63
   9 -11   0   25.32    4.95
   9  11   0    6.75    3.34
  10  11   0    0.97    3.12
  28   0  -1    0.45    3.00
 -28   0   1   -1.85    2.97
 -27   0   1    0.13    2.67
  27   0  -1    1.58    2.81
 -27   0   1   -1.68    2.88
  26   0  -1    2.23    2.87
 -26   0   1   -1.67    2.63
 -26   0   1   -2.15    3.13
  25   0  -1   -0.89    2.37
 -25   0   1   -0.49    2.55
 -25   0   1    1.54    2.36
 -24   0   1    5.65    2.76
  24   0  -1    0.78    2.48
 -24   0   1    2.50    2.15
 -23   0   1   -5.54    2.79
 -23   0   1   -2.04    1.86
  23   0  -1   -4.52    2.57
 -22   0   1    4.43    2.20
 -22   0   1    4.90    2.43
  22   0  -1    1.30    1.98
  21   0  -1    1.23    1.89
 -21   0   1    2.97    2.18
 -21   0   1   -0.03    1.65
  20   0  -1   -0.59    1.61
 -20   0   1   -0.10    1.63
 -20   0   1    0.71    1.58
  19   0  -1    0.10    1.73
 -19   0   1    3.51    2.17
 -19   0   1   -0.21    1.53
 -18   0   1    1.76    1.70
  18   0  -1    1.67    1.55
 -18   0   1    1.09    1.36
 -17   0   1   -1.02    1.48
 -17   0   1    1.14    1.55
  17   0  -1   -2.90    1.56
 -16   0   1    0.73    1.27
 -16   0   1   -1.35    1.34
  16   0  -1    0.51    1.31
  15   0  -1   -2.24    1.40
 -15   0   1    0.57    1.17
 -15   0   1    1.36    1.23
 -14   0   1    0.31    1.00
  14   0  -1    0.20    1.05
 -14   0   1   -0.35    1.12
 -13   0   1   -0.26    0.99
 -13   0   1    0.18    1.00
  13   0  -1    0.50    1.06
 -12   0   1    0.67    0.93
 -12   0   1    1.93    1.08
  12   0  -1    1.25    1.02
 -11   0   1    1.32    0.96
  11   0  -1   -0.31    0.99
 -11   0   1   -0.78    0.92
  10   0  -1   -0.06    0.84
 -10   0   1    0.31    1.00
 -10   0   1    0.56    0.86
  -9   0   1   -0.12    0.76
  -9   0   1    0.13    0.87
   9   0  -1   -0.35    0.79
   8   0  -1    0.26    0.76
  -8   0   1   -0.72    0.84
  -8   0   1   -0.91    0.76
  -7   0   1    0.38    0.69
   7   0  -1    0.62    0.76
  -7   0   1    1.31    0.71
  -6   0   1   -0.85    0.77
  -6   0   1   -0.66    0.68
   6   0  -1    0.46    0.65
   5   0  -1    1.00    0.61
  -5   0   1    1.98    0.60
  -5   0   1   -0.21    0.62
  -4   0   1    0.54    0.50
  -4   0   1   -0.36    0.48
   4   0  -1   -0.53    0.52
   3   0  -1   -0.04    0.38
   3   0  -1    0.30    0.36
  -3   0   1    0.26    0.39
  -3   0   1   -0.28    0.42
  -3   0   1   -0.58    0.37
  -2   0   1    1.46    0.35
   2   0  -1    0.89    0.26
   2   0  -1    0.55    0.28
   2   0  -1    0.66    0.31
  -2   0   1    0.27    0.22
   1   0   1   -0.39    0.18
   1   0   1    0.18    0.20
  -1   0  -1   -0.27    0.20
  -2   0  -1   -0.01    0.26
  -2   0  -1    0.48    0.31
   2   0   1    0.52    0.32
   2   0   1    0.24    0.25
  -2   0  -1    0.61    0.37
   2   0   1    0.35    0.29
   2   0   1    0.55    0.36
  -3   0  -1    0.61    0.42
   3   0   1    0.75    0.48
  -3   0  -1    1.13    0.49
   3   0   1   -0.13    0.43
   3   0   1    0.58    0.33
   4   0   1   -0.03    0.36
  -4   0  -1   -0.03    0.53
   4   0   1    0.30    0.55
  -4   0  -1    0.83    0.58
   5   0   1   -0.29    0.66
  -5   0  -1    0.03    0.57
   5   0   1   -0.17    0.34
  -5   0  -1    1.31    0.64
  -6   0  -1    0.17    0.61
   6   0   1   -0.19    0.72
  -6   0  -1    0.58    0.65
   6   0   1    0.53    0.38
  -7   0  -1    1.20    0.76
   7   0   1    0.39    0.76
  -7   0  -1    1.47    0.73
   7   0   1   -0.07    0.40
  -8   0  -1    0.69    0.83
   8   0   1    1.67    1.00
   8   0   1    0.13    0.42
  -8   0  -1   -0.99    0.80
   9   0   1   -0.26    0.94
  -9   0  -1    0.25    0.79
  -9   0  -1    0.45    0.95
   9   0   1   -0.13    0.44
  10   0   1    1.14    0.97
  10   0   1   -0.64    0.46
 -10   0  -1    0.53    0.94
 -10   0  -1    0.48    1.00
 -11   0  -1   -0.64    0.94
  11   0   1   -0.01    0.46
 -11   0  -1    0.95    0.89
  11   0   1    0.62    0.94
  12   0   1    0.40    0.96
 -12   0  -1    0.43    0.99
 -12   0  -1    0.49    1.02
  12   0   1    0.06    0.44
 -13   0  -1    1.04    1.06
  13   0   1   -0.20    1.16
 -13   0  -1   -0.72    0.98
  13   0   1    0.49    0.51
 -14   0  -1   -0.76    1.08
 -14   0  -1   -1.51    1.20
  14   0   1    0.20    1.20
  14   0   1   -0.53    0.51
 -15   0  -1    1.27    1.27
 -15   0  -1    2.70    1.29
  15   0   1   -0.47    1.21
 -16   0  -1    1.85    1.52
 -16   0  -1    1.91    1.46
  16   0   1   -1.12    1.46
  17   0   1   -0.61    1.55
 -17   0  -1   -0.53    1.30
 -17   0  -1    1.52    1.57
 -18   0  -1   -0.94    1.59
  18   0   1   -2.74    1.79
 -18   0  -1    0.63    1.64
  19   0   1    2.20    1.80
 -19   0  -1    2.37    1.76
 -19   0  -1    3.77    2.09
 -20   0  -1   -0.09    1.64
  20   0   1    0.90    1.81
 -20   0  -1   -1.82    1.89
  21   0   1    0.58    2.05
 -21   0  -1   -1.01    1.77
 -21   0  -1    3.38    2.14
  22   0   1    1.17    2.11
 -22   0  -1    0.48    2.13
 -22   0  -1    1.93    2.19
  23   0   1   -0.20    2.19
 -23   0  -1   -2.16    2.10
 -23   0  -1    2.69    2.52
 -24   0  -1   -1.60    2.20
 -24   0  -1   -4.09    2.95
  24   0   1   -1.98    2.41
  25   0   1    1.14    2.23
 -25   0  -1    1.45    2.40
 -25   0  -1    0.69    2.36
  26   0   1   -2.67    2.89
 -26   0  -1    0.64    2.49
 -26   0  -1    2.90    3.06
  27   0   1   -2.25    2.96
 -27   0  -1    2.11    3.00
 -27   0  -1    1.46    2.78
 -28   0  -1    1.65    3.25
 -28  -1   1    8.45    3.44
  28   1  -1   11.27    3.80
 -27   1   1   13.48    3.93
 -27  -1   1    6.68    2.95
  27   1  -1    7.00    3.26
  27   1  -1    3.28    3.11
  27  -1  -1    9.46    3.30
  26   1  -1    9.94    3.47
  26  -1  -1   12.41    3.51
 -26   1   1   12.00    3.78
 -26  -1   1   10.95    3.11
  26   1  -1   16.17    3.62
  25  -1  -1   52.67    5.13
 -25   1   1   60.19    5.42
  25   1  -1   50.53    5.00
 -25  -1   1   51.60    4.84
 -25   1   1   58.62    4.96
 -24  -1   1    1.12    2.27
  24  -1  -1    3.54    2.59
 -24   1   1    3.43    2.67
 -24  -1   1    0.67    2.23
 -24   1   1    2.21    2.09
  24   1  -1    3.65    2.40
 -23  -1   1   19.73    3.50
 -23   1   1   19.09    2.88
  23   1  -1   20.15    3.34
 -23  -1   1   15.64    2.94
  23  -1  -1   13.35    2.90
 -23   1   1   20.52    3.51
  22  -1  -1    2.21    2.12
 -22   1   1    4.69    2.06
 -22  -1   1    6.79    2.40
 -22  -1   1    7.57    2.21
  22   1  -1    5.35    2.27
 -22   1   1    2.82    1.94
 -21   1   1    7.67    1.98
  21   1  -1    6.90    2.12
 -21  -1   1   15.48    2.81
  21  -1  -1   13.56    2.79
 -21   1   1   13.82    2.81
 -21  -1   1   12.90    2.52
  20  -1  -1   52.01    4.16
 -20   1   1   55.79    3.90
 -20  -1   1   52.29    4.10
 -20  -1   1   54.23    4.30
 -20   1   1   58.68    4.56
  20   1  -1   42.88    3.91
  19  -1  -1  135.43    6.28
  19   1  -1  122.54    5.86
 -19   1   1  127.49    6.16
 -19   1   1  120.04    5.29
 -19  -1   1  125.90    6.01
 -19  -1   1  119.88    6.01
 -18  -1   1    2.76    1.50
 -18  -1   1    3.57    1.85
 -18   1   1    2.39    1.38
  18  -1  -1    3.24    1.81
  18   1  -1   -1.22    1.48
 -18   1   1    3.44    1.80
 -17  -1   1    0.57    1.33
  17  -1  -1    0.70    1.40
 -17  -1   1    2.72    1.74
  17   1  -1    1.85    1.47
 -17   1   1   -0.11    1.51
 -17   1   1   -0.91    1.15
 -16   1   1    9.11    1.99
  16  -1  -1    2.89    1.41
 -16  -1   1    7.19    1.75
 -16  -1   1    7.40    1.78
 -16   1   1    7.97    1.59
  16   1  -1    4.85    1.53
  15   1  -1   17.04    2.16
  15  -1  -1   13.11    1.88
 -15   1   1   14.02    1.83
 -15   1   1   14.70    2.13
 -15  -1   1   10.37    1.88
 -15  -1   1   18.07    2.23
  14  -1  -1  218.19    6.49
  14   1  -1  212.49    6.21
 -14   1   1  230.59    5.95
 -14   1   1  221.38    6.64
 -14  -1   1  218.77    6.43
 -14  -1   1  220.01    6.52
 -13   1   1  102.18    1.82
 -13   1   1  102.72    4.39
 -13  -1   1  102.31    4.39
  13  -1  -1  100.50    1.70
 -13  -1   1  113.47    4.48
 -13   1   1  109.97    3.94
  13   1  -1  105.18    4.23
  13  -1  -1  117.08    4.61
 -12   1   1  280.69    3.03
  12  -1  -1  278.13    6.70
 -12   1   1  275.62    5.89
  12   1  -1  284.90    6.54
  12  -1  -1  280.63    2.99
 -12  -1   1  279.25    6.85
 -12   1   1  279.64    6.81
 -12  -1   1  285.62    6.74
 -11   1   1  409.97    7.87
 -11  -1   1  404.77    7.71
 -11  -1   1  387.98    2.89
 -11   1   1  415.97    6.82
  11  -1  -1  419.52    3.73
  11   1  -1  404.98    7.34
 -11  -1   1  408.86    7.69
 -11   1   1  422.88    3.77
  11  -1  -1  428.65    7.94
 -10  -1   1   80.54    1.45
  10  -1  -1   87.92    1.78
 -10   1   1   84.47    3.54
 -10  -1   1   83.93    1.42
 -10   1   1   87.31    3.01
  10  -1  -1   81.12    3.42
 -10  -1   1   82.72    3.49
 -10  -1   1   84.20    3.44
 -10   1   1   87.99    1.78
  10   1  -1   89.33    3.37
   9  -1  -1  252.42    2.99
  -9   1   1  256.47    2.98
   9  -1  -1  255.04    5.56
  -9   1   1  245.61    4.61
  -9  -1   1  239.33    2.48
  -9  -1   1  257.25    5.53
   9   1  -1  239.68    5.07
  -9  -1   1  241.05    5.41
  -9   1   1  235.97    5.50
  -9  -1   1  239.07    2.53
   8   1  -1  753.10    8.40
  -8  -1   1  743.86    4.46
   8  -1  -1  760.85    9.05
   8  -1  -1  762.60    5.16
  -8  -1   1  788.07    9.08
  -8  -1   1  751.69    9.04
  -8   1   1  769.39    5.15
  -8  -1   1  735.31    4.47
  -8   1   1  727.30    7.37
  -8   1   1  753.41    9.09
  -7   1   1   42.59    2.15
  -7  -1   1   45.61    2.18
   7   1  -1   43.35    1.15
   7   1  -1   44.39    1.99
  -7   1   1   44.82    1.30
   7  -1  -1   41.71    2.11
  -7   1   1   43.32    1.73
  -7  -1   1   44.33    2.21
   7  -1  -1   44.68    1.30
  -7  -1   1   41.85    1.12
  -6  -1   1  679.41    7.49
   6   1  -1  681.64    4.41
   6  -1  -1  683.78    7.54
   6   1  -1  676.94    6.83
   6  -1  -1  676.09    4.86
  -6   1   1  676.69    7.57
  -6  -1   1  667.75    4.39
  -6   1   1  697.29    5.91
  -6  -1   1  681.44    7.49
  -5  -1   1   41.84    1.17
   5  -1  -1   44.88    1.91
   5   1  -1   45.10    1.67
   5   1  -1   39.00    1.12
  -5   1   1   42.97    1.85
   5   1  -1   42.84    1.84
   5  -1  -1   52.20    1.41
  -5  -1   1   46.79    1.94
  -5   1   1   44.17    1.35
   4  -1  -1 1147.98    5.59
   4   1  -1 1144.02    7.18
   4  -1  -1 1137.38    8.29
  -4  -1   1 1119.97    8.23
  -4   1   1 1136.90    5.53
   4   1  -1 1090.17    5.81
  -4  -1   1 1152.97    5.88
   4  -1  -1 1151.23    6.21
  -4   1   1 1137.61    8.25
   4   1  -1 1137.69    8.22
  -3  -1   1 2699.62    9.23
  -3   1   1 2890.12   12.07
  -3   1   1 2824.08   11.49
   3   1  -1 2678.80    9.20
   3   1  -1 2790.10    9.60
  -3  -1   1 2747.29   11.85
   3   1  -1 2746.27   11.69
   3  -1  -1 2742.55    9.64
   2   1  -1   29.81    1.18
  -2  -1   1   29.60    1.20
   2  -1  -1   30.21    1.15
   2  -1  -1   30.52    1.06
  -2   1   1   28.45    1.10
   2   1  -1   29.27    0.88
   2   1  -1   28.84    1.09
  -2  -1   1   30.76    1.07
  -2   1   1   26.96    1.22
  -2   1   1   31.23    1.10
   1  -1  -1  144.75    2.26
   1  -1  -1  143.58    2.05
  -1   1   1  142.17    2.01
   1   1  -1  137.65    2.21
   1   1  -1  140.95    1.66
  -1  -1   1  141.56    2.21
  -1  -1   1  138.57    2.19
  -1   1   1  143.96    2.24
   1   1  -1  140.77    2.31
   1  -1  -1  134.29    2.32
  -1  -1   1  139.90    2.29
  -1   1   1  150.49    2.37
   1   1  -1  139.59    2.17
   0   1  -1   62.28    1.53
   0  -1   1   60.94    1.51
   0  -1   1   64.89    1.54
   0  -1  -1   66.50    1.60
   0  -1   1   60.42    1.32
   0  -1  -1   67.77    1.58
   0   1   1   62.45    1.25
   0   1  -1   63.76    1.36
   0   1   1   63.22    1.52
   0   1  -1   58.06    1.16
   0  -1  -1   62.25    1.25
   0   1  -1   57.31    1.48
   0   1   1   61.30    1.51
   1   1   1   80.99    1.75
   1  -1   1   73.38    1.67
  -1   1  -1   83.75    1.49
  -1  -1  -1   81.89    1.59
   1   1   1   82.90    1.46
  -1  -1  -1   81.20    1.45
  -1   1  -1   81.77    1.81
  -1   1  -1   75.32    1.57
   1   1   1   80.26    1.58
  -1  -1  -1   83.74    1.78
  -1   1  -1   81.47    1.83
   1   1   1   82.26    1.80
   1  -1   1   80.75    1.79
  -2  -1  -1  463.10    3.81
  -2  -1  -1  447.49    4.12
  -2  -1  -1  450.10    4.35
   2  -1   1  462.24    3.67
   2   1   1  465.21    4.56
  -2   1  -1  458.04    3.64
   2  -1   1  464.63    4.32
   2  -1   1  477.75    4.34
   2   1   1  459.90    3.80
  -2   1  -1  461.21    4.53
  -3  -1  -1 1127.57    6.66
   3  -1   1 1140.93    7.60
   3  -1   1 1123.92    6.83
   3   1   1 1129.98    7.68
  -3   1  -1 1106.60    6.29
   3   1   1 1119.87    6.72
   3  -1   1 1127.21    6.34
  -3  -1  -1 1109.56    7.62
  -3   1  -1 1111.20    7.78
   4  -1   1 5272.28   18.17
  -4   1  -1 5233.69   15.19
  -4  -1  -1 5190.83   18.23
   4  -1   1 5341.56   15.25
  -4   1  -1 5313.91   18.37
   4   1   1 5131.11   17.69
  -5  -1  -1  430.35    5.18
   5   1   1  442.36    5.71
  -5   1  -1  449.81    4.99
  -5  -1  -1  458.52    4.40
  -5   1  -1  451.51    5.80
   5  -1   1  431.51    5.74
   5  -1   1  427.97    4.48
  -5  -1  -1  428.61    5.85
   6  -1   1  285.21    5.03
  -6  -1  -1  274.26    3.48
  -6  -1  -1  300.33    4.81
  -6   1  -1  284.86    4.33
  -6   1  -1  288.32    5.03
   6  -1   1  294.51    3.81
  -6  -1  -1  285.40    5.05
   6   1   1  285.66    4.95
   7   1   1   89.24    3.03
  -7  -1  -1   82.53    2.03
  -7   1  -1   86.02    2.63
   7  -1   1   88.31    2.16
  -7   1  -1   81.75    2.95
   7  -1   1   88.13    3.04
  -7  -1  -1   88.61    3.09
  -7  -1  -1   84.37    2.80
  -8  -1  -1   23.95    1.18
   8  -1   1   23.19    1.20
  -8   1  -1   24.10    1.81
  -8  -1  -1   23.27    1.73
   8  -1   1   21.74    1.74
  -8   1  -1   23.33    1.59
  -8  -1  -1   22.99    1.81
   8   1   1   24.86    1.83
  -9  -1  -1  103.84    3.56
  -9   1  -1  109.20    3.79
   9  -1   1  112.66    3.88
  -9  -1  -1  104.03    2.30
  -9   1  -1  104.05    3.29
  -9  -1  -1  103.64    3.71
   9   1   1  107.02    3.72
   9  -1   1  101.48    2.42
  10  -1   1  159.31    3.03
 -10  -1  -1  147.67    4.58
 -10  -1  -1  156.50    2.84
  10   1   1  155.32    4.67
 -10   1  -1  151.58    4.14
 -10   1  -1  143.44    4.54
  10  -1   1  152.48    4.72
 -10  -1  -1  156.65    4.52
 -11  -1  -1  466.59    8.13
 -11  -1  -1  462.19    8.47
 -11   1  -1  464.14    8.39
  11  -1   1  471.06    5.26
 -11   1  -1  483.13    7.73
  11   1   1  490.85    8.61
  11  -1   1  473.14    8.56
 -11  -1  -1  473.09    4.93
  12   1   1   43.28    2.81
 -12  -1  -1   38.38    2.70
 -12   1  -1   42.58    2.84
 -12   1  -1   35.28    2.31
  12  -1   1   37.50    1.58
 -12  -1  -1   38.15    1.49
  12  -1   1   34.64    2.61
 -12  -1  -1   37.17    2.54
 -13  -1  -1  156.01    5.25
 -13  -1  -1  167.04    2.97
  13  -1   1  159.24    5.54
 -13   1  -1  156.41    4.86
  13  -1   1  151.35    3.07
 -13   1  -1  160.58    5.42
 -13  -1  -1  161.18    5.43
  13   1   1  167.04    5.52
 -14   1  -1  215.45    6.50
  14  -1   1  194.08    6.34
  14   1   1  210.71    6.47
 -14  -1  -1  191.03    6.11
 -14   1  -1  204.76    5.77
 -14  -1  -1  213.38    3.31
  14  -1   1  197.22    3.50
 -14  -1  -1  208.25    6.52
  15   1   1    2.42    1.45
  15  -1   1    5.13    1.65
 -15  -1  -1    4.44    1.43
 -15   1  -1    2.24    1.23
  15  -1   1    3.82    0.80
 -15   1  -1    3.43    1.45
 -15  -1  -1    6.01    1.75
 -16  -1  -1   98.16    4.82
 -16  -1  -1   91.18    4.62
  16  -1   1   93.83    4.85
  16   1   1   93.15    4.73
 -16   1  -1   98.39    4.91
 -16   1  -1   87.53    4.17
 -17  -1  -1   26.52    2.81
  17   1   1   22.22    2.68
  17  -1   1   26.99    2.93
 -17   1  -1   24.75    2.51
 -17   1  -1   26.78    2.90
 -17  -1  -1   30.02    3.02
 -18   1  -1    2.56    1.62
  18   1   1    7.99    2.10
 -18  -1  -1    5.27    1.67
 -18   1  -1    3.72    1.58
 -18  -1  -1    3.02    1.60
  18  -1   1    0.92    1.56
 -19  -1  -1    3.39    1.78
 -19  -1  -1    7.80    2.20
 -19   1  -1   10.05    2.49
  19  -1   1    4.63    2.00
  19   1   1    2.85    2.02
 -19   1  -1    3.91    1.75
 -20   1  -1   -0.03    1.87
 -20   1  -1    1.56    1.61
  20   1   1    3.29    2.11
  20  -1   1    3.09    1.83
 -20  -1  -1    2.75    1.89
 -20  -1  -1    0.05    1.75
 -21  -1  -1   16.84    3.06
  21  -1   1   25.91    4.28
 -21   1  -1   17.12    2.72
  21   1   1   18.61    3.12
 -21   1  -1   15.72    2.78
 -21  -1  -1   14.02    2.75
 -22  -1  -1  298.06   10.06
 -22   1  -1  265.10    9.72
 -22   1  -1  277.61    9.04
  22   1   1  275.50    9.85
  22  -1   1  271.13    9.82
 -22  -1  -1  295.35   10.01
  23  -1   1  120.96    7.05
  23   1   1  115.55    6.89
 -23  -1  -1  125.54    7.03
 -23   1  -1  127.89    6.60
 -23   1  -1  127.82    7.19
 -23  -1  -1  130.42    6.88
  24   1   1    3.29    2.39
 -24  -1  -1    1.56    2.17
 -24   1  -1   -0.27    2.56
 -24  -1  -1   -1.55    2.32
  24  -1   1    6.76    2.95
 -24   1  -1    2.74    2.41
  25  -1   1    1.91    2.67
 -25   1  -1    8.64    2.91
  25   1   1   -3.51    3.05
 -25   1  -1   -2.24    2.55
 -25  -1  -1    4.33    2.87
 -25  -1  -1   -0.67    2.34
 -26  -1  -1   24.51    4.02
 -26   1  -1   15.03    3.48
  26   1   1   23.23    4.04
  26  -1   1   18.18    3.89
 -26   1  -1   23.01    3.72
 -27   1  -1    1.65    2.98
 -27  -1  -1   -2.97    2.79
  27   1   1    3.64    3.14
  27   1   1    4.42    3.42
  27  -1   1   -3.04    3.36
 -28  -1  -1    1.32    2.99
  28   2  -1    4.07    3.56
 -27   2   1   -5.36    3.40
 -27  -2   1    2.93    2.98
  27   2  -1   -0.84    2.92
  27   2  -1    3.64    3.13
  26  -2  -1    5.83    3.32
  26   2  -1    4.31    3.06
  26   2  -1    1.60    2.61
 -26  -2   1    2.20    2.81
 -26   2   1   -2.92    2.70
  25   2  -1    3.61    2.37
  25   2  -1    4.66    2.79
 -25  -2   1    1.40    2.33
 -25   2   1    7.25    3.10
  25  -2  -1    3.18    2.69
  24   2  -1    7.19    2.76
 -24   2   1    9.49    2.95
 -24  -2   1    9.23    3.00
  24   2  -1    4.83    2.48
  24  -2  -1    6.66    3.05
  23   2  -1    6.64    2.35
  23  -2  -1    4.96    2.55
  23   2  -1    4.27    2.34
 -23  -2   1    3.72    2.19
 -23   2   1    5.43    2.72
 -22   2   1   15.86    3.03
 -22  -2   1   15.35    2.91
  22   2  -1   11.74    2.97
  22   2  -1   19.15    3.09
 -22   2   1   15.66    2.53
  22  -2  -1   12.73    2.84
  21   2  -1    1.33    2.09
 -21   2   1    3.34    1.94
  21  -2  -1    2.48    1.93
 -21   2   1    2.72    1.91
 -21  -2   1    3.90    2.23
  21   2  -1    0.52    1.77
 -20  -2   1    1.51    1.62
 -20   2   1    0.87    1.69
  20   2  -1    0.94    1.77
 -20   2   1    2.54    1.62
  20   2  -1    1.09    1.61
  20  -2  -1    0.86    1.99
  19   2  -1   18.01    2.72
 -19   2   1   17.42    2.22
  19  -2  -1   15.09    2.70
  19   2  -1   19.05    2.71
 -19  -2   1   21.31    2.86
 -19   2   1   19.85    2.87
  18   2  -1    1.67    1.66
  18   2  -1    3.08    1.73
 -18   2   1    3.59    1.51
 -18  -2   1    1.58    1.41
  18  -2  -1    3.00    1.93
 -18   2   1    2.32    1.61
 -17  -2   1   12.82    2.34
 -17   2   1   13.16    2.29
  17  -2  -1   15.80    2.49
  17   2  -1   13.64    2.24
  17   2  -1   12.93    2.17
 -17   2   1   16.73    2.07
  16   2  -1   16.33    2.34
  16  -2  -1   13.74    2.24
 -16  -2   1   14.14    2.21
 -16   2   1   14.69    1.88
 -16   2   1   15.57    2.38
  16   2  -1   15.62    2.18
 -15   2   1    2.15    1.39
 -15   2   1    1.79    1.19
  15   2  -1    3.13    1.49
  15  -2  -1    1.03    1.24
  15   2  -1    0.20    1.25
  15  -2  -1    0.53    0.61
 -15  -2   1    1.94    1.37
 -14   2   1    7.38    1.37
  14  -2  -1    5.60    0.82
  14   2  -1    6.02    1.55
 -14  -2   1    5.20    1.49
 -14  -2   1    5.75    0.78
  14  -2  -1    7.98    1.79
 -14   2   1   10.33    1.89
  14   2  -1    4.85    1.49
 -13  -2   1   83.16    4.13
  13  -2  -1   90.69    2.56
 -13  -2   1   84.73    2.19
 -13   2   1   87.83    3.35
  13   2  -1   84.43    3.87
 -13   2   1   85.42    4.14
  13   2  -1   85.41    4.05
  13  -2  -1   81.12    4.08
  12   2  -1   36.29    2.50
 -12   2   1   38.39    2.79
 -12  -2   1   34.18    2.65
 -12   2   1   34.07    2.02
  12  -2  -1   31.33    1.58
  12  -2  -1   42.50    2.89
 -12  -2   1   32.17    1.44
  12   2  -1   33.76    2.56
 -11  -2   1   29.37    2.38
  11   2  -1   32.02    2.27
 -11  -2   1   29.18    1.44
  11  -2  -1   29.97    1.54
 -11   2   1   26.51    2.20
  11   2  -1   31.90    2.36
 -11   2   1   31.85    1.84
  11  -2  -1   29.96    2.39
 -10   2   1   36.05    1.85
 -10   2   1   34.26    2.46
  10   2  -1   32.25    2.34
  10   2  -1   38.04    2.30
 -10  -2   1   35.84    2.47
 -10  -2   1   35.97    1.59
  10  -2  -1   38.36    2.57
  10  -2  -1   38.83    1.74
   9  -2  -1    3.15    0.76
  -9  -2   1    3.05    0.68
   9   2  -1    3.91    1.17
  -9  -2   1    5.60    1.26
  -9   2   1    2.29    0.70
  -9   2   1    1.88    1.01
   9   2  -1    1.67    0.88
   9  -2  -1    1.43    0.94
   8   2  -1  312.37    5.58
   8  -2  -1  297.30    4.58
  -8   2   1  299.52    4.24
  -8  -2   1  296.79    6.15
  -8  -2   1  308.70    4.31
   8   2  -1  307.22    6.05
   8  -2  -1  313.64    6.32
  -8   2   1  310.04    6.24
   7   2  -1  688.29    7.81
   7  -2  -1  662.03    8.62
   7  -2  -1  665.93    6.82
  -7  -2   1  695.05    8.93
  -7   2   1  658.60    5.59
   7   2  -1  662.45    8.47
  -7   2   1  637.58    8.50
  -7  -2   1  669.98    6.33
   6   2  -1  208.65    4.08
  -6   2   1  213.84    4.63
  -6  -2   1  212.83    3.67
   6  -2  -1  205.67    4.73
   6   2  -1  215.53    4.61
   6  -2  -1  217.31    2.85
  -6   2   1  213.33    2.78
  -6  -2   1  204.72    4.67
   6  -2  -1  211.17    3.86
   5   2  -1   27.03    1.47
   5  -2  -1   26.56    1.51
  -5   2   1   29.02    1.73
  -5  -2   1   26.98    1.41
   5   2  -1   29.65    1.70
   5  -2  -1   26.18    0.86
  -5   2   1   27.38    0.86
  -5  -2   1   22.96    1.61
  -5   2   1   29.74    1.79
   4   2  -1   27.55    1.38
  -4  -2   1   29.08    1.47
  -4  -2   1   30.30    1.68
   4  -2  -1   27.87    1.49
   4   2  -1   30.76    1.67
  -4   2   1   28.61    1.71
  -4   2   1   29.82    1.66
   3  -2  -1  409.21    5.19
   3   2  -1  395.98    5.42
  -3  -2   1  418.64    5.38
  -3  -2   1  403.95    5.07
  -3   2   1  408.36    5.63
   3   2  -1  406.28    4.63
  -3   2   1  401.37    5.29
  -2   2   1 2549.29   13.18
  -2   2   1 2558.14   12.58
   2   2  -1 2507.16   13.12
  -2  -2   1 2463.73   12.67
  -2  -2   1 2501.49   12.27
   2  -2  -1 2534.50   13.05
   1  -2  -1   25.85    0.79
  -1   2   1   20.94    0.73
  -1  -2   1   23.56    1.21
  -1   2   1   22.51    1.37
   1  -2  -1   19.16    1.29
   1   2  -1   21.54    1.11
   1   2  -1   19.78    1.30
  -1   2   1   21.30    1.24
  -1  -2   1   19.35    1.27
   0   2   1   63.77    2.10
   0  -2  -1   66.98    2.18
   0   2  -1   66.73    2.18
   0   2  -1   61.08    1.79
   0   2   1   62.00    1.94
   0  -2  -1   65.57    1.48
   0  -2   1   59.56    1.69
   0  -2   1   62.81    2.15
  -1  -2  -1   10.06    1.03
  -1   2  -1   13.22    1.14
   1  -2   1   13.37    1.23
   1   2   1   13.03    0.99
  -1   2  -1   10.29    0.98
   1   2   1   10.62    1.03
   1  -2   1   10.26    0.77
  -1  -2  -1   11.01    0.84
   2  -2   1 2136.78   12.15
  -2  -2  -1 2020.18   10.64
  -2   2  -1 2074.88   12.39
  -2   2  -1 2112.23    8.83
   2   2   1 2077.35   10.84
  -2  -2  -1 2102.39   11.83
  -2   2  -1 2051.03   11.24
   2   2   1 2104.15   11.83
   3  -2   1 1820.60   11.43
  -3   2  -1 1860.61   12.04
  -3  -2  -1 1884.17   11.20
   3   2   1 1829.11   10.65
  -3  -2  -1 1855.50   11.14
  -3   2  -1 1831.49    8.39
   3   2   1 1833.40   11.53
  -4  -2  -1  102.00    2.89
   4  -2   1   99.83    2.93
   4   2   1  101.06    2.68
  -4  -2  -1  103.26    2.66
   4  -2   1  102.68    2.81
   4   2   1  101.48    2.88
  -4   2  -1  106.03    2.17
  -4   2  -1  105.97    3.08
   5   2   1    3.92    0.77
  -5  -2  -1    4.64    0.79
   5   2   1    5.31    0.94
   5  -2   1    4.54    0.87
   5  -2   1    4.35    0.96
  -5   2  -1    4.79    0.66
  -5   2  -1    4.60    0.95
  -5  -2  -1    3.80    0.95
   6   2   1  690.11    8.23
  -6   2  -1  665.18    8.43
   6   2   1  703.58    7.76
  -6   2  -1  703.39    6.42
   6  -2   1  731.37    7.51
  -6  -2  -1  672.78    6.89
   6  -2   1  688.43    8.45
  -6  -2  -1  687.26    8.43
   7  -2   1  193.09    3.93
  -7   2  -1  200.64    4.87
  -7  -2  -1  192.96    4.83
   7  -2   1  209.01    4.93
  -7  -2  -1  199.16    3.77
  -7   2  -1  194.89    3.69
   7   2   1  198.93    4.68
   7   2   1  205.66    4.51
   8  -2   1  201.02    5.16
  -8  -2  -1  195.58    5.08
   8   2   1  200.66    4.97
   8   2   1  215.70    4.86
   8  -2   1  202.99    4.05
  -8   2  -1  197.85    5.09
  -8   2  -1  209.12    4.07
  -8  -2  -1  196.68    3.82
  -9   2  -1    0.11    0.98
  -9   2  -1    0.93    0.75
   9  -2   1    0.38    0.66
  -9  -2  -1    1.11    0.62
   9   2   1    1.18    1.02
   9  -2   1    1.02    0.94
   9   2   1    1.33    0.92
  -9  -2  -1    0.55    0.95
 -10  -2  -1   12.58    1.58
  10  -2   1   11.06    1.12
 -10  -2  -1   12.06    1.10
 -10   2  -1   10.96    1.53
 -10   2  -1   13.19    1.36
  10  -2   1   13.75    1.76
  10   2   1   12.47    1.49
  10   2   1   14.42    1.66
 -11  -2  -1  159.58    5.28
  11  -2   1  165.78    3.81
 -11   2  -1  165.66    4.33
 -11   2  -1  156.36    5.20
  11   2   1  161.25    5.06
  11  -2   1  166.51    5.30
  11   2   1  162.68    4.97
 -11  -2  -1  163.41    3.52
 -12   2  -1   -1.13    0.95
  12   2   1   -0.06    1.02
  12   2   1    0.73    1.11
 -12   2  -1   -0.17    1.08
 -12  -2  -1    0.18    1.10
  12  -2   1    0.73    0.77
  12  -2   1    1.28    1.20
 -12  -2  -1    0.18    0.61
  13  -2   1    1.99    1.28
  13   2   1    1.46    1.11
 -13   2  -1    1.52    1.04
 -13  -2  -1    1.16    0.77
 -13   2  -1   -0.55    1.29
  13   2   1    2.20    1.16
  13  -2   1    0.54    0.71
 -13  -2  -1   -0.85    1.38
  14  -2   1  137.42    3.52
 -14   2  -1  141.18    4.64
  14  -2   1  133.56    5.52
 -14  -2  -1  141.79    5.62
  14   2   1  130.21    5.18
  14   2   1  134.63    5.14
 -14  -2  -1  131.78    3.18
 -14   2  -1  135.86    5.43
 -15   2  -1    8.53    1.54
 -15  -2  -1    2.34    1.41
  15   2   1    4.67    1.52
 -15   2  -1    8.03    1.93
 -15  -2  -1    6.74    1.03
  15   2   1    2.89    1.42
  15  -2   1    4.41    0.94
  15  -2   1    8.61    1.89
 -16   2  -1   58.27    3.38
 -16   2  -1   56.63    3.94
  16   2   1   55.22    3.80
  16   2   1   57.32    3.78
  16  -2   1   60.58    4.02
 -16  -2  -1   56.26    3.88
 -17   2  -1   24.60    2.90
 -17   2  -1   32.25    2.80
  17  -2   1   30.65    3.22
  17   2   1   32.81    3.13
 -17  -2  -1   27.68    2.98
  17   2   1   34.44    3.24
  18   2   1   53.50    3.89
  18  -2   1   46.50    3.96
 -18   2  -1   53.98    4.17
 -18  -2  -1   48.47    3.96
  18   2   1   48.24    3.84
 -18   2  -1   54.65    3.56
  19   2   1    8.85    2.07
 -19   2  -1   10.50    1.97
  19  -2   1   10.11    2.41
 -19  -2  -1    9.05    2.12
 -19   2  -1    8.93    2.20
  19   2   1   10.95    2.46
  20   2   1   34.08    3.56
 -20   2  -1   35.79    3.29
  20  -2   1   39.88    3.88
 -20   2  -1   34.27    3.64
 -20  -2  -1   36.22    3.86
  20   2   1   32.21    3.47
 -21   2  -1   -2.70    2.32
  21  -2   1    3.33    2.02
 -21  -2  -1    3.63    2.23
 -21   2  -1    2.69    1.95
  21   2   1   -3.79    2.24
  21   2   1    3.74    2.31
 -22   2  -1    5.43    2.18
 -22   2  -1   -1.14    2.45
  22   2   1    5.29    2.37
  22  -2   1    6.45    2.62
 -22  -2  -1    1.14    2.00
  22   2   1    4.06    1.99
  23   2   1   -1.01    2.61
 -23   2  -1    3.33    2.50
 -23   2  -1    4.01    2.21
  23  -2   1   -1.67    2.35
  23   2   1    6.07    2.46
 -23  -2  -1    1.22    2.37
  24   2   1    3.07    2.24
 -24  -2  -1   -0.23    2.54
 -24   2  -1    0.48    2.42
  24   2   1    2.04    2.60
  24  -2   1   -0.22    2.29
  25  -2   1    4.60    3.04
 -25  -2  -1    3.96    2.87
  25   2   1    4.99    3.00
 -25   2  -1    0.71    2.46
  25   2   1    3.97    2.71
 -26   2  -1    0.19    2.76
  26   2   1   -3.08    2.65
  26  -2   1   -0.02    3.16
  26   2   1    1.69    2.71
 -26  -2  -1    2.16    2.73
  27   2   1    4.89    3.04
  27   2   1    6.26    3.34
 -27  -2  -1    6.69    3.29
  27   3  -1    7.35    3.38
  27   3  -1   15.57    3.99
 -26   3   1    4.98    3.35
 -26  -3   1    0.34    2.65
  26   3  -1    0.07    2.85
  26  -3  -1    1.61    2.79
  26   3  -1    8.03    3.48
  25   3  -1    1.73    2.52
  25   3  -1    0.92    2.47
 -25  -3   1    2.56    2.66
  25  -3  -1    2.21    2.60
 -25   3   1    4.00    2.99
 -24   3   1    4.26    2.41
  24   3  -1   10.68    3.04
  24  -3  -1    5.29    2.66
 -24  -3   1    4.45    2.70
  24   3  -1    2.33    2.42
  23  -3  -1    8.25    2.65
  23   3  -1    6.84    2.63
 -23   3   1    9.12    2.88
 -23  -3   1   11.68    3.06
  23   3  -1    6.34    2.31
  22  -3  -1   34.99    4.13
 -22  -3   1   35.66    4.21
  22   3  -1   27.45    3.46
  22   3  -1   26.04    3.73
 -22   3   1   36.54    4.23
  21   3  -1   42.94    4.18
 -21  -3   1   41.05    4.18
 -21   3   1   41.64    4.35
  21   3  -1   38.95    3.85
  21  -3  -1   41.56    4.27
  20  -3  -1   14.88    2.79
  20   3  -1   13.28    2.66
  20   3  -1   19.48    2.82
 -20  -3   1   16.57    2.90
 -20   3   1   13.93    2.78
 -19  -3   1    6.86    2.02
  19  -3  -1   12.22    2.66
  19   3  -1    8.08    2.24
  19   3  -1   11.16    2.45
 -19   3   1   16.12    2.87
  18   3  -1    8.04    2.09
 -18  -3   1    7.47    2.17
 -18   3   1    9.40    2.29
  18   3  -1    7.62    1.91
 -18   3   1    8.42    1.67
  18  -3  -1    5.38    2.20
  17  -3  -1   18.17    2.61
 -17   3   1   18.87    2.08
  17   3  -1   15.63    2.52
  17   3  -1   15.26    2.39
 -17   3   1   14.65    2.44
 -17  -3   1   15.17    2.55
 -16  -3   1    7.22    2.00
 -16   3   1   12.10    1.68
  16  -3  -1   10.33    2.25
  16   3  -1   13.30    2.30
 -16   3   1    8.69    2.03
  16   3  -1    8.99    1.94
 -15   3   1   35.13    3.10
 -15  -3   1   41.35    3.45
  15  -3  -1   40.09    2.20
  15  -3  -1   41.63    3.39
  15   3  -1   42.93    3.23
  15   3  -1   38.45    3.16
 -15   3   1   41.26    2.47
 -14  -3   1  142.72    5.81
  14  -3  -1  144.88    5.85
  14  -3  -1  147.07    4.00
 -14   3   1  151.85    4.27
  14   3  -1  149.23    5.40
  14   3  -1  146.10    5.58
 -14  -3   1  150.73    3.68
 -14   3   1  153.49    6.05
  13  -3  -1   72.12    2.86
 -13  -3   1   77.44    4.18
 -13   3   1   65.80    3.86
  13   3  -1   70.52    3.83
 -13   3   1   73.89    2.85
  13  -3  -1   69.43    4.08
  13   3  -1   72.56    3.66
 -13  -3   1   72.29    2.63
  12  -3  -1    1.35    0.94
 -12   3   1    1.64    0.77
 -12   3   1    2.49    1.21
 -12  -3   1    1.31    0.80
  12   3  -1    3.63    1.44
  12  -3  -1    1.38    1.07
  12   3  -1    1.16    1.20
 -12  -3   1    2.47    1.18
  11  -3  -1  463.78    7.08
 -11   3   1  466.25    6.07
  11  -3  -1  457.92    9.16
  11   3  -1  455.89    8.84
 -11  -3   1  448.01    6.47
  11   3  -1  506.22    8.67
 -11  -3   1  455.12    9.23
 -11   3   1  480.49    9.38
 -10  -3   1   74.84    2.75
  10  -3  -1   75.07    3.71
  10  -3  -1   81.63    3.06
 -10   3   1   79.11    3.76
  10   3  -1   74.62    3.28
 -10   3   1   76.60    2.36
  10   3  -1   73.34    3.54
 -10  -3   1   80.39    3.83
   9   3  -1  107.28    3.77
  -9   3   1  102.87    2.45
   9   3  -1  105.38    4.01
  -9  -3   1   96.61    4.04
   9  -3  -1  107.36    3.45
  -9  -3   1  105.20    3.26
   9  -3  -1  109.89    4.26
  -9   3   1  104.02    4.09
  -8   3   1   18.53    1.83
  -8  -3   1   17.42    1.53
  -8   3   1   16.86    0.98
  -8  -3   1   17.94    1.85
   8  -3  -1   18.04    1.64
   8   3  -1   16.56    1.74
   8  -3  -1   19.32    1.98
   8   3  -1   16.72    1.61
  -7   3   1 1015.16   11.57
   7   3  -1 1007.84   10.24
  -7   3   1 1020.92    5.89
   7  -3  -1 1022.13   10.39
   7  -3  -1  983.36   11.76
   7  -3  -1 1017.03    5.99
  -7  -3   1  999.96    9.76
   7   3  -1 1024.96   11.51
  -7  -3   1 1007.26   11.51
  -6   3   1  104.17    1.60
   6   3  -1  107.26    3.25
  -6  -3   1  102.34    3.62
   6   3  -1  115.36    3.81
  -6   3   1  102.46    3.64
   6  -3  -1  108.36    3.42
  -6   3   1   91.37    3.60
  -6  -3   1   96.34    3.16
   5   3  -1   26.26    1.90
   5  -3  -1   20.91    1.76
  -5   3   1   21.25    1.73
  -5   3   1   21.86    1.83
  -5  -3   1   20.75    1.62
  -5  -3   1   20.08    1.69
   5   3  -1   19.87    1.50
  -4  -3   1 1376.19   11.66
  -4   3   1 1326.58   11.80
  -4  -3   1 1354.18   11.40
   4   3  -1 1346.88   10.51
   4   3  -1 1359.18   11.93
   4  -3  -1 1351.99   11.68
  -4   3   1 1279.38   11.86
  -3   3   1   49.21    2.31
  -3  -3   1   45.39    2.11
   3   3  -1   49.08    2.35
   3   3  -1   45.72    1.99
  -3   3   1   45.56    2.27
   3  -3  -1   51.03    2.40
  -3  -3   1   45.53    2.27
   2   3  -1    2.10    0.86
  -2  -3   1    4.16    1.06
   2  -3  -1    3.65    0.99
  -2  -3   1    2.96    0.74
  -2   3   1    3.16    0.45
   2  -3  -1    3.36    0.45
  -2   3   1    5.65    1.07
   2   3  -1    2.40    0.71
  -2   3   1    2.79    0.80
   1  -3  -1  100.57    3.27
  -1  -3   1  101.89    3.29
  -1   3   1   96.60    3.13
  -1  -3   1  103.01    2.71
  -1   3   1   95.40    2.95
   1   3  -1   98.58    2.78
   1  -3  -1  100.48    2.01
   1   3  -1   97.65    3.15
   0   3  -1  471.00    6.81
   0  -3   1  469.68    5.46
   0  -3  -1  464.76    6.84
   0   3  -1  466.81    6.04
   0   3   1  460.88    6.32
   0  -3  -1  475.29    4.84
   0   3   1  462.26    6.61
   0  -3   1  477.01    6.96
   1   3   1  113.78    3.29
  -1   3  -1  115.78    3.14
   1  -3   1  110.13    2.51
  -1  -3  -1  113.13    3.43
   1  -3   1  114.73    3.51
   1   3   1  109.54    3.11
  -1   3  -1  107.52    3.34
  -1  -3  -1  109.62    2.65
   2  -3   1  118.39    3.59
   2   3   1  118.15    3.24
  -2  -3  -1  117.69    2.99
  -2   3  -1  115.50    3.52
   2   3   1  120.55    3.39
   2  -3   1  120.45    2.50
  -2  -3  -1  117.59    3.49
  -2   3  -1  121.60    3.39
  -3  -3  -1  710.09    7.76
   3   3   1  697.86    8.19
  -3   3  -1  660.23    8.17
  -3  -3  -1  705.35    8.40
   3   3   1  702.99    7.85
   3  -3   1  698.90    8.51
  -3   3  -1  687.41    8.62
  -3   3  -1  679.86    5.72
  -4   3  -1 1762.44   13.52
  -4   3  -1 1741.36   14.02
  -4   3  -1 1769.65    9.22
   4   3   1 1754.72   12.67
  -4  -3  -1 1713.30   12.93
   4  -3   1 1759.76   13.61
  -4  -3  -1 1726.55   13.16
   4   3   1 1771.66   13.40
   5  -3   1  184.88    4.53
   5   3   1  179.76    4.47
  -5   3  -1  178.08    4.71
   5  -3   1  168.17    4.39
  -5   3  -1  176.75    3.06
   5   3   1  177.16    4.26
  -5  -3  -1  186.54    4.39
  -5  -3  -1  171.29    4.39
  -6  -3  -1  146.45    3.97
  -6  -3  -1  143.12    4.21
   6  -3   1  145.75    4.35
   6  -3   1  158.99    4.23
  -6   3  -1  149.83    2.92
   6   3   1  153.58    4.12
  -6   3  -1  140.52    4.39
   7   3   1  309.73    6.24
   7  -3   1  288.42    6.30
  -7   3  -1  303.71    4.39
  -7  -3  -1  302.62    6.37
   7  -3   1  297.06    5.81
  -7  -3  -1  294.78    5.51
  -7   3  -1  299.60    6.54
   7   3   1  295.80    5.87
  -8   3  -1   10.51    1.57
  -8  -3  -1    9.67    1.26
   8  -3   1   10.24    1.38
  -8   3  -1   10.67    1.09
   8  -3   1    9.36    1.45
   8   3   1   11.37    1.54
   8   3   1    8.95    1.34
  -8  -3  -1    9.00    1.45
  -9   3  -1   30.21    1.66
  -9  -3  -1   28.73    2.35
  -9  -3  -1   31.23    1.91
   9   3   1   29.12    2.18
   9  -3   1   29.55    1.98
   9   3   1   33.28    2.37
  -9   3  -1   32.98    2.47
   9  -3   1   33.60    2.50
  10   3   1  287.93    6.55
  10   3   1  296.71    6.87
 -10  -3  -1  270.12    6.90
 -10   3  -1  274.52    5.03
 -10   3  -1  276.24    7.00
 -10  -3  -1  272.76    5.38
  10  -3   1  276.37    5.73
  10  -3   1  276.82    6.97
  11   3   1  296.30    6.88
 -11  -3  -1  286.80    5.48
 -11   3  -1  292.52    7.46
  11  -3   1  284.55    7.27
 -11  -3  -1  291.22    7.45
  11  -3   1  292.25    5.91
 -11   3  -1  271.74    5.25
  11   3   1  288.87    7.03
 -12  -3  -1   81.49    4.21
 -12   3  -1   82.35    4.20
  12   3   1   84.83    4.01
 -12   3  -1   90.96    3.29
  12   3   1   85.62    3.93
  12  -3   1   82.86    3.21
  12  -3   1   85.14    4.19
 -12  -3  -1   81.74    3.03
  13   3   1   49.10    3.20
  13  -3   1   53.56    3.57
 -13  -3  -1   48.47    3.48
  13   3   1   51.93    3.37
  13  -3   1   54.08    2.68
 -13   3  -1   54.66    2.73
 -13   3  -1   60.97    3.86
 -13  -3  -1   53.17    2.50
 -14  -3  -1   -2.25    1.73
 -14  -3  -1    0.74    0.92
 -14   3  -1   -0.12    1.01
  14   3   1   -1.41    1.18
  14   3   1    0.29    1.25
 -14   3  -1   -0.63    1.32
  14  -3   1    0.66    1.42
  14  -3   1    1.56    1.00
  15  -3   1    2.86    1.12
 -15  -3  -1    3.66    1.17
  15   3   1   -0.20    1.45
 -15   3  -1    2.66    1.19
 -15   3  -1    4.78    1.69
 -15  -3  -1    0.73    1.40
  15   3   1   -0.01    1.48
  15  -3   1    3.27    1.61
 -16   3  -1    9.19    2.10
  16  -3   1    6.09    1.87
  16   3   1    6.97    1.74
 -16   3  -1    8.78    1.62
  16   3   1    9.77    2.14
 -16  -3  -1    8.20    2.23
  17   3   1  125.14    5.89
 -17  -3  -1  130.15    6.21
 -17   3  -1  130.07    4.91
  17   3   1  128.30    5.72
  17  -3   1  123.10    5.97
 -17   3  -1  123.34    6.08
 -18   3  -1   -0.32    1.65
 -18  -3  -1   -2.41    1.89
 -18   3  -1   -0.55    1.26
  18   3   1   -0.42    1.53
  18   3   1    1.11    1.84
  18  -3   1   -1.02    1.65
  19   3   1   11.81    2.51
 -19   3  -1   11.23    2.09
  19  -3   1   14.26    2.75
  19   3   1   11.09    2.34
 -19  -3  -1   12.23    2.65
 -19   3  -1   11.55    2.46
  20   3   1   45.50    4.13
  20  -3   1   43.61    4.17
 -20  -3  -1   46.15    4.34
  20   3   1   44.13    3.94
 -20   3  -1   42.32    4.12
  21   3   1    0.41    2.07
 -21   3  -1    2.63    2.05
  21  -3   1    0.16    2.03
  21   3   1    3.29    2.01
 -21  -3  -1    0.54    2.30
  22   3   1    3.15    2.28
  22   3   1    1.47    2.02
  22  -3   1    5.61    2.61
 -22   3  -1    0.30    2.19
 -22  -3  -1    1.15    2.08
 -23  -3  -1   51.47    4.92
  23  -3   1   49.98    4.89
  23   3   1   50.47    4.84
  23   3   1   48.98    4.70
 -23   3  -1   47.42    4.90
 -24   3  -1   -1.79    2.75
 -24  -3  -1    6.23    3.11
  24   3   1    4.47    2.95
  24  -3   1   -0.75    2.70
  24   3   1   -0.02    2.34
  25   3   1    6.00    2.91
  25   3   1    7.15    3.19
  25  -3   1    7.17    3.30
 -25  -3  -1    7.61    3.03
 -25   3  -1    6.95    3.36
 -26  -3  -1    4.35    3.17
  26  -3   1   -5.83    3.77
  26   3   1    1.34    2.75
 -26   3  -1    4.42    3.15
  26   3   1    0.12    3.02
  27   3   1   17.60    4.51
  27   3   1   21.76    4.45
  27   4  -1    1.41    3.16
  26   4  -1   41.04    5.21
  26   4  -1   37.12    4.81
 -25  -4   1   12.82    3.39
  25   4  -1    9.66    3.13
  25   4  -1   12.66    3.48
 -25   4   1    6.79    3.20
  25  -4  -1   15.43    3.85
  24   4  -1    2.65    2.64
 -24   4   1    3.52    2.98
 -24  -4   1    4.06    2.85
  24  -4  -1    5.32    2.91
  24   4  -1   -0.53    2.51
 -23  -4   1   15.47    3.52
  23   4  -1    9.51    2.90
  23   4  -1    8.38    2.69
 -23   4   1   11.46    3.03
  23  -4  -1    7.69    2.97
  22   4  -1    3.59    2.25
  22  -4  -1    4.66    2.76
 -22   4   1   -1.82    2.69
  22   4  -1    3.05    2.61
 -22  -4   1    4.69    2.26
 -21   4   1   50.64    4.78
  21   4  -1   39.78    4.10
  21  -4  -1   38.33    4.40
  21   4  -1   35.88    3.91
 -21  -4   1   46.49    4.69
 -20   4   1    2.16    2.15
  20   4  -1   -1.07    2.08
  20   4  -1    3.80    2.17
  20  -4  -1    1.47    2.25
 -20  -4   1   -0.54    2.10
  19   4  -1   14.72    2.68
  19  -4  -1   16.22    2.80
  19   4  -1   11.17    2.51
 -19   4   1   17.34    2.96
 -19  -4   1   14.93    3.00
  18   4  -1   18.62    2.77
 -18   4   1   23.04    3.08
  18  -4  -1   18.95    2.92
 -18  -4   1   20.91    2.94
  18   4  -1   21.25    2.94
  17   4  -1   84.97    5.00
 -17  -4   1   88.72    5.35
  17   4  -1   83.85    4.78
  17  -4  -1   90.86    5.42
 -17   4   1   87.78    5.33
  16   4  -1    6.08    1.88
  16  -4  -1    0.05    1.70
  16   4  -1    3.46    1.73
 -16   4   1    3.82    1.87
 -16  -4   1    4.38    1.98
  15  -4  -1    3.27    1.21
 -15   4   1    0.63    1.48
  15   4  -1    4.41    1.75
 -15  -4   1    2.62    1.72
  15   4  -1    2.25    1.57
  15  -4  -1    1.65    1.47
  14   4  -1    5.57    1.76
 -14   4   1    4.96    1.70
 -14  -4   1    3.53    1.55
 -14  -4   1    5.09    1.28
  14   4  -1    3.39    1.40
  14  -4  -1    8.00    2.05
  14  -4  -1    5.55    1.41
  13   4  -1    0.29    1.25
 -13  -4   1    0.69    1.09
 -13   4   1    0.19    1.45
 -13   4   1    2.02    0.83
 -13  -4   1    0.74    1.24
  13   4  -1    3.20    1.36
  13  -4  -1   -0.05    1.11
  13  -4  -1    0.82    1.42
  12  -4  -1    0.16    1.37
  12   4  -1    1.58    1.31
 -12  -4   1    0.11    1.18
 -12   4   1    1.38    1.20
  12   4  -1    0.60    1.10
  12  -4  -1   -1.11    1.13
 -12   4   1   -0.40    0.72
 -12  -4   1    0.25    1.05
  11  -4  -1   42.85    2.66
 -11  -4   1   41.69    3.11
 -11   4   1   37.76    2.94
  11   4  -1   42.16    2.78
  11   4  -1   43.17    3.05
 -11   4   1   43.26    1.72
 -11  -4   1   41.07    2.49
  11  -4  -1   45.44    3.33
  10  -4  -1    0.04    1.12
 -10   4   1    2.18    1.27
 -10  -4   1   -0.66    1.02
  10   4  -1    0.90    1.09
  10  -4  -1   -0.10    1.02
  10   4  -1   -0.64    1.10
 -10   4   1    0.64    0.52
 -10  -4   1    0.79    1.33
  -9  -4   1  118.17    4.68
   9  -4  -1  114.81    4.74
  -9   4   1  118.77    4.70
  -9   4   1  116.86    2.20
   9   4  -1  115.66    4.12
   9  -4  -1  118.77    4.16
   9   4  -1  115.47    4.49
  -9  -4   1  116.77    4.00
  -8  -4   1   86.71    3.91
   8  -4  -1  101.38    4.30
   8  -4  -1   98.88    3.86
  -8   4   1   94.53    1.73
   8   4  -1   88.52    3.50
  -8   4   1   96.40    1.77
  -8   4   1   94.23    4.11
  -8  -4   1   88.97    3.52
   8   4  -1   97.35    4.03
  -7   4   1    2.58    1.20
   7  -4  -1    1.22    1.00
  -7   4   1    0.62    1.02
  -7  -4   1    0.74    0.99
  -7  -4   1    1.37    1.06
   7   4  -1    0.81    0.96
   7   4  -1    0.82    1.01
  -7   4   1    0.64    0.32
  -7   4   1    0.69    0.40
   6  -4  -1  265.92    6.17
  -6  -4   1  252.28    5.88
   6   4  -1  259.17    5.61
   6   4  -1  258.87    6.15
  -6  -4   1  244.47    5.89
  -6   4   1  246.81    6.13
  -6   4   1  260.66    6.36
   5  -4  -1  856.69   10.91
   5   4  -1  852.15   11.02
  -5  -4   1  843.49   10.52
   5   4  -1  850.79    9.76
  -5   4   1  859.60   10.95
  -5  -4   1  852.39   10.55
  -5   4   1  862.10   11.20
   4   4  -1  125.32    3.78
   4  -4  -1  128.97    4.34
   4   4  -1  131.35    4.28
  -4   4   1  123.48    1.79
  -4  -4   1  129.91    4.03
  -4  -4   1  128.93    4.25
  -4   4   1  129.86    4.21
  -4   4   1  128.85    4.31
  -4   4   1  128.76    1.82
  -3  -4   1   92.54    3.25
   3  -4  -1   92.24    3.68
  -3   4   1   90.79    3.60
   3   4  -1   89.39    3.18
  -3   4   1   94.42    3.56
   3  -4  -1   90.72    1.82
  -3  -4   1   95.41    3.68
  -3   4   1   90.97    1.82
   3   4  -1   99.51    3.71
  -2   4   1   41.19    2.39
  -2   4   1   33.70    2.23
  -2  -4   1   36.35    2.05
   2  -4  -1   37.91    2.47
   2   4  -1   33.90    2.22
   2   4  -1   34.35    2.09
  -2  -4   1   37.86    2.51
   2  -4  -1   36.39    1.38
   1   4  -1  101.61    3.74
   1  -4  -1  106.28    2.49
   1   4  -1  104.25    3.39
   1  -4  -1  105.94    3.88
  -1   4   1   98.69    3.66
  -1   4   1  100.81    3.57
  -1  -4   1  106.85    3.91
  -1  -4   1  103.64    3.09
   0   4  -1  245.78    5.15
   0  -4   1  258.85    6.03
   0  -4   1  250.15    4.56
   0  -4  -1  249.30    5.85
   0   4   1  253.09    5.47
   0   4  -1  248.42    5.78
   0   4   1  259.28    5.63
   0  -4  -1  237.55    4.02
  -1  -4  -1   19.97    1.37
  -1  -4  -1   20.84    1.97
   1  -4   1   21.36    1.37
  -1   4  -1   20.75    1.72
   1   4   1   23.16    1.91
   1  -4   1   21.84    2.08
  -1   4  -1   20.02    1.81
   1   4   1   21.14    1.77
  -2   4  -1  350.89    6.55
   2   4   1  365.72    6.51
   2  -4   1  360.97    4.93
  -2   4  -1  346.51    6.87
   2   4   1  365.05    6.76
  -2  -4  -1  357.21    6.94
   2  -4   1  358.10    7.10
  -2  -4  -1  353.69    5.64
   3  -4   1  101.96    3.92
  -3   4  -1  109.35    2.63
   3   4   1  105.63    3.66
  -3  -4  -1  105.04    3.33
  -3   4  -1  108.91    4.01
  -3   4  -1  110.98    3.86
   3   4   1  109.89    3.70
  -3  -4  -1  104.35    3.84
   4  -4   1   16.27    1.97
  -4   4  -1   14.06    1.05
  -4  -4  -1   13.77    1.67
  -4   4  -1   14.46    1.75
   4   4   1   12.40    1.50
   4   4   1   12.59    1.49
  -4  -4  -1   14.59    1.47
  -4   4  -1   12.98    1.54
  -5  -4  -1  610.58    9.13
  -5   4  -1  587.14    9.09
  -5  -4  -1  597.14    8.70
  -5   4  -1  609.96    5.87
   5   4   1  607.13    8.79
   5  -4   1  619.02    9.41
  -5   4  -1  628.25    9.69
   5   4   1  605.79    8.98
   6  -4   1  615.02    9.57
  -6   4  -1  606.62    5.96
  -6  -4  -1  596.16    9.11
  -6   4  -1  611.66    9.89
   6   4   1  601.96    9.13
   6   4   1  613.01    9.07
   6  -4   1  605.99    9.39
  -6  -4  -1  611.18    9.08
  -7  -4  -1  186.40    5.13
   7   4   1  194.00    5.39
   7  -4   1  189.09    5.35
   7   4   1  190.81    5.24
  -7  -4  -1  192.21    5.39
  -7   4  -1  195.99    5.84
  -7   4  -1  192.13    3.47
   7  -4   1  193.70    5.63
   8  -4   1  436.64    8.68
  -8   4  -1  432.00    8.82
   8   4   1  433.43    8.10
  -8   4  -1  435.45    5.42
  -8  -4  -1  432.32    8.47
  -8  -4  -1  419.31    7.60
   8  -4   1  432.24    8.02
   8   4   1  436.21    8.31
  -9   4  -1    0.86    0.65
  -9  -4  -1    2.13    1.21
  -9  -4  -1    2.27    1.20
   9  -4   1    1.73    1.11
   9   4   1    1.60    1.12
   9  -4   1    0.49    1.01
   9   4   1   -0.20    1.08
  -9   4  -1    0.89    1.09
  10  -4   1    7.67    1.60
  10   4   1    7.62    1.48
 -10  -4  -1   11.30    1.81
  10  -4   1    7.46    1.38
  10   4   1    9.44    1.67
 -10   4  -1    7.67    1.03
 -10  -4  -1    8.52    1.42
 -10   4  -1    7.24    1.48
 -11  -4  -1    0.22    1.02
 -11  -4  -1   -0.16    1.22
  11   4   1    0.46    1.08
  11   4   1   -1.45    1.21
  11  -4   1    0.97    1.29
 -11   4  -1    0.50    0.75
 -11   4  -1   -0.37    1.19
  11  -4   1    1.80    1.18
 -12  -4  -1   10.47    1.61
  12   4   1   10.37    2.11
  12  -4   1   10.62    1.87
 -12   4  -1   12.85    1.35
  12   4   1   11.05    1.82
 -12   4  -1   12.41    2.02
  12  -4   1   10.86    1.67
 -12  -4  -1    9.71    1.90
  13   4   1    0.96    1.25
  13   4   1    0.65    1.24
 -13  -4  -1    0.74    1.38
 -13   4  -1    0.62    1.33
  13  -4   1   -2.30    1.16
  13  -4   1   -1.10    1.57
 -13  -4  -1   -1.02    1.19
 -13   4  -1    0.91    0.97
 -14   4  -1   30.64    3.12
 -14   4  -1   29.92    2.16
  14   4   1   32.10    2.87
  14  -4   1   23.24    2.79
 -14  -4  -1   25.85    2.95
  14   4   1   28.27    2.83
 -14  -4  -1   22.80    2.01
  14  -4   1   28.72    2.34
 -15   4  -1   29.09    3.19
 -15  -4  -1   27.15    2.30
  15   4   1   28.24    2.91
 -15  -4  -1   25.00    2.98
  15  -4   1   28.60    2.38
 -15   4  -1   29.18    2.25
  15  -4   1   23.75    2.81
  15   4   1   27.46    2.96
  16   4   1   52.15    3.82
  16   4   1   53.89    3.95
 -16   4  -1   51.85    4.15
  16  -4   1   53.76    4.31
 -16  -4  -1   53.26    4.12
  17   4   1    0.75    1.80
 -17  -4  -1    1.29    1.81
 -17   4  -1    0.51    1.73
  17  -4   1   -2.33    2.14
  17   4   1    4.40    1.85
  18   4   1   29.00    3.39
  18   4   1   23.76    3.04
 -18  -4  -1   26.15    3.35
 -18   4  -1   31.07    3.56
  18  -4   1   21.45    3.15
  19   4   1   16.02    2.95
  19   4   1   12.82    2.77
 -19  -4  -1   13.40    2.89
  19  -4   1   13.53    2.92
 -19   4  -1   11.99    2.64
  20   4   1   -0.04    1.93
  20  -4   1   -0.35    2.22
 -20  -4  -1    0.31    2.18
  20   4   1   -1.52    1.92
 -20   4  -1    0.76    1.89
  21  -4   1   10.35    3.14
 -21  -4  -1    9.87    2.75
  21   4   1    6.60    2.44
 -21   4  -1   10.13    2.78
  21   4   1    6.27    2.50
  22   4   1    3.76    2.49
  22  -4   1   -1.57    2.31
 -22   4  -1   -1.08    2.21
 -22  -4  -1   -2.00    2.25
  22   4   1    3.19    2.10
  23   4   1    1.94    2.68
 -23   4  -1    5.33    2.71
  23  -4   1   -0.55    2.49
  23   4   1   -3.33    2.85
 -23  -4  -1    9.91    3.22
 -24  -4  -1   32.48    4.58
  24   4   1   39.92    4.68
  24  -4   1   34.85    4.74
 -24   4  -1   30.37    4.50
  24   4   1   40.17    4.80
  25   4   1   31.21    4.41
  25  -4   1   36.39    4.90
 -25   4  -1   31.59    4.68
  25   4   1   31.17    4.43
 -25  -4  -1   34.91    4.75
  26   4   1    2.41    3.29
  26   4   1    5.35    3.31
  25   5  -1   17.22    3.92
  24  -5  -1    4.06    2.77
 -24   5   1    4.89    3.12
 -24  -5   1   11.22    3.90
  24   5  -1    0.21    2.94
  24   5  -1    3.84    2.62
  23  -5  -1    8.87    3.27
 -23   5   1    9.11    3.23
  23   5  -1    5.95    3.06
 -23  -5   1   13.03    3.51
  23   5  -1    9.42    3.14
 -22   5   1    3.54    3.01
  22  -5  -1   -1.69    2.50
  22   5  -1   -0.02    2.32
  22   5  -1    1.01    2.44
 -22  -5   1    0.46    2.39
 -21   5   1   50.02    4.95
  21   5  -1   53.14    4.86
 -21  -5   1   49.29    4.95
  21   5  -1   48.43    4.54
  21  -5  -1   44.88    4.78
  20  -5  -1   17.32    3.31
 -20   5   1   12.65    2.87
  20   5  -1   11.49    2.68
 -20  -5   1   15.24    3.20
  20   5  -1   11.90    2.85
  19  -5  -1    1.72    2.24
 -19   5   1    2.42    2.31
  19   5  -1    2.77    2.22
 -19  -5   1   -0.12    2.16
  19   5  -1    0.48    1.83
  18   5  -1   36.00    3.72
 -18   5   1   29.06    3.74
  18  -5  -1   22.27    3.42
 -18  -5   1   30.27    3.61
  18   5  -1   30.58    3.38
  17  -5  -1   26.19    3.27
 -17   5   1   27.60    3.40
 -17  -5   1   23.67    3.30
  17   5  -1   26.73    3.20
  17   5  -1   26.33    3.02
  16  -5  -1    1.66    1.99
 -16   5   1    0.50    1.70
 -16  -5   1    5.06    2.06
  16   5  -1    6.03    1.97
  16   5  -1    2.72    1.48
 -15  -5   1   21.74    2.86
 -15   5   1   19.34    2.84
  15   5  -1   18.12    2.70
  15  -5  -1   15.78    2.14
  15  -5  -1   21.90    3.07
  15   5  -1   18.36    2.57
  14   5  -1  261.32    8.18
 -14  -5   1  254.34    8.45
 -14  -5   1  256.31    6.61
  14   5  -1  252.51    7.56
  14  -5  -1  265.66    8.63
 -14   5   1  257.61    8.50
  14  -5  -1  253.63    6.97
 -13  -5   1    4.99    1.70
  13   5  -1   -0.68    1.41
  13  -5  -1    1.75    1.69
 -13  -5   1    1.63    1.53
 -13   5   1    6.38    2.08
  13  -5  -1    1.80    1.48
  13   5  -1    2.20    1.35
  12   5  -1   10.45    2.06
  12  -5  -1    9.64    2.05
  12   5  -1    5.56    1.37
 -12  -5   1    7.65    1.66
 -12  -5   1    9.91    2.15
 -12   5   1   11.22    2.12
  12  -5  -1    8.39    1.78
 -11  -5   1   24.43    2.61
  11  -5  -1   29.68    2.98
 -11  -5   1   24.37    2.36
  11  -5  -1   26.70    2.57
  11   5  -1   29.09    2.52
 -11   5   1   23.69    2.60
  11   5  -1   27.61    2.72
  10  -5  -1    9.12    1.97
 -10   5   1   11.73    1.99
 -10  -5   1    6.51    1.68
  10  -5  -1    8.45    1.74
  10   5  -1    7.54    1.72
  10   5  -1    7.01    1.52
 -10  -5   1   11.10    1.86
  -9  -5   1   39.78    3.02
   9   5  -1   36.54    2.60
  -9  -5   1   41.13    2.79
   9  -5  -1   43.52    3.06
  -9   5   1   45.18    3.25
   9  -5  -1   36.98    3.00
   9   5  -1   41.72    3.07
  -8  -5   1   -0.06    1.20
  -8   5   1   -0.37    1.13
   8   5  -1    1.16    1.09
   8   5  -1   -0.54    1.06
  -8  -5   1    1.62    1.19
   8  -5  -1    0.73    1.25
   7  -5  -1    7.50    1.75
   7   5  -1    6.72    1.35
   7   5  -1    3.66    1.30
  -7  -5   1    5.56    1.34
  -7   5   1    5.42    1.59
  -7  -5   1    2.33    1.24
  -7   5   1    5.68    1.52
   6   5  -1  197.25    5.93
   6  -5  -1  193.29    6.01
  -6  -5   1  191.65    5.69
   6   5  -1  198.26    5.44
  -6  -5   1  189.81    5.74
  -6   5   1  198.89    6.04
  -6   5   1  200.09    6.16
  -5   5   1    2.91    0.46
   5  -5  -1    4.89    1.59
  -5   5   1    2.88    1.11
  -5  -5   1    2.77    1.47
   5   5  -1    1.72    0.99
   5   5  -1    3.76    1.16
  -5   5   1    2.82    1.20
  -5  -5   1   -0.59    1.06
  -5   5   1    2.82    0.49
  -4   5   1  758.67    5.41
  -4  -5   1  749.51   11.24
   4  -5  -1  781.01   11.75
  -4   5   1  743.22   11.23
  -4  -5   1  726.15   10.08
  -4   5   1  767.38   11.19
   4   5  -1  758.86   11.30
   4   5  -1  764.43   10.35
  -3  -5   1   10.61    1.69
   3   5  -1   11.05    1.52
   3   5  -1   12.10    1.63
  -3  -5   1   12.40    1.41
   3  -5  -1   13.40    1.85
  -3   5   1   12.25    1.70
  -3   5   1   14.74    1.83
   3  -5  -1   11.22    0.87
  -2   5   1   67.08    3.34
   2  -5  -1   60.45    2.02
   2   5  -1   61.45    3.07
  -2   5   1   70.30    3.55
   2   5  -1   70.83    3.53
  -2  -5   1   69.29    2.96
  -2  -5   1   74.69    3.69
   2  -5  -1   67.01    3.67
  -1  -5   1  218.42    6.20
   1  -5  -1  219.17    6.16
  -1   5   1  214.90    5.74
   1   5  -1  215.13    5.48
   1   5  -1  224.21    6.11
  -1   5   1  224.11    5.93
   1  -5  -1  214.54    4.03
  -1  -5   1  232.48    5.10
   0   5  -1    8.42    1.47
   0   5   1    7.77    1.39
   0  -5   1   12.01    1.78
   0  -5  -1    8.18    1.58
   0   5   1    6.77    1.43
   0   5  -1    6.77    1.22
   0  -5  -1   10.07    1.11
   0  -5   1    6.71    1.05
  -1   5  -1  294.67    7.02
  -1   5  -1  291.36    6.47
   1  -5   1  298.43    7.26
  -1  -5  -1  275.43    6.97
  -1  -5  -1  298.90    5.46
   1   5   1  283.48    6.53
   1  -5   1  290.68    5.16
   1   5   1  289.01    6.72
   2   5   1  127.79    4.48
  -2  -5  -1  118.76    3.63
  -2   5  -1  118.52    4.21
  -2  -5  -1  114.37    4.54
   2  -5   1  122.86    3.26
   2   5   1  117.23    4.33
  -2   5  -1  118.83    4.55
   2  -5   1  113.41    4.58
   3  -5   1  182.73    5.79
   3   5   1  200.60    5.54
  -3   5  -1  192.22    5.83
  -3  -5  -1  186.09    4.81
   3   5   1  191.59    5.51
  -3  -5  -1  180.96    5.64
  -3   5  -1  183.76    5.37
   4   5   1  241.10    6.24
   4  -5   1  251.19    6.76
   4   5   1  268.29    6.47
  -4  -5  -1  250.01    5.78
  -4   5  -1  252.25    6.50
  -4   5  -1  264.38    6.91
  -4   5  -1  260.11    4.27
  -4  -5  -1  249.30    6.59
   5   5   1    1.04    0.96
  -5  -5  -1   -0.34    1.15
  -5   5  -1   -1.10    1.22
   5  -5   1    3.09    1.59
  -5   5  -1    0.71    0.62
  -5   5  -1   -0.22    1.09
  -5  -5  -1    0.78    1.02
   5   5   1   -0.51    1.05
   6   5   1  116.28    4.52
  -6   5  -1  115.05    4.81
  -6  -5  -1  122.32    4.67
   6  -5   1  116.46    4.78
   6   5   1  114.69    4.36
  -6   5  -1  111.31    4.49
  -6   5  -1  120.03    2.79
  -6  -5  -1  115.61    4.38
   7   5   1    3.17    1.26
  -7  -5  -1    6.30    1.46
   7  -5   1    5.00    1.52
   7   5   1    2.85    1.21
   7  -5   1    4.82    1.48
  -7   5  -1    4.75    0.76
  -7  -5  -1    2.06    1.00
  -7   5  -1    3.92    1.21
  -8   5  -1  155.38    5.84
   8  -5   1  142.06    5.39
  -8   5  -1  141.48    3.06
   8   5   1  142.66    5.17
  -8  -5  -1  142.34    5.26
  -8  -5  -1  130.95    4.93
   8  -5   1  148.23    5.32
   8   5   1  145.78    5.19
  -9   5  -1   51.30    3.57
   9   5   1   51.56    3.23
   9  -5   1   45.05    3.21
   9  -5   1   49.28    3.26
   9   5   1   50.21    3.25
  -9   5  -1   51.35    2.02
  -9  -5  -1   52.66    3.22
  -9  -5  -1   49.87    3.37
 -10  -5  -1   46.63    2.98
 -10  -5  -1   41.93    3.31
  10  -5   1   47.89    3.26
  10  -5   1   48.82    3.47
 -10   5  -1   44.48    3.38
  10   5   1   39.74    3.00
  10   5   1   42.10    3.04
 -10   5  -1   47.70    2.01
 -11  -5  -1    1.62    1.22
  11   5   1    2.87    1.37
 -11   5  -1    0.18    1.49
 -11  -5  -1    1.28    1.43
  11  -5   1    0.82    1.57
  11   5   1    3.04    1.50
  11  -5   1    0.36    1.36
  12  -5   1   15.73    2.48
  12  -5   1   15.26    2.07
 -12  -5  -1   16.53    2.20
 -12   5  -1   20.67    2.77
  12   5   1   12.70    2.05
 -12  -5  -1   16.77    2.43
  12   5   1   16.44    2.33
  13   5   1   61.46    4.01
 -13  -5  -1   63.23    3.52
 -13   5  -1   69.36    4.51
  13  -5   1   65.46    4.43
  13   5   1   64.87    3.98
 -13  -5  -1   66.05    4.44
  13  -5   1   70.90    4.04
  14  -5   1  244.06    8.41
  14  -5   1  244.80    7.03
 -14  -5  -1  227.50    8.00
  14   5   1  244.49    7.68
 -14  -5  -1  239.56    6.53
  14   5   1  235.78    7.71
 -14   5  -1  241.35    8.36
 -15  -5  -1   46.03    4.03
 -15  -5  -1   43.77    3.07
  15  -5   1   39.50    3.80
  15   5   1   45.31    3.64
  15   5   1   47.76    3.78
  15  -5   1   42.19    3.21
 -15   5  -1   43.98    4.04
 -16   5  -1   40.78    4.00
 -16  -5  -1   49.46    4.19
  16  -5   1   39.27    3.15
  16  -5   1   46.86    4.15
  16   5   1   43.72    3.76
  16   5   1   43.91    3.85
  17  -5   1    2.24    2.02
  17   5   1    1.81    1.94
 -17   5  -1    5.60    2.27
  17   5   1    5.68    2.26
 -17  -5  -1    0.99    1.87
 -18  -5  -1   -0.66    2.20
 -18   5  -1    2.71    2.14
  18   5   1    0.98    1.82
  18  -5   1   -2.02    1.94
  18   5   1   -0.02    1.97
 -19   5  -1    1.24    2.35
  19   5   1    7.40    2.54
  19   5   1   -0.44    1.98
  19  -5   1   -1.67    2.17
 -19  -5  -1    1.90    2.43
 -20  -5  -1    7.47    2.32
  20   5   1    3.79    2.17
 -20   5  -1    4.23    2.26
  20   5   1   10.62    2.74
  20  -5   1   10.85    3.09
 -21  -5  -1   33.83    4.18
  21  -5   1   34.98    4.41
  21   5   1   35.68    4.23
 -21   5  -1   34.76    4.50
  21   5   1   41.80    4.38
 -22   5  -1    4.39    2.80
  22   5   1    6.70    2.65
  22  -5   1    8.97    3.13
  22   5   1    5.24    2.86
 -22  -5  -1    8.18    3.20
  23  -5   1   53.21    5.53
  23   5   1   53.50    5.08
 -23  -5  -1   56.00    5.59
 -23   5  -1   70.84    6.24
  23   5   1   51.01    5.00
  24  -5   1   13.78    3.75
  24   5   1   11.91    3.44
 -24   5  -1   17.98    4.00
  24   5   1   10.58    3.45
 -24  -5  -1   16.58    3.96
  25   5   1   -2.88    3.10
  25   5   1   -1.07    2.92
  24   6  -1    5.70    3.15
  23  -6  -1   14.43    3.80
 -23   6   1   14.41    3.65
 -23  -6   1   14.15    3.99
  23   6  -1   11.41    3.49
  22   6  -1   11.48    3.29
 -22   6   1    7.20    3.09
 -22  -6   1    6.62    3.23
  21   6  -1   -0.02    2.52
  21   6  -1    3.76    2.50
  21  -6  -1    3.25    2.83
 -21   6   1    4.70    2.83
 -21  -6   1    3.34    2.54
  20  -6  -1    5.03    2.98
  20   6  -1    8.66    3.01
 -20   6   1    4.26    2.64
 -20  -6   1    5.96    2.83
  20   6  -1    4.41    2.44
  19  -6  -1   21.92    3.56
  19   6  -1   29.07    3.82
  19   6  -1   20.49    3.20
 -19  -6   1   21.84    3.80
 -19   6   1   29.06    4.00
  18   6  -1    2.36    2.07
  18  -6  -1    4.89    2.52
  18   6  -1   -0.49    2.05
 -18   6   1    1.87    2.20
 -18  -6   1    0.75    2.19
 -17   6   1   75.06    5.41
  17   6  -1   73.62    4.78
 -17  -6   1   81.40    5.68
  17  -6  -1   76.47    5.65
  17   6  -1   81.10    5.44
 -16   6   1   -1.10    1.99
  16   6  -1   -2.53    1.96
 -16  -6   1   -0.26    1.89
  16  -6  -1   -0.09    1.93
  16   6  -1   -2.35    1.98
  15   6  -1   14.58    2.67
  15  -6  -1   16.99    2.52
  15  -6  -1   15.69    2.92
 -15  -6   1   17.98    3.07
 -15   6   1    9.85    2.42
  15   6  -1   13.15    2.68
 -14  -6   1    3.28    1.77
  14  -6  -1    5.28    1.95
 -14  -6   1    1.72    1.73
  14  -6  -1    2.73    1.96
  14   6  -1    1.04    1.54
 -14   6   1    3.84    1.97
  14   6  -1    1.04    1.61
  13  -6  -1   21.19    2.88
  13   6  -1   24.92    2.75
 -13  -6   1   28.58    2.95
  13   6  -1   23.39    2.89
  13  -6  -1   22.22    2.70
 -13  -6   1   26.66    3.00
 -13   6   1   24.22    3.18
  12   6  -1  351.87    8.83
 -12  -6   1  332.21    9.60
 -12  -6   1  334.75    8.45
 -12   6   1  351.35    9.95
  12  -6  -1  349.41    9.08
  12   6  -1  353.89    9.70
  12  -6  -1  350.97   10.17
 -11   6   1    3.81    1.78
  11   6  -1    6.92    1.89
  11  -6  -1    5.87    1.87
  11   6  -1    0.63    1.50
 -11  -6   1    4.24    1.71
  11  -6  -1    5.55    1.82
 -11  -6   1    3.44    1.67
  10  -6  -1  288.70    8.09
 -10  -6   1  290.20    7.97
  10   6  -1  291.35    8.44
 -10   6   1  273.20    8.42
  10  -6  -1  285.28    8.53
 -10  -6   1  274.90    8.12
  10   6  -1  278.07    7.57
   9   6  -1    3.81    1.49
  -9  -6   1    2.85    1.56
   9   6  -1    5.21    1.65
  -9  -6   1    0.82    1.45
   9  -6  -1    1.78    1.44
   9  -6  -1    2.89    1.81
  -9   6   1    3.42    1.62
  -8  -6   1    9.84    2.00
  -8  -6   1   11.46    2.02
   8   6  -1   11.98    1.98
   8  -6  -1   10.57    2.16
  -8   6   1    6.00    1.71
  -8   6   1   14.69    2.28
   8   6  -1    7.85    1.57
  -7   6   1    5.73    1.68
  -7  -6   1    2.93    1.37
   7  -6  -1    5.43    1.66
  -7   6   1    3.46    1.59
   7   6  -1    5.88    1.76
  -7  -6   1    4.10    1.54
   7   6  -1    4.19    1.37
   6   6  -1  120.84    5.14
   6  -6  -1  109.53    5.09
  -6  -6   1  112.03    5.03
   6   6  -1  108.24    4.57
  -6   6   1  117.93    5.10
  -6   6   1  114.26    5.15
  -6  -6   1  119.02    4.85
  -5  -6   1    2.76    1.46
   5   6  -1    4.40    1.41
  -5   6   1    5.95    1.66
  -5  -6   1    3.76    1.29
   5   6  -1    3.09    1.35
  -5   6   1    2.22    1.29
   5  -6  -1    4.48    1.68
   4   6  -1   37.63    2.97
  -4  -6   1   32.62    2.51
   4  -6  -1   35.68    3.11
  -4  -6   1   36.66    3.10
   4   6  -1   35.31    2.62
  -4   6   1   35.54    2.93
  -4   6   1   36.02    1.45
  -4   6   1   36.28    2.85
  -3   6   1   -1.76    1.20
   3  -6  -1   -0.17    0.60
  -3  -6   1    0.76    0.99
   3  -6  -1   -1.66    1.40
   3   6  -1    0.66    1.29
   3   6  -1    1.43    1.29
  -3  -6   1    0.29    1.34
  -3   6   1    1.01    1.13
   2  -6  -1  130.54    5.46
  -2   6   1  124.25    5.03
  -2   6   1  130.66    5.14
  -2  -6   1  135.54    4.45
   2   6  -1  139.49    5.38
  -2  -6   1  137.40    5.55
   2  -6  -1  135.16    3.34
   2   6  -1  131.45    4.74
  -1   6   1   19.62    2.18
  -1   6   1   23.21    2.35
   1   6  -1   18.99    2.04
   1  -6  -1   23.31    2.57
   1  -6  -1   20.96    1.54
  -1  -6   1   23.68    2.57
  -1  -6   1   22.15    1.85
   1   6  -1   23.22    2.39
   0   6   1   26.41    2.46
   0   6   1   25.81    2.50
   0   6  -1   30.24    2.73
   0  -6  -1   26.67    1.83
   0  -6  -1   25.67    2.69
   0  -6   1   29.81    2.83
   0   6  -1   25.93    2.40
   0  -6   1   23.45    1.86
  -1   6  -1  117.71    4.91
  -1  -6  -1  122.84    5.27
   1   6   1  122.08    4.85
  -1   6  -1  124.15    4.83
   1  -6   1  126.27    5.35
   1  -6   1  123.78    3.75
  -1  -6  -1  120.41    3.81
   1   6   1  119.70    4.92
   2   6   1   78.25    3.92
   2   6   1   75.97    3.90
  -2   6  -1   77.40    3.90
   2  -6   1   72.20    2.77
  -2   6  -1   70.77    3.97
   2  -6   1   76.35    4.30
  -2  -6  -1   73.62    4.16
  -2  -6  -1   75.74    3.20
   3   6   1   -0.73    1.12
  -3  -6  -1    1.10    1.44
   3  -6   1    2.39    1.57
  -3   6  -1   -0.87    1.17
  -3  -6  -1    1.36    1.02
   3   6   1   -0.28    1.22
  -3   6  -1    0.53    1.18
  -4   6  -1    6.41    1.68
  -4  -6  -1    4.52    1.47
   4   6   1    7.04    1.63
   4   6   1    4.41    1.54
  -4   6  -1    5.40    1.05
  -4   6  -1    2.76    1.31
   4  -6   1    4.60    1.62
  -4  -6  -1    1.44    1.44
  -5  -6  -1    5.29    1.33
  -5   6  -1    5.49    1.59
   5  -6   1    5.63    1.73
   5   6   1    5.04    1.50
  -5   6  -1    3.51    1.36
   5   6   1    4.66    1.48
  -5   6  -1    2.89    0.78
  -5  -6  -1    5.76    1.83
  -6   6  -1  707.26   12.19
   6  -6   1  686.53   12.41
   6   6   1  708.45   11.80
  -6  -6  -1  703.21   11.30
  -6   6  -1  669.01   12.36
   6   6   1  702.09   11.70
  -6  -6  -1  692.21   12.05
   7  -6   1    9.66    1.97
  -7  -6  -1    9.59    1.82
   7   6   1   10.99    1.83
   7   6   1   12.26    1.95
  -7   6  -1   14.17    2.24
  -7  -6  -1   15.00    2.24
   7  -6   1   14.08    2.23
   8   6   1   -0.07    1.27
  -8  -6  -1    1.31    1.38
   8  -6   1   -2.12    1.73
  -8  -6  -1   -1.11    1.43
   8  -6   1    1.13    1.48
   8   6   1   -1.00    1.40
  -8   6  -1    0.79    1.39
  -9  -6  -1  139.29    5.64
  -9   6  -1  133.98    5.97
  -9  -6  -1  137.02    5.58
   9  -6   1  132.71    5.60
   9   6   1  133.49    5.51
   9  -6   1  140.40    5.96
   9   6   1  131.97    5.47
  10   6   1   -0.79    1.55
 -10   6  -1    2.74    1.62
  10  -6   1    4.99    1.81
  10  -6   1    1.80    1.54
 -10  -6  -1    2.60    1.56
 -10  -6  -1    4.18    1.57
  10   6   1    2.94    1.58
  11   6   1   37.76    3.18
  11   6   1   41.01    3.41
 -11  -6  -1   43.39    3.26
 -11   6  -1   40.41    3.60
  11  -6   1   35.00    3.50
  11  -6   1   41.47    3.47
 -11  -6  -1   39.64    3.46
 -12  -6  -1  120.61    5.25
 -12   6  -1  114.28    5.97
  12   6   1  108.36    5.40
  12  -6   1  119.01    5.98
  12  -6   1  117.02    5.46
 -12  -6  -1  117.05    5.74
  12   6   1  117.46    5.49
 -13  -6  -1   20.46    2.49
  13   6   1   18.94    2.67
  13  -6   1   16.72    2.42
 -13  -6  -1   17.26    2.76
  13   6   1   14.03    2.41
 -13   6  -1   17.11    2.74
  13  -6   1   14.54    2.50
 -14   6  -1   32.04    3.51
  14   6   1   25.53    3.07
  14  -6   1   34.02    3.73
 -14  -6  -1   28.68    2.95
  14   6   1   34.06    3.29
 -14  -6  -1   32.92    3.55
  14  -6   1   33.77    3.08
 -15   6  -1    1.16    2.00
 -15  -6  -1   -0.03    1.90
  15  -6   1    1.31    1.82
  15   6   1    1.22    1.81
  15   6   1    0.26    1.84
  15  -6   1    0.24    1.63
  16   6   1   11.46    2.65
  16  -6   1    9.33    2.18
 -16  -6  -1   11.08    2.55
 -16   6  -1   12.44    2.89
  16   6   1   15.80    2.84
  16  -6   1    9.85    2.52
  17  -6   1  142.03    7.45
  17   6   1  152.18    7.15
 -17  -6  -1  140.63    7.26
  17   6   1  150.40    7.10
 -17   6  -1  146.65    7.57
 -18  -6  -1    0.82    2.02
 -18   6  -1    1.76    2.46
  18   6   1    7.52    2.33
  18   6   1    3.26    2.24
  18  -6   1    3.66    2.34
 -19  -6  -1   42.64    4.71
 -19   6  -1   42.83    4.72
  19  -6   1   38.57    4.56
  19   6   1   39.29    4.22
  19   6   1   37.49    4.13
  20  -6   1   32.77    4.46
  20   6   1   40.40    4.31
 -20  -6  -1   43.31    4.90
  20   6   1   35.77    4.33
 -20   6  -1   44.39    5.01
 -21   6  -1    9.28    2.91
  21   6   1   10.70    3.11
  21   6   1   11.44    3.16
 -21  -6  -1   11.97    3.52
  21  -6   1   11.08    3.68
 -22  -6  -1    4.55    3.34
  22   6   1    1.83    2.66
  22   6   1    3.01    2.94
  22  -6   1   -0.15    2.78
 -22   6  -1    3.81    3.14
  23   6   1    8.19    3.27
  23   6   1    9.55    3.49
  24   6   1    8.37    3.17
  24   6   1    1.76    3.10
  22   7  -1   -1.85    3.30
 -21   7   1   31.37    4.66
  21  -7  -1   31.50    4.87
 -21  -7   1   33.32    4.72
  21   7  -1   39.64    4.90
  20   7  -1   26.97    4.24
 -20   7   1   19.14    4.13
 -20  -7   1   23.61    4.14
  20  -7  -1   21.97    3.94
  19  -7  -1    2.87    2.59
  19   7  -1    7.75    3.12
 -19   7   1    4.01    2.76
 -19  -7   1    2.74    2.77
  18   7  -1   12.18    2.83
  18  -7  -1    9.31    3.09
 -18   7   1   17.00    3.57
 -18  -7   1    2.12    2.83
  18   7  -1    8.42    2.86
  17  -7  -1   -3.30    2.54
  17   7  -1    1.74    2.18
  17   7  -1    1.34    2.26
 -17  -7   1    0.02    2.56
 -17   7   1    1.44    2.22
  16   7  -1   25.48    3.54
  16   7  -1   17.13    2.81
 -16   7   1   20.20    3.44
  16  -7  -1   23.83    3.72
 -16  -7   1   22.06    3.53
  15   7  -1   48.63    4.36
 -15   7   1   39.45    4.32
  15  -7  -1   45.83    4.49
 -15  -7   1   52.22    4.65
  15   7  -1   44.12    3.89
  15  -7  -1   42.10    3.88
  14   7  -1    9.44    2.49
 -14  -7   1    9.02    2.42
  14   7  -1   12.75    2.56
  14  -7  -1   10.43    2.47
 -14  -7   1    5.40    2.04
 -14   7   1    7.88    2.40
  14  -7  -1    8.92    2.70
  13   7  -1  190.73    7.74
  13  -7  -1  181.73    7.26
 -13   7   1  193.18    8.00
 -13  -7   1  174.96    6.87
  13   7  -1  179.74    6.94
 -13  -7   1  191.55    7.95
  13  -7  -1  185.64    8.00
  12  -7  -1   28.24    3.27
  12  -7  -1   27.59    3.56
 -12  -7   1   29.51    3.28
 -12   7   1   23.68    3.32
  12   7  -1   22.12    3.01
  12   7  -1   23.03    2.77
 -12  -7   1   22.21    3.18
  11  -7  -1   12.85    2.52
  11   7  -1   17.92    2.61
 -11   7   1   22.05    2.95
  11  -7  -1   18.59    2.90
 -11  -7   1   17.89    2.69
 -11  -7   1   15.06    2.57
  11   7  -1   18.69    2.88
  10   7  -1   14.85    2.58
  10  -7  -1    7.80    2.32
 -10  -7   1   12.28    2.43
  10   7  -1   11.31    2.21
 -10   7   1   13.30    2.52
  10  -7  -1   14.93    2.50
 -10  -7   1   15.25    2.53
   9  -7  -1    3.66    1.92
  -9   7   1    3.78    1.80
   9   7  -1    6.17    1.97
  -9  -7   1    3.03    1.52
  -9  -7   1    6.58    2.21
   9  -7  -1    4.59    1.94
   9   7  -1    5.19    1.92
  -8  -7   1    0.96    1.38
  -8  -7   1    0.46    1.89
  -8   7   1    4.71    1.98
  -8   7   1    2.18    1.76
   8   7  -1   -0.17    1.59
   8  -7  -1   -2.28    2.02
   8   7  -1    0.06    1.38
  -7  -7   1   82.59    4.51
   7   7  -1   71.65    4.50
   7  -7  -1   80.75    4.91
  -7   7   1   78.85    4.83
  -7   7   1   70.91    4.47
  -7  -7   1   77.52    4.74
   7   7  -1   87.51    4.49
  -6  -7   1   29.18    2.78
   6   7  -1   42.35    3.52
   6   7  -1   33.83    2.95
  -6  -7   1   30.75    3.27
  -6   7   1   33.06    3.21
  -6   7   1   27.59    3.10
   6  -7  -1   36.46    3.55
  -5  -7   1  197.45    7.26
  -5  -7   1  206.95    6.49
   5  -7  -1  204.36    7.52
  -5   7   1  200.22    7.29
  -5   7   1  194.92    7.06
   5   7  -1  199.45    7.17
   5   7  -1  215.27    6.80
   4   7  -1  136.58    5.85
  -4  -7   1  127.70    5.02
  -4   7   1  123.98    5.55
  -4  -7   1  121.88    5.76
  -4   7   1  125.31    5.61
   4  -7  -1  118.82    5.77
   4   7  -1  120.36    5.13
   3   7  -1   39.15    3.34
  -3   7   1   32.83    3.06
  -3  -7   1   44.21    3.62
   3   7  -1   34.32    2.95
  -3  -7   1   39.99    2.85
   3  -7  -1   32.21    3.20
  -3   7   1   36.31    3.23
  -2  -7   1   22.51    2.27
   2  -7  -1   15.59    2.51
   2   7  -1   20.23    2.49
   2   7  -1   20.95    2.45
  -2  -7   1   26.26    3.04
  -2   7   1   20.75    2.62
  -2   7   1   15.71    2.21
   1   7  -1  140.76    5.58
   1   7  -1  149.08    6.03
  -1  -7   1  149.76    4.86
   1  -7  -1  151.32    6.46
  -1   7   1  139.33    5.83
  -1   7   1  146.22    5.90
  -1  -7   1  143.94    6.27
   0   7   1   33.68    3.06
   0  -7   1   35.32    3.37
   0  -7  -1   33.82    2.21
   0   7  -1   35.12    3.06
   0   7  -1   36.60    3.26
   0  -7  -1   39.87    3.58
   0  -7   1   36.36    2.45
   0   7   1   37.44    3.21
   1   7   1   -0.98    1.42
  -1  -7  -1    0.01    1.05
   1   7   1    2.23    1.42
   1  -7   1   -0.36    0.96
  -1   7  -1    0.40    1.44
   1  -7   1   -0.89    1.54
  -1   7  -1   -1.35    1.50
  -1  -7  -1   -0.83    1.63
   2   7   1   41.32    3.34
   2  -7   1   41.89    3.67
  -2   7  -1   46.28    3.72
  -2  -7  -1   41.29    2.66
  -2  -7  -1   46.14    3.83
  -2   7  -1   44.61    3.32
   2   7   1   39.10    3.23
   2  -7   1   41.73    2.40
  -3  -7  -1   25.95    2.26
   3   7   1   24.46    2.62
  -3  -7  -1   29.28    3.07
  -3   7  -1   22.97    2.71
   3  -7   1   21.62    2.96
  -3   7  -1   22.85    2.64
   3   7   1   25.26    2.70
  -4  -7  -1    9.49    1.69
  -4  -7  -1    9.95    2.32
  -4   7  -1    7.93    2.02
   4  -7   1    7.52    2.14
  -4   7  -1    9.64    1.93
   4   7   1   10.30    2.04
   4   7   1    9.61    2.07
  -5  -7  -1    3.56    1.49
   5   7   1    5.19    1.80
   5  -7   1    6.81    2.27
   5   7   1    3.96    1.79
  -5  -7  -1    1.02    1.67
  -5   7  -1    6.63    2.02
  -5   7  -1    1.06    1.51
   6   7   1   16.16    2.46
  -6   7  -1   12.52    2.36
  -6   7  -1   14.61    2.37
  -6  -7  -1   12.35    2.34
   6   7   1   14.97    2.23
   6  -7   1   14.69    2.64
  -6  -7  -1   16.06    2.35
   7   7   1  360.20    9.37
  -7  -7  -1  327.99    9.28
   7  -7   1  355.53    9.52
  -7   7  -1  349.56    9.84
  -7  -7  -1  346.18    8.76
   7   7   1  362.82    9.39
   7  -7   1  357.91    9.87
   8  -7   1   12.82    2.53
   8   7   1   10.58    2.11
  -8  -7  -1   14.01    2.62
  -8  -7  -1   12.68    2.22
   8   7   1   12.83    2.09
  -8   7  -1   12.33    2.48
   8  -7   1    6.82    2.18
   9   7   1   60.94    4.15
   9  -7   1   61.83    4.41
  -9  -7  -1   66.09    4.31
  -9  -7  -1   61.56    4.23
   9  -7   1   61.78    4.36
   9   7   1   66.58    4.27
  -9   7  -1   55.99    4.48
 -10   7  -1   57.88    4.52
  10  -7   1   57.27    4.46
 -10  -7  -1   54.60    4.10
 -10  -7  -1   55.39    4.17
  10   7   1   54.61    3.98
  10   7   1   56.87    4.16
  10  -7   1   59.79    4.50
 -11  -7  -1   33.00    3.50
  11  -7   1   32.00    3.63
  11   7   1   40.66    3.65
  11   7   1   30.11    3.24
  11  -7   1   28.25    3.49
 -11   7  -1   28.88    3.44
 -11  -7  -1   29.47    3.29
 -12  -7  -1  371.32   10.62
  12  -7   1  376.62   10.42
 -12   7  -1  356.88   10.81
  12   7   1  369.70   10.25
  12  -7   1  341.82   10.48
  12   7   1  368.14   10.21
 -12  -7  -1  366.93    9.90
 -13  -7  -1  113.17    5.62
  13   7   1  109.17    5.76
 -13  -7  -1  112.18    6.09
  13  -7   1  105.20    6.11
  13  -7   1  110.35    5.80
  13   7   1  118.57    6.05
 -13   7  -1  123.59    6.68
  14  -7   1    7.35    2.28
 -14  -7  -1    7.24    2.56
  14  -7   1    2.80    1.96
 -14   7  -1    1.39    1.99
 -14  -7  -1    2.47    1.95
  14   7   1    3.75    2.12
  14   7   1   10.88    2.59
 -15  -7  -1   -0.15    2.00
  15   7   1    2.92    2.08
  15   7   1   -0.71    1.94
  15  -7   1   -0.38    1.99
  15  -7   1    2.22    2.24
 -15   7  -1   -0.08    2.24
  16  -7   1   19.26    3.38
 -16  -7  -1   29.60    3.87
  16   7   1   31.23    3.78
  16   7   1   31.42    3.77
 -16   7  -1   25.10    3.89
  17  -7   1    7.41    2.57
 -17   7  -1    6.22    2.69
  17   7   1    6.53    2.55
 -17  -7  -1    2.81    2.39
  17   7   1    8.24    2.68
 -18   7  -1   50.91    5.15
 -18  -7  -1   59.64    5.48
  18   7   1   53.97    4.82
  18  -7   1   55.41    5.22
  18   7   1   54.84    4.88
  19   7   1    2.45    2.46
  19  -7   1    9.13    3.20
 -19  -7  -1    4.05    2.83
 -19   7  -1    1.54    2.49
  19   7   1    0.88    2.69
  20   7   1   59.56    5.32
  20   7   1   78.90    6.06
 -20   7  -1   61.15    6.03
 -20  -7  -1   68.07    6.09
  20  -7   1   65.01    5.95
 -21   7  -1   47.17    5.62
  21   7   1   37.28    4.83
  21   7   1   55.09    5.31
  21  -7   1   42.48    5.21
 -21  -7  -1   36.46    4.99
  22   7   1    7.24    3.28
  22   7   1    4.35    3.03
  23   7   1    1.53    3.05
  20   8  -1  120.53    8.13
  19   8  -1   27.79    4.31
 -19  -8   1   24.40    4.32
  19  -8  -1   23.69    4.06
  18  -8  -1   15.45    5.16
 -18   8   1    9.63    3.37
  18   8  -1    4.95    2.77
 -18  -8   1    7.94    3.19
  17   8  -1    7.40    3.31
 -17   8   1    9.69    3.17
  17  -8  -1    4.00    2.71
 -17  -8   1    6.76    3.01
 -16   8   1    1.82    2.69
 -16  -8   1   -2.08    2.63
  16   8  -1    3.13    2.65
  16  -8  -1    0.36    2.57
 -15   8   1   82.75    6.17
  15  -8  -1   83.24    6.17
 -15  -8   1   76.33    5.97
  15   8  -1   82.74    5.82
  15  -8  -1   75.57    5.38
  14  -8  -1   13.00    3.25
  14   8  -1   15.07    2.88
  14   8  -1   12.47    2.86
 -14  -8   1   15.66    2.84
 -14  -8   1   19.60    3.47
 -14   8   1   18.32    3.43
  14  -8  -1   16.56    3.21
 -13  -8   1   54.53    4.94
  13  -8  -1   63.01    5.27
  13  -8  -1   56.47    4.74
  13   8  -1   59.78    5.00
 -13  -8   1   62.36    4.80
 -13   8   1   57.92    4.97
  13   8  -1   53.98    4.39
 -12  -8   1    2.83    2.25
 -12  -8   1    0.82    2.17
  12  -8  -1    0.45    2.09
 -12   8   1    1.57    2.20
  12   8  -1   -0.54    1.96
  12  -8  -1   -0.42    2.43
  12   8  -1    1.30    2.11
 -11   8   1   34.63    3.89
  11  -8  -1   36.42    4.11
  11  -8  -1   37.62    3.99
 -11  -8   1   33.80    3.72
  11   8  -1   37.42    3.87
  11   8  -1   43.37    3.99
 -11  -8   1   33.82    3.70
 -10  -8   1    3.34    2.36
  10  -8  -1   -1.33    2.14
 -10   8   1    2.54    2.32
  10   8  -1    2.97    1.86
  10  -8  -1    3.42    2.35
 -10  -8   1    2.29    2.08
  10   8  -1    1.34    1.97
   9  -8  -1   47.63    4.24
  -9  -8   1   45.23    4.12
   9   8  -1   47.80    4.10
   9  -8  -1   49.73    4.43
  -9  -8   1   52.39    4.16
   9   8  -1   41.84    3.69
  -9   8   1   48.96    4.38
   8  -8  -1    0.90    2.01
  -8  -8   1   -1.33    2.12
   8   8  -1    1.73    1.84
  -8   8   1   -0.19    1.68
  -8  -8   1   -0.44    1.73
   8   8  -1   -0.82    1.58
  -8   8   1    1.99    1.91
   7   8  -1   45.78    3.72
  -7  -8   1   53.57    4.46
  -7   8   1   42.03    3.89
   7  -8  -1   48.19    4.39
  -7   8   1   46.42    4.13
  -7  -8   1   44.53    3.72
   7   8  -1   36.92    3.67
   6  -8  -1   14.27    3.02
   6   8  -1   18.98    2.90
  -6   8   1   12.88    2.42
  -6   8   1   17.27    3.00
   6   8  -1   17.20    2.66
  -6  -8   1   16.19    2.46
  -6  -8   1   14.62    2.54
   5   8  -1   66.10    4.37
  -5   8   1   57.63    4.46
  -5  -8   1   73.80    5.15
  -5   8   1   64.51    4.49
  -5  -8   1   64.13    3.97
   5  -8  -1   65.55    4.76
   5   8  -1   63.56    4.53
  -4   8   1   49.86    3.98
   4  -8  -1   49.35    4.40
   4   8  -1   53.11    3.91
  -4  -8   1   50.94    3.56
  -4   8   1   51.40    4.19
  -4  -8   1   56.69    4.52
   4   8  -1   50.36    4.11
  -3  -8   1   87.41    4.35
  -3  -8   1   90.96    5.58
  -3   8   1   97.36    5.41
   3   8  -1   99.48    5.44
  -3   8   1   92.49    5.34
   3   8  -1   81.91    4.61
   3  -8  -1   84.35    5.45
   2  -8  -1    9.00    2.54
  -2  -8   1   12.68    2.64
  -2  -8   1   12.87    1.98
  -2   8   1   14.59    2.41
  -2   8   1   11.52    2.19
   2   8  -1   11.97    2.18
   2   8  -1    9.72    2.23
   1   8  -1   68.76    4.59
  -1  -8   1   60.12    4.56
   1   8  -1   69.58    4.35
  -1   8   1   65.94    4.42
   1  -8  -1   64.12    4.83
  -1   8   1   66.89    4.42
   0   8   1    6.55    1.74
   0   8  -1    8.13    1.98
   0   8   1    8.30    1.99
   0  -8   1    8.85    2.40
   0   8  -1    8.97    2.34
   0  -8  -1   10.80    2.73
  -1   8  -1    4.15    1.87
   1  -8   1    4.72    2.01
  -1  -8  -1   -0.12    2.02
   1   8   1    2.12    1.72
  -1   8  -1    0.75    1.56
   1   8   1    3.54    1.87
   2   8   1  171.01    6.86
  -2   8  -1  148.39    6.38
   2  -8   1  143.57    6.83
  -2   8  -1  144.48    6.59
  -2  -8  -1  143.79    6.81
   2   8   1  145.57    6.35
  -3  -8  -1   97.09    5.70
  -3   8  -1   93.56    5.31
   3   8   1   86.97    4.93
  -3   8  -1  103.40    5.75
   3   8   1   80.71    4.89
   3  -8   1   85.47    5.40
   4   8   1   92.85    5.19
  -4   8  -1   91.18    5.40
   4   8   1  100.74    5.43
   4  -8   1  106.70    6.01
  -4  -8  -1  100.20    4.70
  -4  -8  -1  112.95    6.12
  -4   8  -1   97.62    5.37
   5   8   1   73.40    4.64
  -5   8  -1   63.91    4.55
  -5   8  -1   69.70    4.84
  -5  -8  -1   68.56    4.12
   5   8   1   77.74    4.86
  -5  -8  -1   65.68    4.74
   5  -8   1   71.19    5.06
  -6  -8  -1   47.08    4.16
   6   8   1   55.05    4.13
  -6   8  -1   56.16    4.48
  -6   8  -1   52.38    4.17
   6  -8   1   58.28    4.55
  -6  -8  -1   51.47    3.84
   6   8   1   52.95    4.13
  -7   8  -1   11.40    2.68
  -7  -8  -1   12.10    2.76
   7   8   1    6.12    1.97
   7  -8   1   12.88    2.62
  -7  -8  -1   10.23    2.14
   7  -8   1   15.30    2.94
   7   8   1   13.57    2.48
   8  -8   1    5.31    2.26
   8  -8   1   10.18    2.59
  -8  -8  -1    8.46    2.66
  -8  -8  -1   11.23    2.42
   8   8   1    8.00    2.12
  -8   8  -1    4.88    1.89
   8   8   1   11.12    2.41
  -9  -8  -1    1.13    1.78
   9   8   1    1.73    1.97
   9   8   1    1.94    2.19
   9  -8   1   -3.74    2.25
   9  -8   1   -2.32    2.57
  -9  -8  -1   -0.77    2.01
  -9   8  -1    5.02    2.28
 -10  -8  -1   30.14    3.42
 -10  -8  -1   29.15    3.47
  10   8   1   24.92    3.13
  10   8   1   25.03    3.28
  10  -8   1   26.40    3.51
  10  -8   1   20.95    3.18
 -10   8  -1   23.18    3.40
  11  -8   1    1.21    2.02
 -11   8  -1   -0.39    2.06
 -11  -8  -1    0.44    2.00
 -11  -8  -1    1.11    2.49
  11   8   1    2.13    1.98
  11   8   1    3.08    2.10
  11  -8   1   -1.81    2.40
 -12   8  -1   45.08    4.57
  12   8   1   39.39    3.97
  12  -8   1   40.98    4.26
 -12  -8  -1   41.93    4.10
  12  -8   1   42.89    4.27
 -12  -8  -1   34.85    3.96
  12   8   1   39.14    3.95
  13   8   1   36.86    3.88
 -13   8  -1   40.81    4.32
 -13  -8  -1   32.22    3.89
  13   8   1   39.03    4.07
 -13  -8  -1   35.24    3.86
  13  -8   1   32.65    3.88
  13  -8   1   42.25    4.63
  14  -8   1    1.50    2.29
  14   8   1   -0.45    2.25
  14   8   1   -2.79    2.27
 -14  -8  -1    0.34    2.28
  14  -8   1   -0.22    2.47
 -14   8  -1    0.02    2.39
 -14  -8  -1    2.68    2.49
  15   8   1   56.99    4.86
 -15   8  -1   52.21    5.05
  15  -8   1   56.54    5.30
  15  -8   1   51.93    4.69
  15   8   1   61.46    5.16
 -15  -8  -1   44.01    4.64
 -16   8  -1    2.67    2.49
  16  -8   1    7.06    3.22
 -16  -8  -1   -0.65    2.53
  16   8   1    3.71    2.54
  16   8   1    4.00    2.53
  17   8   1    7.17    2.95
 -17  -8  -1    2.71    2.93
 -17   8  -1    2.55    3.10
  17   8   1    4.00    2.61
  17  -8   1    1.08    2.72
  18   8   1   15.17    3.60
 -18   8  -1    4.26    3.10
  18   8   1    7.35    2.97
 -18  -8  -1    6.30    3.17
  18  -8   1    3.09    2.80
  19  -8   1    8.86    3.70
  19   8   1   14.93    3.70
 -19  -8  -1   12.85    4.04
  20   8   1    6.97    3.47
  21   8   1   29.53    4.81
  18   9  -1    8.92    3.49
  17   9  -1    1.58    3.35
 -17  -9   1    0.07    3.12
  16  -9  -1   28.76    4.63
 -16  -9   1   22.89    4.11
 -16   9   1   27.12    4.53
  16   9  -1   20.48    3.88
 -15   9   1    1.43    2.82
  15  -9  -1    0.45    2.88
  15  -9  -1    0.53    2.88
  15   9  -1    0.62    3.00
 -15  -9   1   -2.57    2.89
 -14   9   1   29.13    4.34
 -14  -9   1   37.07    4.75
  14  -9  -1   26.31    4.08
  14  -9  -1   29.68    4.37
  14   9  -1   31.57    4.24
  13  -9  -1    1.02    2.39
 -13  -9   1    1.96    2.42
  13   9  -1    4.36    2.97
 -13  -9   1   -1.85    2.67
  13  -9  -1    0.06    2.74
 -13   9   1   -1.68    2.74
 -12  -9   1   10.73    3.10
 -12  -9   1    7.45    2.72
  12  -9  -1   12.76    3.12
  12   9  -1   12.70    3.13
 -12   9   1    6.61    2.70
  12  -9  -1    9.58    3.14
 -11  -9   1   58.65    5.16
  11   9  -1   61.32    5.26
 -11   9   1   66.04    5.48
  11  -9  -1   70.72    5.58
  11  -9  -1   71.28    5.77
 -11  -9   1   61.87    5.09
 -10   9   1   67.25    5.52
 -10  -9   1   58.30    4.96
  10   9  -1   67.86    4.96
  10  -9  -1   77.74    5.81
 -10  -9   1   76.71    5.35
  10  -9  -1   67.46    5.39
  10   9  -1   84.26    5.76
   9  -9  -1   -1.60    2.56
   9   9  -1    6.64    2.39
   9  -9  -1   -1.06    2.84
  -9   9   1   -0.22    2.20
   9   9  -1    6.03    2.79
  -9  -9   1   -0.13    2.43
  -9  -9   1    7.43    2.64
  -8   9   1    5.30    2.75
   8   9  -1    4.94    2.16
   8  -9  -1    9.70    3.01
  -8   9   1    5.91    2.75
  -8  -9   1    4.87    2.97
   8   9  -1   -0.21    2.15
  -8  -9   1    5.20    2.38
   7   9  -1    3.89    2.36
   7   9  -1    3.23    2.23
  -7   9   1    0.51    2.10
  -7  -9   1   -1.73    1.99
   7  -9  -1    0.80    2.52
  -7  -9   1    3.24    2.42
  -7   9   1    0.64    1.87
  -6   9   1   10.44    3.01
  -6   9   1    6.52    2.31
  -6  -9   1    8.66    2.72
   6   9  -1   16.19    3.10
   6   9  -1    9.11    2.45
   6  -9  -1   11.38    3.13
   5  -9  -1   17.23    3.28
  -5  -9   1   30.30    3.95
  -5   9   1   27.12    3.51
   5   9  -1   28.63    3.26
   5   9  -1   24.96    3.45
  -5   9   1   23.46    3.42
  -4   9   1    5.12    2.14
   4   9  -1    9.94    2.35
  -4   9   1    7.02    2.37
  -4  -9   1   11.88    2.93
   4  -9  -1    5.56    2.81
   4   9  -1    5.76    2.26
   3  -9  -1    0.34    2.31
  -3  -9   1    2.19    2.36
   3   9  -1   -1.57    1.95
   3   9  -1   -0.91    1.99
  -3   9   1    1.37    2.29
  -3   9   1   -1.77    1.96
   2   9  -1   32.66    3.49
  -2   9   1   26.45    3.40
  -2   9   1   29.20    3.49
   2  -9  -1   33.51    4.07
   2   9  -1   30.39    3.58
  -2  -9   1   29.18    4.00
   1   9  -1    3.89    2.11
  -1   9   1    3.52    2.09
  -1  -9   1    2.95    2.30
   1  -9  -1    3.42    2.68
   1   9  -1    7.48    2.56
  -1   9   1    5.31    2.08
   0  -9  -1   31.05    3.99
   0  -9   1   35.27    4.10
   0   9  -1   32.56    3.72
   0   9  -1   25.62    3.15
   0   9   1   27.23    3.56
   0   9   1   31.75    3.63
   1   9   1    1.49    1.93
  -1   9  -1    4.97    2.33
   1   9   1   -1.42    2.17
  -1  -9  -1    2.82    2.40
  -1   9  -1    1.94    1.90
   1  -9   1    7.97    2.88
   2   9   1   24.69    3.31
  -2   9  -1   21.48    3.46
  -2  -9  -1   20.55    3.59
   2   9   1   23.51    3.28
   2  -9   1   16.60    3.27
  -2   9  -1   21.09    2.97
  -3   9  -1    8.56    2.47
   3   9   1   12.87    2.66
  -3  -9  -1   15.99    3.53
  -3   9  -1    9.74    2.82
   3  -9   1    7.31    2.37
   3   9   1    7.84    2.43
  -4   9  -1   20.70    3.13
   4  -9   1   20.32    3.67
  -4   9  -1   13.37    2.77
   4   9   1   19.98    3.17
   4   9   1   16.87    2.97
  -4  -9  -1   25.00    3.65
   5   9   1  150.38    7.03
  -5  -9  -1  159.40    7.77
   5  -9   1  153.27    7.64
  -5   9  -1  155.09    7.51
  -5   9  -1  163.77    7.50
   5   9   1  163.87    7.34
   6   9   1   50.76    4.49
  -6  -9  -1   48.44    4.63
  -6   9  -1   48.15    4.64
   6   9   1   49.95    4.46
   6  -9   1   41.63    4.42
  -6   9  -1   38.28    4.12
  -7   9  -1   34.56    3.95
  -7  -9  -1   32.57    4.03
   7  -9   1   31.48    4.16
   7   9   1   30.72    3.71
   7   9   1   39.44    3.94
   7  -9   1   33.89    3.82
  -8   9  -1    6.74    2.74
   8   9   1    6.54    2.48
   8  -9   1    0.71    2.52
  -8  -9  -1    0.62    2.42
   8  -9   1    5.27    2.61
   8   9   1    3.27    2.12
   9  -9   1   20.03    3.47
   9  -9   1   19.84    3.43
   9   9   1    7.24    2.44
  -9  -9  -1   12.86    2.56
   9   9   1   16.84    3.15
  -9   9  -1   24.33    3.92
  -9  -9  -1   15.70    3.23
 -10  -9  -1   -0.98    2.24
 -10   9  -1   -1.42    2.52
 -10  -9  -1   -1.70    2.54
  10   9   1    2.27    2.05
  10  -9   1   -0.21    2.35
  10  -9   1    6.72    2.75
  10   9   1    2.54    2.31
  11  -9   1    0.58    2.37
  11   9   1    7.32    2.76
 -11   9  -1    1.29    2.58
 -11  -9  -1    3.13    2.67
  11  -9   1    5.41    2.95
  11   9   1    6.30    2.64
 -11  -9  -1    2.48    2.38
 -12  -9  -1   19.03    3.44
  12   9   1   21.01    3.55
 -12   9  -1   22.63    3.87
 -12  -9  -1   20.41    3.66
  12   9   1   20.97    3.57
  12  -9   1   11.16    2.94
  12  -9   1   19.19    3.51
 -13   9  -1    2.93    2.40
 -13  -9  -1    4.62    3.12
  13  -9   1    6.39    3.04
  13   9   1    2.99    2.59
 -13  -9  -1    3.84    2.63
  13   9   1    0.86    2.39
  13  -9   1    0.80    2.51
 -14   9  -1   66.82    5.86
  14  -9   1   72.19    6.11
  14   9   1   65.05    5.62
 -14  -9  -1   59.21    5.46
  14   9   1   62.55    5.38
  14  -9   1   64.22    5.57
 -15   9  -1    9.61    3.48
  15  -9   1    3.85    3.02
  15   9   1    4.19    2.92
 -15  -9  -1    4.13    2.77
  15   9   1    5.35    2.99
  15  -9   1    4.09    3.11
  16   9   1    1.16    2.93
  16  -9   1    1.02    2.89
 -16   9  -1    3.94    3.49
 -16  -9  -1    6.95    3.55
  17   9   1    2.40    3.23
 -17  -9  -1    6.17    3.48
 -15 -10   1    1.78    3.20
  15  10  -1    9.32    3.88
  14  10  -1   46.96    5.37
  14 -10  -1   40.42    5.19
 -14 -10   1   33.88    5.01
  13 -10  -1    1.49    2.94
  13 -10  -1    1.73    3.41
  13  10  -1    5.06    3.48
 -13  10   1    0.94    2.78
 -12  10   1  224.02   10.26
  12 -10  -1  246.65   10.92
 -12 -10   1  227.34   10.01
  12  10  -1  233.53   10.22
  12 -10  -1  234.41   10.25
 -11  10   1    6.96    2.97
  11 -10  -1   13.63    3.82
  11 -10  -1   10.23    3.32
 -11 -10   1   11.78    3.70
  11  10  -1    9.50    3.67
 -10  10   1   81.67    6.43
 -10 -10   1   92.59    6.74
  10 -10  -1   78.92    6.09
  10 -10  -1   87.22    6.63
  10  10  -1   76.06    6.07
   9  10  -1    0.66    2.57
   9 -10  -1    2.64    2.87
  -9  10   1    2.06    2.67
   9 -10  -1    2.78    3.20
  -9 -10   1    0.60    2.70
   8 -10  -1   59.76    5.50
  -8 -10   1   76.18    6.28
   8 -10  -1   64.98    6.08
  -8  10   1   71.90    5.99
   8  10  -1   73.50    5.80
  -7  10   1    1.57    2.38
   7 -10  -1   -0.53    2.77
  -7  10   1    1.42    2.43
  -7 -10   1    2.84    2.86
   7  10  -1    2.13    2.61
  -6  10   1   16.56    3.77
   6 -10  -1   17.32    3.66
   6  10  -1   17.58    3.47
  -6  10   1   18.13    3.41
  -6 -10   1   14.95    3.44
   5 -10  -1    6.84    3.11
   5  10  -1    7.28    2.59
  -5  10   1    3.16    2.57
   5  10  -1    5.26    2.39
  -5 -10   1    0.27    2.74
  -5  10   1    5.95    2.85
  -4  10   1   21.49    3.73
   4  10  -1   21.72    3.49
  -4 -10   1   18.93    3.65
   4  10  -1   23.69    3.47
  -4  10   1   20.35    3.64
   4 -10  -1   20.73    3.66
  -3 -10   1   14.42    3.42
   3  10  -1   19.66    3.65
   3 -10  -1   16.94    3.96
  -3  10   1   13.59    3.06
   3  10  -1   14.23    3.09
  -3  10   1   11.36    3.10
   2  10  -1    3.61    2.61
  -2  10   1   -0.75    2.15
   2  10  -1    4.74    2.73
  -2  10   1    1.18    2.31
   2 -10  -1   -1.80    2.90
  -2 -10   1    7.13    2.96
  -1  10   1    3.11    2.69
  -1  10   1    1.62    2.44
   1  10  -1   -0.33    2.29
  -1 -10   1   -4.40    2.85
   1 -10  -1    7.43    3.16
   1  10  -1   -0.31    2.20
   0  10   1   31.61    3.99
   0  10  -1   29.36    3.98
   0  10   1   24.85    3.60
   0 -10   1   23.34    3.83
   0 -10  -1   21.77    3.74
   0  10  -1   28.44    3.78
   1  10   1   29.27    3.84
  -1 -10  -1   30.49    4.38
  -1  10  -1   32.00    4.12
   1  10   1   29.07    4.07
   1 -10   1   30.76    4.36
  -1  10  -1   31.45    4.02
  -2  10  -1    2.03    2.33
   2  10   1    3.37    2.44
  -2  10  -1    5.45    2.88
  -2 -10  -1    1.08    2.68
   2  10   1    4.50    2.67
   2 -10   1    7.31    3.22
   3  10   1   17.59    3.26
  -3 -10  -1   13.58    3.52
   3 -10   1   16.01    3.65
  -3  10  -1   21.33    3.78
   3  10   1   18.68    3.48
  -3  10  -1   17.25    3.44
   4  10   1   22.21    3.57
   4  10   1   21.32    3.47
  -4  10  -1   15.58    3.18
   4 -10   1   27.93    4.29
  -4  10  -1   22.84    3.56
  -4 -10  -1   18.18    3.69
   5  10   1  116.99    6.64
  -5  10  -1  136.61    7.71
   5  10   1  139.59    7.42
   5 -10   1  137.90    8.09
  -5 -10  -1  130.27    7.87
  -5  10  -1  136.57    7.35
  -6 -10  -1   65.75    5.83
   6 -10   1   62.10    5.73
   6  10   1   72.87    5.66
   6  10   1   64.82    5.23
  -6  10  -1   74.42    5.95
   7  10   1   51.21    5.01
   7  10   1   36.99    4.30
   7 -10   1   50.43    5.14
  -7  10  -1   37.42    4.39
  -7 -10  -1   41.97    4.89
   7 -10   1   43.50    4.77
  -8  10  -1  110.06    7.35
   8  10   1  107.86    6.74
   8 -10   1  108.39    7.04
   8 -10   1   95.49    6.99
  -8 -10  -1  106.80    7.20
   8  10   1  110.22    6.71
   9  10   1   59.84    5.29
   9 -10   1   70.27    6.31
  -9  10  -1   62.22    5.76
  -9 -10  -1   64.75    5.70
   9  10   1   73.33    5.88
   9 -10   1   69.20    5.76
 -10  10  -1   27.71    4.31
  10 -10   1   29.02    4.75
  10 -10   1   21.00    3.96
  10  10   1   18.55    3.56
 -10 -10  -1   16.24    3.57
  10  10   1   24.26    3.91
 -11  10  -1    2.86    2.94
 -11 -10  -1    8.06    3.66
  11 -10   1    5.46    2.89
  11  10   1    9.53    3.37
  12 -10   1   31.05    4.76
 -12  10  -1   39.23    5.03
 -12 -10  -1   39.75    5.11
  12 -10   1   33.58    4.69
  12  10   1   38.57    4.78
  13 -10   1    0.60    3.31
  13  10   1    0.47    2.86
 -13 -10  -1    6.03    3.32
  13 -10   1   -0.81    3.09
  14 -10   1   26.00    4.81
   9  11  -1   24.30    4.33
   8  11  -1    3.87    3.20
   8 -11  -1    1.11    3.21
  -8 -11   1    4.10    3.51
  -8  11   1    3.55    3.27
  -7 -11   1    4.26    3.11
   7  11  -1   11.51    3.45
  -7  11   1   11.58    3.94
  -6  11   1    0.60    3.01
   6  11  -1    1.16    2.95
  -6 -11   1    7.03    3.92
  -6  11   1   -1.61    3.11
   5 -11  -1    5.37    3.71
  -5  11   1   -2.15    3.07
  -5 -11   1    0.61    2.99
   5  11  -1    4.50    3.02
  -5  11   1    0.45    2.84
  -4  11   1   -3.47    3.17
   4  11  -1   -3.20    3.02
  -4  11   1   -2.09    3.09
  -4 -11   1   -0.23    3.28
   4 -11  -1   -3.99    3.80
  -3  11   1    0.21    2.97
  -3  11   1   -1.86    2.95
   3 -11  -1    3.43    3.38
  -3 -11   1   -2.95    3.39
   3  11  -1    5.90    3.14
  -2  11   1    9.78    3.61
   2 -11  -1   23.01    4.64
  -2  11   1   22.99    3.95
   2  11  -1   18.93    4.03
  -2 -11   1   19.04    4.21
  -1  11   1   -0.89    3.03
   1 -11  -1    3.61    3.51
  -1  11   1   -0.80    2.77
   1  11  -1    5.26    3.20
  -1 -11   1    8.01    3.28
   0 -11   1    5.42    3.64
   0 -11  -1    0.13    2.86
   0  11  -1    2.27    2.91
   0  11   1   -2.56    3.02
   0  11  -1    1.32    2.83
   0  11   1    3.26    3.14
  -1  11  -1   13.01    3.45
   1  11   1   13.37    3.42
   1  11   1   13.47    3.49
  -1 -11  -1   20.65    4.17
   1 -11   1   21.93    4.23
  -1  11  -1   23.85    4.31
   2  11   1   41.37    4.94
   2 -11   1   41.80    5.29
  -2  11  -1   46.33    5.27
  -2 -11  -1   61.67    6.18
  -2  11  -1   53.39    5.17
   2  11   1   42.52    5.02
  -3  11  -1    3.29    3.01
  -3 -11  -1    5.63    3.47
   3  11   1    5.66    3.15
   3 -11   1    7.20    3.77
   3  11   1    7.20    3.25
  -3  11  -1    0.07    2.99
   4  11   1   40.01    4.98
  -4  11  -1   31.85    4.59
  -4  11  -1   35.67    4.83
   4 -11   1   39.04    5.32
  -4 -11  -1   33.35    4.91
   4  11   1   31.72    4.39
  -5  11  -1    7.11    3.54
  -5 -11  -1    3.33    3.04
   5  11   1    7.25    3.45
   5  11   1   15.43    3.72
   6  11   1    6.70    3.06
  -6  11  -1    2.78    2.94
   6  11   1    5.69    3.04
  -6 -11  -1    9.31    3.86
   6 -11   1    7.69    3.35
   7  11   1   59.64    5.69
  -7 -11  -1   66.51    6.44
   7 -11   1   58.62    5.71
   8  11   1    0.07    3.07
   8 -11   1    4.72    3.67
   9 -11   1   43.44    5.62
   9  11   1   50.92    5.46
  28   0  -2   49.36    5.63
  27   0  -2    2.71    2.88
 -27   0   2   -0.86    2.69
 -27   0   2    0.67    2.84
  26   0  -2  105.75    7.02
 -26   0   2  102.48    6.93
 -26   0   2  106.68    6.57
 -25   0   2    6.18    2.52
 -25   0   2   13.14    3.30
  25   0  -2   12.74    3.24
 -24   0   2  298.87   10.81
 -24   0   2  292.18    9.87
  24   0  -2  290.45   10.40
  23   0  -2   13.61    2.85
 -23   0   2   10.55    2.51
 -23   0   2    5.07    2.34
  22   0  -2  227.33    8.73
 -22   0   2  222.23    8.19
 -22   0   2  224.68    8.78
  21   0  -2   79.04    5.11
 -21   0   2   80.98    5.28
 -21   0   2   76.44    4.73
 -20   0   2    1.08    1.70
 -20   0   2    2.65    1.81
  20   0  -2    5.37    2.07
  19   0  -2   13.42    2.33
 -19   0   2   10.63    2.27
 -19   0   2   11.12    2.12
  18   0  -2  198.54    6.91
 -18   0   2  197.22    6.65
 -18   0   2  196.82    7.30
 -17   0   2   -0.42    1.36
 -17   0   2   -1.84    1.50
  17   0  -2   -1.49    1.37
 -16   0   2   -0.19    1.13
 -16   0   2    1.16    1.44
  16   0  -2   -1.20    1.25
 -15   0   2   55.79    3.62
  15   0  -2   55.00    3.38
 -15   0   2   60.06    3.41
 -14   0   2    5.99    1.52
  14   0  -2    5.72    1.53
 -14   0   2    3.14    1.26
 -13   0   2   28.38    2.23
  13   0  -2   25.74    2.26
 -13   0   2   19.26    2.12
  12   0  -2  170.09    5.02
 -12   0   2  176.68    5.35
 -11   0   2   33.17    2.23
 -11   0   2   30.45    2.26
  11   0  -2   31.50    2.16
 -10   0   2  240.00    5.67
 -10   0   2  243.62    5.24
  10   0  -2  245.00    5.39
   9   0  -2   -0.19    0.83
  -9   0   2    0.05    0.93
   8   0  -2   28.19    1.75
  -8   0   2   30.04    1.76
  -8   0   2   25.25    1.76
  -7   0   2  934.70    9.24
  -7   0   2  948.70    8.62
   7   0  -2  958.20    8.57
  -6   0   2   65.20    2.17
  -6   0   2   64.41    2.30
   6   0  -2   65.62    2.12
  -5   0   2  519.71    5.42
  -5   0   2  514.06    5.79
   5   0  -2  524.28    5.26
  -4   0   2 1746.23    9.62
   4   0  -2 1779.77    8.53
  -4   0   2 1815.73    9.20
  -3   0   2 7428.62   16.84
   3   0  -2 7479.39   14.96
  -2   0   2   21.40    0.71
  -2   0   2   20.51    0.73
   2   0  -2   19.02    0.68
   2   0  -2   19.09    0.70
  -2   0   2   21.63    0.85
   2   0  -2   19.01    0.86
  -2   0   2   20.03    0.88
   2   0  -2   19.98    0.84
   1   0  -2   36.74    1.08
  -1   0   2   40.47    1.06
   1   0  -2   43.15    1.09
  -1   0   2   38.73    1.10
   1   0  -2   39.10    0.87
   0   0  -2 3978.68   10.80
   0   0  -2 3866.15   10.74
   0   0   2 3844.89   10.61
   0   0   2 3972.05   10.82
  -1   0  -2  263.20    2.94
  -1   0  -2  261.64    2.74
  -1   0  -2  268.38    3.06
   1   0   2  255.48    2.98
   1   0   2  268.12    3.08
   1   0   2  264.54    2.71
   2   0   2 4807.44   13.17
  -2   0  -2 4630.79   13.96
   2   0   2 4694.70   13.38
  -3   0  -2  280.24    3.85
  -3   0  -2  286.86    3.29
   3   0   2  290.03    3.38
   3   0   2  291.66    3.84
   4   0   2  455.98    5.36
  -4   0  -2  448.36    5.26
  -4   0  -2  446.48    4.77
   4   0   2  455.25    4.42
   5   0   2  121.15    3.10
   5   0   2  121.24    2.41
  -5   0  -2  128.53    3.13
  -5   0  -2  125.28    2.83
   6   0   2  656.69    5.65
  -6   0  -2  642.11    7.32
   6   0   2  666.59    7.56
  -6   0  -2  675.51    7.09
  -7   0  -2    8.10    1.07
   7   0   2    8.25    0.86
   7   0   2    6.76    1.07
  -7   0  -2    9.69    1.18
  -8   0  -2   12.55    1.31
  -8   0  -2   13.49    1.41
   8   0   2   15.62    1.60
   8   0   2   16.21    1.06
   9   0   2   38.85    1.59
  -9   0  -2   33.66    2.11
   9   0   2   30.59    2.17
  -9   0  -2   38.99    2.26
 -10   0  -2  107.57    3.82
  10   0   2  122.43    4.24
 -10   0  -2  101.39    3.67
  10   0   2  109.05    2.60
  11   0   2    1.61    0.93
 -11   0  -2    4.65    1.19
 -11   0  -2    2.55    1.00
  11   0   2    2.70    0.63
  12   0   2  260.24    6.78
 -12   0  -2  272.42    6.60
 -12   0  -2  259.60    6.43
  12   0   2  259.90    4.13
  13   0   2    8.71    1.60
 -13   0  -2   11.92    1.73
  13   0   2    9.54    0.98
 -13   0  -2    8.21    1.48
  14   0   2    0.23    1.15
 -14   0  -2    0.49    1.12
 -14   0  -2   -1.42    1.26
  14   0   2    1.15    0.57
  15   0   2  258.51    4.23
 -15   0  -2  289.90    7.67
  15   0   2  268.20    7.74
 -15   0  -2  271.62    7.53
  16   0   2    2.80    1.65
 -16   0  -2    4.27    1.64
 -16   0  -2    4.17    1.64
 -17   0  -2  128.27    5.72
 -17   0  -2  129.75    5.50
  17   0   2  117.92    5.64
 -18   0  -2   64.59    4.20
 -18   0  -2   66.04    4.27
  18   0   2   62.95    4.44
 -19   0  -2  367.47   10.26
 -19   0  -2  364.13    9.81
  19   0   2  349.00   10.11
 -20   0  -2  195.56    7.72
 -20   0  -2  215.86    7.97
  20   0   2  217.17    8.31
  21   0   2  238.36    9.00
 -21   0  -2  240.76    8.62
 -22   0  -2   98.97    5.82
 -22   0  -2   95.49    5.92
  22   0   2  105.17    6.33
 -23   0  -2   10.27    2.75
  23   0   2    6.68    2.94
 -23   0  -2    2.50    2.20
 -24   0  -2    9.50    2.86
 -24   0  -2   18.83    3.28
  24   0   2   11.49    3.10
 -25   0  -2   24.90    3.78
  25   0   2   16.72    3.82
 -25   0  -2   16.51    3.26
 -26   0  -2  141.04    8.37
 -26   0  -2  139.11    7.72
  26   0   2  157.55    8.86
 -27   0  -2   25.87    4.08
 -27   0  -2   29.82    4.59
  27   0   2   27.41    4.44
 -28   0  -2   39.45    5.02
  28  -1  -2    3.48    3.48
 -28  -1   2    6.61    3.18
  28   1  -2    2.57    3.33
  27  -1  -2   33.26    4.64
  27   1  -2   22.26    3.94
 -27  -1   2   29.94    4.31
  27   1  -2   24.96    4.27
 -27   1   2   29.30    4.75
  26   1  -2    1.60    2.70
 -26  -1   2    3.29    2.80
  26   1  -2    7.11    3.14
  26  -1  -2    2.95    3.02
 -26   1   2    0.92    2.51
  25   1  -2  122.21    7.10
 -25   1   2  130.20    7.74
  25  -1  -2  119.77    7.24
 -25  -1   2  128.18    7.13
  25   1  -2  121.84    7.26
 -24   1   2   -1.08    2.25
  24  -1  -2   -1.86    2.19
 -24   1   2    1.65    2.29
 -24  -1   2    2.11    2.26
  24   1  -2    3.04    2.28
  23   1  -2   53.12    4.58
 -23  -1   2   64.46    5.09
  23  -1  -2   63.35    4.96
 -23   1   2   66.14    4.67
 -23  -1   2   66.17    5.04
 -23   1   2   64.55    5.23
 -22   1   2  247.17    9.35
  22  -1  -2  259.14    9.40
 -22  -1   2  267.63    9.31
  22   1  -2  248.99    9.01
 -22   1   2  272.89    8.53
 -22  -1   2  238.71    9.24
 -21  -1   2    0.10    1.90
 -21   1   2    2.70    2.18
  21  -1  -2    3.15    1.92
  21   1  -2    0.35    1.87
 -21   1   2   -0.46    1.55
 -21  -1   2    2.78    1.86
  20   1  -2    0.52    1.52
 -20  -1   2   -0.43    1.87
 -20   1   2    3.27    1.79
 -20   1   2    2.25    2.04
 -20  -1   2    0.63    1.85
  20  -1  -2   -0.72    1.70
 -19   1   2    4.23    2.21
 -19   1   2    3.41    1.63
 -19  -1   2    0.54    1.58
  19   1  -2    2.60    1.66
 -19  -1   2    1.30    1.65
  19  -1  -2    6.01    2.07
 -18   1   2   37.84    3.54
 -18  -1   2   39.51    3.31
 -18  -1   2   34.97    3.29
 -18   1   2   40.38    3.11
  18   1  -2   35.27    3.21
  18  -1  -2   39.17    3.44
  17   1  -2  159.95    6.00
 -17   1   2  160.13    5.53
 -17  -1   2  162.28    6.44
  17  -1  -2  147.10    6.02
 -17   1   2  158.99    6.40
 -17  -1   2  162.63    6.24
  16   1  -2  216.33    6.69
  16  -1  -2  209.51    6.83
 -16   1   2  221.45    6.27
 -16  -1   2  221.60    7.08
 -16   1   2  233.12    7.36
 -16  -1   2  211.92    6.83
 -15   1   2   28.83    2.75
 -15  -1   2   25.11    2.52
 -15   1   2   30.39    2.37
  15  -1  -2   27.85    2.64
 -15  -1   2   25.19    2.55
  15   1  -2   28.92    2.51
 -14  -1   2  148.00    5.28
 -14   1   2  153.78    4.73
 -14  -1   2  156.68    5.58
 -14   1   2  150.51    5.49
  14  -1  -2  150.92    5.39
  14   1  -2  156.36    5.24
 -13  -1   2    1.98    1.18
 -13   1   2    2.74    1.06
 -13   1   2    0.99    1.08
  13   1  -2    0.52    0.91
 -13  -1   2    0.20    1.11
  13  -1  -2    2.13    1.17
 -12  -1   2  106.90    4.29
 -12   1   2  100.12    3.55
 -12   1   2  106.38    4.27
  12   1  -2  100.02    3.81
  12  -1  -2  105.19    4.13
 -12  -1   2  103.64    4.08
 -11   1   2  140.40    1.95
  11  -1  -2  142.44    4.56
  11  -1  -2  137.53    1.93
 -11   1   2  135.68    4.64
 -11  -1   2  143.16    4.67
 -11   1   2  142.23    3.97
 -11  -1   2  140.26    4.54
  11   1  -2  140.16    4.26
  10  -1  -2    0.86    0.89
 -10   1   2    0.39    0.88
 -10  -1   2    2.14    1.09
 -10   1   2    0.72    0.38
  10  -1  -2    1.24    0.42
 -10   1   2    1.39    0.74
 -10  -1   2   -0.29    0.90
  10   1  -2    0.08    0.88
  -9   1   2  135.64    3.40
  -9  -1   2  135.95    1.67
  -9   1   2  135.34    4.13
  -9   1   2  137.93    2.10
   9  -1  -2  138.53    4.11
   9  -1  -2  133.12    2.11
  -9  -1   2  127.97    4.04
   9   1  -2  135.16    3.72
  -9  -1   2  138.51    4.16
  -8   1   2   39.45    1.79
   8   1  -2   35.23    1.82
  -8   1   2   38.68    1.17
  -8   1   2   35.31    2.11
   8  -1  -2   38.14    1.20
  -8  -1   2   34.89    2.12
   8   1  -2   35.03    0.97
  -8  -1   2   37.78    1.00
  -8  -1   2   36.40    2.10
   8  -1  -2   38.55    2.15
  -7   1   2    1.30    0.77
   7  -1  -2    2.16    0.77
   7   1  -2    2.65    0.44
  -7  -1   2    2.96    0.44
  -7   1   2    2.23    0.58
   7   1  -2    2.11    0.65
  -7  -1   2    3.26    0.86
  -7   1   2    2.47    0.50
   7  -1  -2    3.15    0.48
   6   1  -2    4.06    0.90
  -6  -1   2    3.04    0.77
  -6  -1   2    2.54    0.43
  -6   1   2    4.18    0.95
   6  -1  -2    2.15    0.44
  -6   1   2    2.79    0.58
   6   1  -2    2.72    0.67
   6   1  -2    2.92    0.47
   6  -1  -2    2.60    0.82
  -5  -1   2    2.46    0.54
  -5   1   2    2.57    0.75
   5  -1  -2    0.68    0.41
   5   1  -2    1.53    0.70
  -5   1   2    0.86    0.44
   5   1  -2    1.39    0.61
   5   1  -2    1.06    0.53
   5  -1  -2    2.94    0.79
  -5  -1   2    2.39    0.78
  -4   1   2    5.64    0.83
   4   1  -2    4.19    0.59
   4   1  -2    4.14    0.80
  -4   1   2    4.24    0.80
   4   1  -2    4.74    0.55
   4  -1  -2    4.18    0.48
   4  -1  -2    4.19    0.53
  -4  -1   2    5.98    0.62
  -4  -1   2    3.30    0.74
  -4   1   2    7.16    0.61
  -3   1   2  137.62    2.57
  -3   1   2  141.48    2.78
  -3  -1   2  139.54    2.30
   3  -1  -2  132.65    2.33
   3   1  -2  137.16    1.85
   3   1  -2  132.51    2.30
  -3  -1   2  133.78    2.81
   3   1  -2  137.19    2.82
  -3   1   2  136.56    1.69
   3  -1  -2  139.64    1.69
   2  -1  -2  596.60    4.96
   2  -1  -2  603.77    4.60
  -2   1   2  585.59    4.45
  -2  -1   2  589.76    4.79
  -2   1   2  587.43    5.27
  -2  -1   2  582.64    5.33
   2   1  -2  596.75    5.32
   1  -1  -2  261.86    2.29
  -1  -1   2  255.78    3.42
  -1   1   2  259.43    2.58
  -1  -1   2  266.04    3.36
  -1   1   2  261.93    3.35
   1  -1  -2  263.23    2.57
   1  -1  -2  264.82    3.33
   1   1  -2  258.11    3.39
   0  -1   2  393.74    4.17
   0  -1   2  392.22    4.01
   0  -1  -2  403.53    4.20
   0   1   2  393.33    4.18
   0  -1  -2  405.16    3.34
   0  -1   2  400.66    2.80
   0   1  -2  388.16    4.03
  -1   1  -2  328.05    3.67
  -1  -1  -2  327.70    3.57
  -1   1  -2  330.21    3.19
   1   1   2  321.22    2.46
   1  -1   2  340.48    3.98
  -1  -1  -2  330.37    2.50
  -1   1  -2  324.44    3.81
   1   1   2  328.57    3.95
   1  -1   2  334.81    3.15
  -2   1  -2 1122.45    7.45
   2  -1   2 1173.20    7.58
   2   1   2 1164.93    7.39
   2   1   2 1115.38    5.40
   2   1   2 1093.01    7.73
  -2   1  -2 1104.43    6.97
  -2  -1  -2 1156.29    7.52
   2  -1   2 1137.49    6.85
  -3   1  -2  866.14    6.54
   3   1   2  832.63    6.42
  -3   1  -2  878.43    7.07
  -3  -1  -2  878.48    7.18
   3  -1   2  900.91    6.97
   3   1   2  897.28    5.73
   3  -1   2  919.23    6.95
   4   1   2  147.32    3.27
  -4   1  -2  145.51    3.18
  -4  -1  -2  146.92    3.33
   4   1   2  150.39    2.81
  -4  -1  -2  143.50    2.64
  -4   1  -2  148.73    2.97
   4  -1   2  152.85    2.90
   4  -1   2  150.18    3.17
  -5   1  -2  177.81    3.71
  -5  -1  -2  191.07    3.99
  -5   1  -2  181.44    3.50
   5   1   2  176.13    3.83
   5  -1   2  179.16    3.23
   5  -1   2  181.30    3.82
   5   1   2  170.42    3.09
  -5  -1  -2  171.69    3.26
   6   1   2   19.90    1.59
  -6  -1  -2   23.71    1.41
  -6   1  -2   25.95    1.64
   6  -1   2   23.12    1.28
   6   1   2   21.15    1.22
  -6   1  -2   25.17    1.48
  -6  -1  -2   23.77    1.66
   6  -1   2   22.17    1.59
  -7   1  -2   17.55    1.41
   7  -1   2   20.65    1.26
  -7   1  -2   23.39    1.68
  -7  -1  -2   20.16    1.68
   7  -1   2   18.95    1.55
   7   1   2   19.60    1.61
  -7  -1  -2   18.42    1.43
   7   1   2   19.13    1.19
   8  -1   2   62.22    2.08
   8   1   2   70.80    3.03
   8  -1   2   64.70    2.87
   8   1   2   64.88    2.08
  -8   1  -2   71.43    2.97
  -8  -1  -2   68.01    2.65
  -8   1  -2   65.66    2.65
  -8  -1  -2   74.11    3.06
  -9   1  -2   15.97    1.59
  -9  -1  -2   17.50    1.72
   9   1   2   14.51    1.11
   9  -1   2   13.08    1.52
   9  -1   2   16.36    1.18
   9   1   2   12.18    1.55
  -9   1  -2   13.86    1.51
  -9  -1  -2   16.18    1.54
  10   1   2  144.09    4.62
 -10  -1  -2  141.44    4.28
  10  -1   2  137.15    3.18
 -10   1  -2  145.79    4.61
  10  -1   2  143.07    4.68
 -10   1  -2  135.77    4.08
 -10  -1  -2  136.48    4.50
 -11   1  -2  357.78    7.47
 -11  -1  -2  347.72    6.95
 -11   1  -2  333.25    6.65
  11  -1   2  349.34    7.56
  11   1   2  358.99    7.54
 -11  -1  -2  355.88    7.47
  11  -1   2  335.68    4.95
 -12   1  -2   26.22    2.10
 -12  -1  -2   29.30    2.40
  12  -1   2   26.65    2.41
 -12  -1  -2   26.55    2.25
 -12  -1  -2   28.84    1.51
  12  -1   2   30.25    1.64
  12   1   2   26.35    2.29
 -12   1  -2   28.40    2.37
 -13  -1  -2  631.23   10.80
 -13   1  -2  645.67   10.10
 -13   1  -2  670.82   11.00
  13  -1   2  641.09    7.03
 -13  -1  -2  637.27   10.51
  13   1   2  648.11   11.01
  13  -1   2  641.33   11.05
 -13  -1  -2  639.32    6.64
 -14   1  -2   66.80    3.76
  14  -1   2   69.08    3.98
  14  -1   2   66.76    2.38
 -14  -1  -2   76.08    4.00
 -14  -1  -2   66.94    2.26
 -14  -1  -2   70.33    3.83
 -14   1  -2   69.47    3.59
  14   1   2   66.16    3.85
 -15  -1  -2  242.99    4.13
  15  -1   2  237.93    7.31
  15  -1   2  244.44    4.43
 -15   1  -2  241.99    6.85
 -15   1  -2  240.59    7.15
 -15  -1  -2  261.01    7.46
  15   1   2  251.02    7.50
 -15  -1  -2  239.11    7.04
 -16  -1  -2   90.52    4.73
  16  -1   2   84.08    4.65
 -16  -1  -2   85.94    4.48
 -16   1  -2   92.71    4.81
 -16   1  -2   77.68    4.11
  16   1   2   79.61    4.48
  17   1   2    9.27    2.15
  17  -1   2   10.34    2.14
 -17  -1  -2    4.82    1.77
 -17   1  -2    6.22    1.67
 -17   1  -2    4.23    1.59
 -17  -1  -2    5.80    1.78
  18   1   2   40.08    3.58
  18  -1   2   42.16    3.72
 -18   1  -2   37.71    3.45
 -18  -1  -2   42.69    3.54
 -18   1  -2   35.41    3.07
 -18  -1  -2   38.67    3.41
 -19  -1  -2   51.22    4.01
  19   1   2   46.54    4.07
  19  -1   2   47.62    4.08
 -19  -1  -2   48.15    3.90
 -19   1  -2   52.24    4.12
 -19   1  -2   53.09    3.95
 -20  -1  -2    0.92    1.79
 -20   1  -2    2.99    2.13
  20  -1   2    0.65    1.93
  20   1   2    2.64    2.02
 -20   1  -2    5.21    2.06
 -20  -1  -2   -2.39    2.11
 -21  -1  -2    2.79    2.07
  21   1   2    2.53    2.21
 -21  -1  -2    2.80    1.89
  21  -1   2    2.34    1.90
 -21   1  -2    6.84    2.20
 -21   1  -2    5.06    2.32
 -22  -1  -2   89.42    5.74
  22   1   2   95.18    6.07
 -22   1  -2   97.30    5.60
 -22  -1  -2   87.39    5.66
 -22   1  -2   86.47    5.86
  22  -1   2   85.68    5.89
 -23   1  -2   35.65    3.85
 -23  -1  -2   39.82    4.28
  23   1   2   38.35    4.24
 -23  -1  -2   34.29    4.04
  23  -1   2   39.61    4.41
 -23   1  -2   34.77    4.24
 -24   1  -2   48.27    4.92
  24  -1   2   41.33    4.64
 -24  -1  -2   46.48    4.81
 -24  -1  -2   40.71    4.54
 -24   1  -2   45.65    4.44
  24   1   2   46.99    4.99
  25   1   2    5.65    2.98
  25  -1   2    9.11    3.36
 -25  -1  -2    5.40    3.00
 -25   1  -2   -1.46    2.71
 -25   1  -2    0.94    2.65
 -25  -1  -2    1.19    2.40
 -26  -1  -2    5.66    2.67
  26   1   2    7.90    3.17
 -26   1  -2    7.42    3.24
 -26   1  -2    7.56    2.95
  26  -1   2    2.62    2.87
 -27   1  -2   48.70    5.46
  27   1   2   53.55    5.66
 -27  -1  -2   48.46    5.34
  27   1   2   42.51    5.33
  28   2  -2   34.55    4.78
 -28  -2   2   23.68    4.26
 -27   2   2   20.91    4.22
  27   2  -2   25.36    4.40
 -27  -2   2   23.63    4.10
  27  -2  -2   23.46    4.38
  27   2  -2   23.22    4.23
 -26  -2   2   46.84    5.06
 -26   2   2   54.23    5.59
  26   2  -2   47.63    5.15
  26   2  -2   49.72    5.07
  26  -2  -2   55.26    5.47
 -25  -2   2    6.88    2.59
  25   2  -2    9.01    3.07
  25  -2  -2    6.66    2.90
 -25   2   2    3.73    2.44
  25   2  -2    8.94    3.16
  24  -2  -2   22.03    3.47
  24   2  -2   19.22    3.44
 -24   2   2   26.97    4.12
 -24  -2   2   20.30    3.51
  24   2  -2   14.78    3.21
  23  -2  -2   40.73    4.20
 -23   2   2   39.81    4.39
 -23  -2   2   43.70    4.36
  23   2  -2   53.18    4.63
  23   2  -2   43.30    4.40
 -22  -2   2    3.61    2.18
  22   2  -2    8.34    2.61
  22   2  -2    7.51    2.51
 -22   2   2    4.77    2.29
  22  -2  -2   10.20    2.63
  21   2  -2   55.70    4.38
  21  -2  -2   63.17    4.89
 -21   2   2   57.16    3.89
 -21  -2   2   58.10    4.52
 -21   2   2   55.60    4.72
  21   2  -2   66.03    4.95
  20  -2  -2   24.78    3.21
 -20   2   2   25.19    2.75
 -20  -2   2   22.24    3.06
  20   2  -2   16.69    2.65
  20   2  -2   24.70    3.18
 -20   2   2   22.78    3.10
 -19   2   2  101.22    4.68
  19   2  -2   92.94    5.07
  19  -2  -2   94.98    5.34
 -19   2   2  100.28    5.68
  19   2  -2   94.38    5.40
 -19  -2   2   96.93    5.45
 -18  -2   2   -0.79    1.50
  18  -2  -2   -1.79    1.78
 -18   2   2   -0.43    1.54
  18   2  -2    0.67    1.47
  18   2  -2    3.57    1.99
 -18   2   2   -1.60    1.37
 -17  -2   2  198.31    7.21
 -17   2   2  205.41    7.29
  17   2  -2  201.67    7.13
  17   2  -2  205.73    6.86
  17  -2  -2  203.14    7.18
  16   2  -2    1.68    1.34
  16  -2  -2    1.90    1.41
 -16   2   2    6.23    1.48
 -16   2   2    6.42    1.80
 -16  -2   2   -0.55    1.38
  16   2  -2    1.51    1.35
  15   2  -2  317.16    8.27
  15  -2  -2  293.71    8.04
  15   2  -2  317.42    7.74
 -15   2   2  312.22    8.39
 -15  -2   2  311.17    8.30
 -15   2   2  309.04    6.61
 -14  -2   2   41.91    3.11
  14   2  -2   35.01    2.81
 -14   2   2   36.03    2.88
 -14  -2   2   43.97    1.38
 -14   2   2   47.63    2.60
  14  -2  -2   45.83    3.23
  14   2  -2   41.41    2.88
  14  -2  -2   41.88    1.68
 -13  -2   2   26.23    2.40
 -13   2   2   26.24    1.86
  13  -2  -2   25.46    2.38
  13   2  -2   27.91    2.50
  13   2  -2   26.44    2.25
 -13   2   2   25.61    2.38
  13  -2  -2   25.74    1.36
 -13  -2   2   27.34    1.22
  12   2  -2  358.08    7.14
  12  -2  -2  384.61    8.21
  12   2  -2  390.33    8.24
 -12   2   2  368.21    6.14
 -12  -2   2  388.37    8.36
 -12  -2   2  368.55    4.26
 -12   2   2  358.94    8.01
  12  -2  -2  368.80    4.91
 -11  -2   2  128.17    4.60
  11   2  -2  130.77    4.18
 -11  -2   2  127.68    2.63
  11   2  -2  129.22    4.62
 -11   2   2  126.35    4.60
  11  -2  -2  129.95    4.64
  11  -2  -2  125.11    2.94
 -11   2   2  126.78    3.44
 -10  -2   2 1353.29    8.62
  10   2  -2 1379.03   14.19
  10  -2  -2 1352.59   14.20
 -10   2   2 1377.30   10.29
  10  -2  -2 1398.76    9.70
 -10  -2   2 1362.27   14.29
 -10   2   2 1351.17   14.15
  10   2  -2 1387.32   12.68
   9   2  -2    1.03    1.01
   9  -2  -2    0.62    1.01
  -9   2   2    0.70    0.99
   9  -2  -2    0.59    0.72
   9   2  -2    1.26    0.80
  -9   2   2   -0.80    0.67
  -9  -2   2    1.92    1.05
  -9  -2   2   -0.23    0.64
  -8  -2   2  322.41    6.44
   8   2  -2  336.20    6.49
   8  -2  -2  316.22    4.72
   8   2  -2  342.10    5.56
  -8  -2   2  337.70    4.51
  -8   2   2  326.25    4.21
  -8   2   2  334.80    6.51
   8  -2  -2  334.69    6.48
  -7   2   2   28.12    1.90
  -7   2   2   28.82    1.19
   7   2  -2   28.25    1.63
   7  -2  -2   26.51    1.47
  -7  -2   2   26.21    1.90
   7  -2  -2   28.83    2.02
   7   2  -2   28.19    1.92
  -7  -2   2   28.02    1.45
   6  -2  -2  876.87    7.69
   6  -2  -2  885.94    5.24
   6   2  -2  886.12    9.53
  -6  -2   2  874.85    9.49
  -6  -2   2  854.57    7.35
  -6   2   2  864.70    9.21
   6   2  -2  893.30    7.75
  -6   2   2  889.98    5.19
   5   2  -2    5.71    1.02
   5   2  -2    4.36    0.73
  -5   2   2    5.35    1.03
  -5  -2   2    3.27    0.83
  -5  -2   2    6.84    0.88
  -5   2   2    7.05    0.98
   5  -2  -2    6.02    0.79
  -4   2   2   11.72    1.15
  -4  -2   2   10.99    1.11
   4   2  -2   12.35    1.21
  -4   2   2   12.15    1.30
  -4  -2   2   13.10    1.15
   4  -2  -2   11.60    1.04
   4   2  -2   11.82    0.89
  -3   2   2   37.07    1.67
  -3  -2   2   32.72    1.67
  -3   2   2   33.65    1.79
   3  -2  -2   36.52    1.68
   3   2  -2   32.93    1.72
  -3  -2   2   34.24    1.64
   3   2  -2   36.43    1.31
  -2  -2   2  145.53    3.24
  -2  -2   2  139.87    3.12
   2  -2  -2  148.42    3.27
  -2   2   2  145.04    3.42
   2   2  -2  138.79    2.42
   2   2  -2  147.69    3.39
  -2   2   2  146.23    2.94
  -1   2   2   75.77    2.40
   1  -2  -2   73.44    2.39
   1  -2  -2   76.61    1.39
   1   2  -2   74.64    1.78
   1   2  -2   78.05    2.48
  -1  -2   2   76.23    2.38
  -1   2   2   76.98    1.40
  -1   2   2   74.95    2.02
  -1  -2   2   82.19    2.30
   0  -2   2  481.60    5.17
   0  -2  -2  511.15    4.30
   0  -2  -2  504.15    6.03
   0   2  -2  488.64    5.99
   0  -2   2  488.91    5.95
   0   2   2  480.71    4.82
   0   2  -2  493.61    4.70
   0   2   2  472.89    5.86
   1   2   2  293.58    3.79
   1  -2   2  310.31    4.02
  -1   2  -2  283.18    3.82
  -1  -2  -2  299.26    4.68
  -1  -2  -2  302.77    3.82
   1   2   2  288.96    4.65
  -1   2  -2  302.01    4.75
   1  -2   2  306.75    4.76
   2   2   2   31.66    1.66
   2   2   2   29.61    1.33
  -2  -2  -2   28.83    1.44
   2  -2   2   31.59    1.68
   2  -2   2   32.83    1.52
  -2  -2  -2   29.71    1.62
  -2   2  -2   32.80    1.69
  -2   2  -2   31.41    1.37
   3   2   2 1700.77   11.83
   3   2   2 1690.70    9.70
  -3   2  -2 1717.40    9.57
  -3  -2  -2 1722.23   11.42
  -3   2  -2 1712.40   11.90
   3  -2   2 1692.47   11.47
  -3  -2  -2 1632.46   10.89
   3  -2   2 1711.18   10.90
   4   2   2    7.13    1.08
  -4   2  -2    5.85    0.94
  -4  -2  -2    6.04    0.89
   4  -2   2    7.24    1.02
  -4   2  -2    7.38    0.82
  -4  -2  -2    7.56    0.98
   4  -2   2    7.78    1.05
   4   2   2    6.98    0.86
  -5   2  -2  369.46    4.88
  -5  -2  -2  375.28    6.03
   5   2   2  375.77    6.09
   5   2   2  372.73    5.20
  -5   2  -2  365.80    6.11
  -5  -2  -2  360.80    5.35
   5  -2   2  355.05    5.69
   5  -2   2  371.37    5.56
  -6  -2  -2  109.29    3.54
   6   2   2  114.32    3.12
   6   2   2  115.80    3.60
  -6  -2  -2  115.71    3.05
  -6   2  -2  112.22    2.89
   6  -2   2  108.79    3.49
   6  -2   2  114.33    3.18
  -6   2  -2  117.34    3.65
   7   2   2   80.12    3.16
  -7   2  -2   76.95    3.11
  -7  -2  -2   75.06    2.55
  -7   2  -2   74.59    2.54
   7   2   2   74.89    2.73
  -7  -2  -2   74.70    3.14
   7  -2   2   81.49    2.76
   7  -2   2   75.30    3.09
   8  -2   2  471.78    6.56
   8  -2   2  466.97    7.80
   8   2   2  471.36    7.85
   8   2   2  442.20    6.88
  -8   2  -2  467.35    7.85
  -8   2  -2  454.02    6.48
  -8  -2  -2  468.26    6.19
  -8  -2  -2  478.40    8.03
   9   2   2   10.67    1.55
   9   2   2   13.27    1.48
  -9  -2  -2   15.39    1.73
  -9  -2  -2   14.47    1.33
  -9   2  -2   12.62    1.62
   9  -2   2   13.54    1.33
   9  -2   2   12.69    1.65
  -9   2  -2   16.32    1.47
  10   2   2   -1.69    1.19
  10  -2   2    1.38    0.82
  10   2   2    1.84    1.02
 -10  -2  -2    1.21    0.73
 -10  -2  -2    0.79    1.02
  10  -2   2    0.43    1.01
 -10   2  -2    0.90    0.93
 -10   2  -2    1.56    0.85
  11  -2   2    9.63    1.54
  11   2   2    6.77    1.31
 -11   2  -2    6.31    1.03
  11  -2   2    9.50    1.18
 -11  -2  -2    9.60    1.61
  11   2   2    7.61    1.51
 -11  -2  -2    7.27    1.01
 -11   2  -2    8.39    1.49
  12  -2   2  530.63    7.24
  12   2   2  514.73    8.92
 -12   2  -2  495.77    9.59
 -12  -2  -2  500.95    6.64
  12  -2   2  508.51    9.73
 -12   2  -2  497.29    8.14
 -12  -2  -2  491.32    9.64
  12   2   2  508.32    9.59
  13  -2   2   11.83    1.85
  13   2   2   10.92    1.73
  13   2   2   15.19    1.93
 -13  -2  -2   10.72    1.25
 -13   2  -2   10.92    1.85
  13  -2   2   12.05    1.33
 -13   2  -2   13.79    1.72
 -13  -2  -2   12.20    1.86
 -14  -2  -2  912.90   13.96
  14   2   2  922.91   13.84
  14  -2   2  905.00   14.02
 -14  -2  -2  931.37    9.03
 -14   2  -2  903.84   12.03
 -14   2  -2  953.55   14.17
  14  -2   2  950.03    9.77
 -15  -2  -2   58.13    2.36
 -15   2  -2   59.17    3.35
  15  -2   2   51.62    3.76
 -15   2  -2   54.50    3.69
  15  -2   2   59.19    2.56
 -15  -2  -2   57.21    3.81
  15   2   2   54.44    3.70
 -16   2  -2  268.68    7.11
  16  -2   2  287.14    8.52
  16   2   2  255.67    7.91
 -16   2  -2  256.79    8.02
 -16  -2  -2  262.07    8.16
  17  -2   2   -0.10    1.62
 -17   2  -2   -0.15    1.37
  17   2   2   -0.54    1.49
 -17  -2  -2   -0.99    1.55
 -17   2  -2   -3.54    1.91
  17   2   2    0.24    1.69
  18   2   2   22.00    2.67
 -18  -2  -2   17.12    2.59
 -18   2  -2   17.94    2.62
 -18   2  -2   23.26    2.65
  18  -2   2   15.63    2.60
  18   2   2   17.68    2.59
 -19  -2  -2    5.16    2.13
 -19   2  -2    2.02    1.70
  19  -2   2    1.28    1.70
  19   2   2   -0.09    1.67
 -19   2  -2    4.31    1.80
  19   2   2    0.67    1.65
  20  -2   2    2.05    1.89
 -20  -2  -2    2.53    1.92
 -20   2  -2    3.61    2.05
 -20   2  -2    0.97    1.65
  20   2   2    3.15    2.26
  20   2   2    1.41    1.84
 -21   2  -2   61.93    4.31
  21  -2   2   58.94    4.90
 -21   2  -2   72.29    5.16
 -21  -2  -2   68.67    5.15
  21   2   2   59.65    4.55
  21   2   2   68.96    5.14
 -22   2  -2   44.69    4.58
  22   2   2   51.09    4.64
 -22  -2  -2   45.53    4.43
  22  -2   2   39.88    4.30
  22   2   2   44.27    4.18
 -22   2  -2   47.89    4.09
 -23   2  -2    3.18    2.33
 -23   2  -2    3.30    2.59
  23   2   2    3.72    2.48
  23   2   2    3.76    2.50
  23  -2   2   -4.42    2.62
 -23  -2  -2   -3.00    2.61
 -24  -2  -2   17.02    3.42
  24  -2   2    8.81    3.16
  24   2   2    9.49    3.04
 -24   2  -2    4.72    2.55
  24   2   2   11.54    2.98
 -25  -2  -2   28.61    4.36
 -25   2  -2   25.42    4.09
  25  -2   2   25.45    4.22
  25   2   2   27.09    3.82
  25   2   2   26.10    3.99
  26   2   2   50.47    5.27
 -26  -2  -2   58.10    5.64
 -26   2  -2   44.11    5.31
  26   2   2   56.16    5.70
  26  -2   2   49.54    5.50
 -27  -2  -2   -0.48    3.19
  27   2   2    0.03    3.03
  28   3  -2    1.20    3.34
  27   3  -2   18.81    3.98
 -27  -3   2   26.78    4.64
  26   3  -2    0.07    2.78
 -26  -3   2    3.82    3.11
  26   3  -2    6.91    3.37
  26  -3  -2    6.68    3.38
 -26   3   2    5.03    2.77
 -25   3   2   79.82    6.49
  25   3  -2   82.89    6.03
  25   3  -2   83.67    6.39
 -25  -3   2   80.01    6.28
  25  -3  -2   73.52    6.26
 -24  -3   2   14.34    3.18
 -24   3   2   14.94    3.52
  24   3  -2   10.78    2.67
  24  -3  -2   13.67    3.26
  24   3  -2   14.14    3.16
  23   3  -2   71.42    5.46
 -23   3   2   68.64    5.53
 -23  -3   2   83.93    6.09
  23  -3  -2   72.33    5.64
  23   3  -2   67.37    5.19
 -22   3   2   -0.16    2.03
  22   3  -2   -0.53    1.86
  22   3  -2   -0.36    2.05
 -22  -3   2    1.68    2.00
  22  -3  -2   -0.79    2.22
  21   3  -2   93.18    5.54
 -21  -3   2   87.52    5.78
  21  -3  -2   98.28    6.12
  21   3  -2   98.63    5.92
 -21   3   2   96.90    6.29
 -20   3   2   54.44    4.50
  20   3  -2   62.53    4.71
 -20  -3   2   56.21    4.67
  20  -3  -2   62.51    4.79
  20   3  -2   58.45    4.31
  19   3  -2   30.77    3.14
 -19   3   2   30.42    3.36
 -19  -3   2   33.21    3.57
  19   3  -2   40.61    3.76
  19  -3  -2   40.86    3.86
 -18  -3   2   31.39    3.36
  18  -3  -2   32.81    3.47
 -18   3   2   34.60    3.42
  18   3  -2   31.95    3.27
  18   3  -2   35.90    3.29
  17  -3  -2   71.30    4.61
 -17   3   2   75.24    4.71
  17   3  -2   73.17    4.24
 -17   3   2   82.20    3.63
  17   3  -2   78.12    4.76
 -17  -3   2   71.45    4.65
  16   3  -2    6.13    1.75
  16  -3  -2    7.92    2.07
  16   3  -2    7.37    1.97
 -16   3   2    6.85    1.88
 -16  -3   2    2.98    1.45
 -16   3   2    5.13    1.31
 -15   3   2   -0.01    0.89
 -15  -3   2    0.18    1.36
  15  -3  -2    1.03    1.52
 -15   3   2   -0.93    1.32
  15  -3  -2    1.80    0.94
  15   3  -2    0.62    1.33
  15   3  -2   -1.29    1.30
 -14   3   2   34.01    3.10
 -14  -3   2   34.82    1.86
  14  -3  -2   33.55    2.01
  14  -3  -2   29.16    2.75
  14   3  -2   31.30    2.62
 -14  -3   2   27.75    2.79
 -14   3   2   35.71    2.13
  14   3  -2   31.78    2.86
 -13  -3   2    2.35    1.26
  13   3  -2    0.71    1.05
  13   3  -2    5.38    1.54
  13  -3  -2    4.03    1.04
 -13   3   2    2.90    0.84
 -13   3   2    1.38    1.20
  13  -3  -2    0.79    1.24
 -13  -3   2    2.08    0.90
 -12   3   2    8.34    1.05
 -12  -3   2    8.71    1.53
 -12  -3   2    9.22    1.18
  12  -3  -2    8.01    1.27
  12   3  -2    7.55    1.34
  12  -3  -2    6.32    1.50
  12   3  -2   10.52    1.77
 -12   3   2    9.38    1.76
  11  -3  -2    8.80    1.71
  11  -3  -2    8.70    1.22
 -11  -3   2    8.99    1.17
 -11   3   2   11.25    1.70
  11   3  -2   10.94    1.51
 -11   3   2    6.87    0.90
  11   3  -2    7.63    1.53
 -11  -3   2    9.31    1.53
  10   3  -2   20.81    1.83
  10   3  -2   19.19    2.02
  10  -3  -2   16.91    1.99
 -10   3   2   19.61    1.17
 -10   3   2   19.40    2.01
  10  -3  -2   20.38    1.68
 -10  -3   2   20.54    2.08
 -10  -3   2   17.85    1.50
  -9  -3   2    2.32    1.10
  -9   3   2    1.72    1.14
  -9   3   2    2.22    0.56
   9   3  -2    2.13    1.09
   9  -3  -2    1.49    1.02
  -9  -3   2    2.38    0.97
   9   3  -2    2.60    0.94
   9  -3  -2    2.92    1.04
  -8   3   2   10.56    1.49
   8   3  -2   13.00    1.41
   8   3  -2   15.41    1.81
   8  -3  -2   13.71    1.80
  -8   3   2   12.77    0.77
  -8  -3   2   13.86    1.44
   8  -3  -2   11.82    0.74
   8  -3  -2   12.31    1.42
  -8  -3   2   12.35    1.55
   7   3  -2  401.28    7.33
   7   3  -2  414.67    6.26
  -7  -3   2  384.32    7.18
  -7   3   2  408.03    7.50
  -7   3   2  411.83    2.93
   7  -3  -2  397.38    6.48
  -7   3   2  392.70    7.07
  -7  -3   2  393.42    6.21
   7  -3  -2  407.73    2.93
   6   3  -2    9.42    1.42
  -6   3   2   11.28    1.61
   6  -3  -2   10.65    1.35
  -6   3   2    9.18    1.28
  -6  -3   2    8.54    1.23
   6   3  -2    9.06    1.10
  -6  -3   2    8.31    1.31
   5  -3  -2 1745.92   13.34
  -5  -3   2 1689.82   12.89
   5   3  -2 1728.58   14.14
  -5  -3   2 1718.38   13.89
   5   3  -2 1735.79   11.60
  -5   3   2 1672.69   14.57
  -4  -3   2  198.65    4.46
   4  -3  -2  194.84    4.54
  -4  -3   2  193.67    4.52
   4   3  -2  203.62    4.84
  -4   3   2  195.04    4.84
  -4   3   2  198.00    4.49
   4   3  -2  197.69    3.82
   3   3  -2  648.13    8.35
  -3   3   2  662.75    8.40
   3  -3  -2  672.38    8.35
  -3  -3   2  647.04    8.03
  -3   3   2  639.80    7.69
   3   3  -2  643.09    6.61
  -3  -3   2  637.36    7.75
  -2   3   2    0.34    0.72
  -2   3   2    0.25    0.33
   2   3  -2    0.15    0.78
  -2  -3   2   -0.07    0.86
   2   3  -2   -0.57    0.58
  -2  -3   2   -0.11    0.68
   2  -3  -2    0.03    0.32
  -2   3   2    0.46    0.78
   2  -3  -2    0.58    0.85
  -1  -3   2  291.52    4.85
  -1   3   2  308.82    5.05
   1   3  -2  313.48    4.65
  -1   3   2  302.19    5.64
   1  -3  -2  332.42    5.88
   1   3  -2  307.14    5.67
  -1  -3   2  305.46    5.63
   1  -3  -2  329.61    3.52
   0  -3   2  719.55    7.19
   0   3  -2  696.21    8.57
   0   3   2  719.61    8.49
   0  -3  -2  709.01    5.94
   0   3  -2  690.55    7.08
   0  -3  -2  701.98    8.52
   0   3   2  695.01    7.41
   0  -3   2  706.02    8.54
   1   3   2   48.31    2.07
   1   3   2   49.95    2.35
  -1   3  -2   46.44    1.98
   1  -3   2   50.22    1.91
  -1  -3  -2   51.05    1.83
   1  -3   2   46.69    2.39
  -1   3  -2   48.93    2.38
  -1  -3  -2   48.34    2.35
  -2   3  -2  146.55    4.05
  -2   3  -2  143.84    3.67
   2   3   2  137.66    3.38
  -2  -3  -2  138.17    3.26
   2  -3   2  150.46    4.10
   2   3   2  146.23    3.90
  -2  -3  -2  144.92    3.94
   2  -3   2  149.82    3.13
   3   3   2    0.62    0.68
   3  -3   2    0.72    0.85
  -3  -3  -2   -0.18    0.87
  -3  -3  -2    1.68    0.73
  -3   3  -2    1.04    0.62
  -3   3  -2    0.89    0.84
  -3   3  -2    0.04    0.69
   3   3   2   -1.07    0.88
   4   3   2  189.07    4.65
   4  -3   2  193.52    4.51
   4  -3   2  185.96    4.63
   4   3   2  192.49    4.12
  -4   3  -2  188.58    4.82
  -4  -3  -2  190.33    4.50
  -4  -3  -2  198.39    4.46
  -4   3  -2  192.52    3.55
   5  -3   2    0.15    1.06
   5   3   2   -0.76    0.85
  -5   3  -2    0.35    0.59
  -5   3  -2   -0.19    0.88
  -5  -3  -2    0.05    0.85
  -5  -3  -2    1.02    0.90
   5   3   2    0.30    0.80
   5  -3   2    0.46    0.95
  -6   3  -2  274.29    6.19
  -6   3  -2  269.84    4.45
   6  -3   2  288.01    5.81
   6  -3   2  269.42    5.82
   6   3   2  272.65    5.91
  -6  -3  -2  249.79    5.61
  -6  -3  -2  260.25    5.32
   6   3   2  262.82    5.18
   7   3   2    1.55    1.04
  -7  -3  -2    0.44    0.91
  -7   3  -2    1.49    0.70
  -7   3  -2    2.01    0.95
  -7  -3  -2   -0.36    0.94
   7   3   2   -0.25    0.86
   7  -3   2   -0.33    0.91
   8   3   2  271.14    6.30
  -8   3  -2  263.95    4.84
   8  -3   2  267.38    6.27
   8   3   2  267.68    5.72
   8  -3   2  260.93    5.67
  -8   3  -2  258.98    6.35
  -8  -3  -2  267.03    5.48
  -8  -3  -2  256.99    6.29
  -9   3  -2  165.45    4.04
   9   3   2  164.13    5.09
   9  -3   2  172.06    5.32
  -9  -3  -2  162.31    4.32
   9  -3   2  174.19    4.66
  -9  -3  -2  155.30    5.15
   9   3   2  151.05    4.51
  -9   3  -2  167.68    5.34
  10  -3   2    6.35    1.17
  10   3   2    7.33    1.34
 -10  -3  -2    6.93    1.50
  10   3   2    4.13    1.18
 -10   3  -2    5.40    1.31
 -10   3  -2    7.71    1.10
 -10  -3  -2    5.88    1.08
  10  -3   2    6.18    1.29
 -11  -3  -2  217.52    4.98
  11   3   2  212.82    5.77
  11   3   2  207.16    6.18
  11  -3   2  216.63    5.31
 -11   3  -2  215.15    4.98
 -11   3  -2  212.90    6.48
  11  -3   2  209.40    6.29
 -11  -3  -2  215.75    6.46
 -12  -3  -2    5.53    1.17
  12   3   2    4.59    1.33
 -12  -3  -2    4.28    1.36
 -12   3  -2    9.43    1.35
  12  -3   2    6.26    1.63
 -12   3  -2    7.04    1.56
  12   3   2    5.69    1.53
  12  -3   2    8.78    1.41
 -13  -3  -2  150.38    5.95
  13  -3   2  160.96    4.64
 -13   3  -2  155.04    5.86
  13   3   2  154.34    5.77
  13  -3   2  156.10    5.89
 -13  -3  -2  148.67    4.18
  13   3   2  151.13    5.36
 -13   3  -2  150.94    4.57
  14  -3   2  111.24    3.93
  14  -3   2  104.09    5.03
  14   3   2  106.16    4.67
 -14   3  -2   98.77    4.96
 -14  -3  -2  107.39    5.21
 -14   3  -2  112.28    4.16
 -14  -3  -2  105.96    3.62
  14   3   2  104.08    4.89
  15  -3   2  159.46    4.67
 -15   3  -2  156.35    5.07
  15   3   2  155.29    5.84
  15  -3   2  158.14    6.38
 -15  -3  -2  161.96    4.41
 -15  -3  -2  153.73    6.36
 -15   3  -2  158.80    6.42
  15   3   2  158.68    6.24
  16   3   2  131.47    5.56
 -16   3  -2  143.58    6.35
  16  -3   2  134.09    4.35
 -16   3  -2  136.14    4.97
  16  -3   2  136.79    6.18
  16   3   2  135.04    5.92
 -16  -3  -2  142.22    6.33
  17   3   2   36.57    3.26
 -17   3  -2   36.44    3.60
 -17  -3  -2   43.02    3.76
  17  -3   2   50.09    4.03
  17   3   2   48.57    3.84
 -17   3  -2   45.21    3.18
 -18  -3  -2   58.94    4.52
  18   3   2   55.94    4.06
  18   3   2   58.98    4.43
  18  -3   2   58.88    4.61
 -18   3  -2   56.82    3.60
 -18   3  -2   63.23    4.57
  19   3   2    2.51    1.79
 -19  -3  -2    5.94    2.25
 -19   3  -2    0.91    1.85
 -19   3  -2    1.34    1.58
  19   3   2    2.63    1.88
  19  -3   2   -1.32    2.14
  20   3   2  137.27    6.91
  20   3   2  137.81    6.57
 -20   3  -2  141.75    5.78
 -20   3  -2  137.48    7.01
  20  -3   2  147.09    7.32
 -20  -3  -2  137.09    6.94
 -21  -3  -2   -3.28    2.51
  21   3   2    2.18    2.34
 -21   3  -2   -0.68    2.14
  21  -3   2   -1.95    2.38
  21   3   2    0.39    2.05
 -22  -3  -2   -2.29    2.51
 -22   3  -2   -1.86    2.33
  22   3   2   -2.96    2.62
  22   3   2    6.54    2.72
  22  -3   2    2.71    2.49
 -23   3  -2   18.42    3.63
 -23  -3  -2   19.32    3.44
  23   3   2   15.23    3.09
  23  -3   2   12.43    3.07
  23   3   2   14.46    3.49
 -24  -3  -2   17.20    3.90
  24   3   2   14.05    3.39
  24  -3   2   19.33    3.88
 -24   3  -2   17.50    3.64
  24   3   2   11.27    3.12
 -25  -3  -2   24.21    4.29
 -25   3  -2   19.57    3.78
  25   3   2   23.02    3.85
  25   3   2   21.61    3.81
  25  -3   2   30.76    4.48
 -26   3  -2   12.87    3.79
  26   3   2   15.92    3.83
 -26  -3  -2    7.67    3.26
  26   3   2    7.62    3.44
  27   3   2   67.43    6.14
  26   4  -2   54.45    5.83
 -25  -4   2   -1.03    2.90
  25   4  -2    3.40    2.74
 -25   4   2    6.27    3.17
  25   4  -2    8.24    3.20
  25  -4  -2    9.79    3.64
  24  -4  -2  253.57   10.71
 -24   4   2  278.65   11.26
 -24  -4   2  253.86   10.79
  24   4  -2  239.12   10.21
  24   4  -2  250.66    9.75
  23  -4  -2    5.92    2.79
 -23   4   2    7.59    3.05
  23   4  -2    7.37    2.65
  23   4  -2    8.83    3.01
 -23  -4   2    9.46    3.05
 -22  -4   2  186.77    8.70
  22   4  -2  173.98    8.23
  22   4  -2  177.59    7.75
 -22   4   2  175.63    8.57
  22  -4  -2  171.93    8.28
  21   4  -2   12.38    2.41
  21   4  -2   11.24    2.80
 -21   4   2    6.64    2.47
  21  -4  -2    8.67    2.68
 -21  -4   2    6.88    2.50
  20  -4  -2  113.12    6.48
 -20   4   2  122.81    6.82
  20   4  -2  117.11    6.52
 -20  -4   2  118.78    6.80
  20   4  -2  110.84    5.87
  19  -4  -2   22.39    3.32
 -19  -4   2   22.58    3.21
  19   4  -2   26.65    3.25
  19   4  -2   22.51    2.91
 -19   4   2   25.59    3.53
  18   4  -2   18.73    2.81
  18  -4  -2   18.17    2.94
 -18  -4   2   18.78    2.85
 -18   4   2   18.42    2.76
  18   4  -2   22.90    2.87
  17   4  -2   11.91    2.27
  17  -4  -2   13.37    2.63
  17   4  -2   10.24    2.33
 -17  -4   2   15.34    2.53
 -17   4   2   12.54    2.46
 -16  -4   2    4.64    1.49
  16  -4  -2    2.34    1.63
  16   4  -2    5.70    1.94
  16   4  -2    3.53    1.68
 -16   4   2    8.09    2.14
  15   4  -2   44.29    3.60
 -15  -4   2   44.21    3.66
  15  -4  -2   41.79    2.66
  15   4  -2   45.21    3.28
  15  -4  -2   43.52    3.65
 -15   4   2   51.59    3.85
 -14  -4   2   66.88    4.22
  14   4  -2   60.61    3.55
 -14   4   2   62.69    4.07
 -14  -4   2   61.33    2.96
  14  -4  -2   58.35    4.04
  14   4  -2   67.75    4.20
  14  -4  -2   65.11    3.20
  13  -4  -2   55.76    2.95
 -13  -4   2   58.36    3.94
  13   4  -2   56.70    3.27
  13   4  -2   55.42    3.66
  13  -4  -2   58.73    3.95
 -13   4   2   57.34    3.80
 -13  -4   2   57.24    2.81
  12  -4  -2    2.63    1.10
  12   4  -2    4.26    1.57
 -12  -4   2    5.20    1.34
  12  -4  -2    6.39    1.82
 -12   4   2    3.48    0.76
  12   4  -2    2.94    1.16
 -12  -4   2    7.01    1.71
 -12   4   2    4.52    1.46
 -11  -4   2    2.18    1.11
 -11   4   2    0.48    0.54
 -11  -4   2   -0.37    1.11
 -11   4   2    1.21    1.16
  11  -4  -2    1.13    1.08
  11   4  -2   -1.24    1.15
  11   4  -2    2.33    1.16
  11  -4  -2   -0.94    1.29
  10   4  -2   31.21    2.29
  10  -4  -2   28.93    2.66
  10  -4  -2   33.73    2.44
 -10  -4   2   33.99    2.34
 -10  -4   2   34.52    2.78
  10   4  -2   29.66    2.53
 -10   4   2   29.88    2.58
 -10   4   2   31.89    1.13
   9   4  -2   -0.70    0.91
  -9   4   2    2.70    1.26
  -9  -4   2    1.34    1.13
   9  -4  -2    0.40    0.95
  -9  -4   2    1.36    1.10
   9   4  -2    0.22    1.02
   9  -4  -2    0.82    1.23
   8   4  -2  355.07    7.75
   8   4  -2  351.28    6.58
  -8   4   2  326.14    7.69
  -8  -4   2  346.12    6.72
  -8   4   2  351.68    7.61
  -8  -4   2  336.14    7.53
   7   4  -2   89.33    3.87
  -7   4   2   90.03    3.81
  -7   4   2   82.52    3.93
   7  -4  -2   88.92    3.66
  -7  -4   2   85.71    3.53
   7   4  -2   86.66    3.23
  -7  -4   2   89.81    3.85
  -6  -4   2  621.19    9.47
  -6   4   2  626.61    9.90
   6   4  -2  628.28    9.76
  -6   4   2  607.52    9.40
  -6  -4   2  601.56    8.94
   6   4  -2  612.33    8.15
   6  -4  -2  631.81    9.45
  -5  -4   2  182.87    5.05
   5   4  -2  191.13    5.35
  -5   4   2  187.78    5.09
  -5  -4   2  183.37    5.10
   5   4  -2  184.68    4.41
   5  -4  -2  191.91    5.18
  -5   4   2  175.19    5.27
  -4   4   2  376.71    6.98
  -4  -4   2  366.68    6.78
   4  -4  -2  367.88    7.19
  -4   4   2  374.89    7.32
   4   4  -2  373.15    6.13
   4   4  -2  376.47    7.33
  -4  -4   2  373.51    7.20
   3   4  -2  167.17    4.16
  -3   4   2  163.02    2.09
  -3  -4   2  175.37    4.94
   3   4  -2  171.90    4.93
  -3   4   2  165.75    4.53
  -3   4   2  154.86    4.77
   3  -4  -2  163.21    4.86
   3  -4  -2  171.17    2.12
  -3  -4   2  163.69    4.35
   2   4  -2  284.54    5.41
   2   4  -2  300.75    6.44
   2  -4  -2  305.43    6.56
   2  -4  -2  292.45    3.43
  -2   4   2  306.13    6.00
  -2   4   2  296.28    6.28
  -2  -4   2  298.98    6.48
  -2  -4   2  297.30    5.72
   1  -4  -2  184.18    5.12
   1   4  -2  183.94    4.29
  -1  -4   2  177.99    4.28
  -1   4   2  180.20    4.91
   1   4  -2  182.58    5.02
  -1  -4   2  190.01    5.17
   1  -4  -2  184.01    3.15
  -1   4   2  184.15    4.58
   0   4  -2  457.16    6.81
   0  -4   2  450.39    6.44
   0   4   2  448.14    7.76
   0  -4  -2  462.34    8.09
   0   4  -2  445.12    7.85
   0  -4  -2  454.97    5.44
   0  -4   2  456.14    8.01
   0   4   2  447.02    7.06
   1  -4   2  267.24    4.78
  -1  -4  -2  244.69    4.40
  -1   4  -2  254.04    6.00
  -1  -4  -2  271.85    6.19
  -1   4  -2  252.90    5.21
   1   4   2  250.93    5.86
   1  -4   2  267.82    6.21
   1   4   2  260.23    5.37
   2   4   2    1.53    1.07
  -2   4  -2    0.85    0.88
  -2   4  -2   -0.22    0.86
  -2  -4  -2   -0.21    0.82
   2  -4   2   -0.29    0.68
   2  -4   2   -0.37    1.16
  -2  -4  -2   -0.49    0.98
   2   4   2   -1.32    0.97
  -3   4  -2   84.40    2.60
   3  -4   2   78.10    3.50
   3   4   2   77.29    3.04
  -3  -4  -2   85.62    3.57
  -3   4  -2   75.81    3.13
  -3  -4  -2   83.76    3.01
   3   4   2   74.56    3.27
  -3   4  -2   82.14    3.56
   4   4   2  214.31    5.49
   4  -4   2  202.34    5.50
  -4   4  -2  203.57    5.16
  -4  -4  -2  188.77    5.19
  -4   4  -2  199.08    3.87
  -4  -4  -2  208.98    4.96
  -4   4  -2  206.28    5.67
   4   4   2  207.25    4.93
  -5  -4  -2    1.17    1.01
   5   4   2    2.01    0.95
   5  -4   2    2.32    1.31
   5  -4   2    2.97    1.07
  -5   4  -2    1.47    0.73
   5   4   2    1.81    1.09
  -5   4  -2   -0.42    0.96
  -5  -4  -2    2.19    1.10
  -6   4  -2   90.00    2.65
  -6  -4  -2   92.29    3.68
  -6  -4  -2   93.60    3.72
   6  -4   2   93.81    3.81
   6   4   2   96.84    3.57
   6   4   2   93.79    3.86
  -6   4  -2   94.92    4.02
   6  -4   2   94.32    3.83
   7   4   2  168.80    5.20
  -7  -4  -2  173.72    5.20
   7  -4   2  177.13    5.28
  -7   4  -2  174.52    5.56
   7   4   2  175.09    4.86
  -7  -4  -2  168.59    4.95
   7  -4   2  182.15    5.38
  -7   4  -2  166.66    3.66
   8   4   2   47.59    2.98
   8   4   2   45.99    2.74
   8  -4   2   48.33    3.03
  -8   4  -2   47.93    2.11
  -8  -4  -2   44.13    2.66
   8  -4   2   46.35    2.81
  -8   4  -2   42.42    2.92
  -8  -4  -2   43.19    2.91
   9   4   2   89.96    4.13
  -9  -4  -2   92.99    3.74
  -9   4  -2   88.19    2.93
   9  -4   2   86.89    4.12
  -9  -4  -2   87.64    4.11
   9  -4   2   90.61    3.88
   9   4   2   85.06    3.65
  -9   4  -2   86.27    4.20
  10   4   2   41.96    2.71
  10  -4   2   42.33    2.79
  10   4   2   39.28    2.90
 -10   4  -2   33.58    2.89
 -10   4  -2   41.06    2.15
 -10  -4  -2   39.67    2.55
 -10  -4  -2   37.08    2.89
  10  -4   2   38.75    2.90
  11  -4   2    6.61    1.68
 -11  -4  -2    4.55    1.39
 -11   4  -2    5.77    1.16
  11  -4   2    6.27    1.34
  11   4   2    4.12    1.34
 -11  -4  -2    5.81    1.31
  11   4   2   10.17    1.73
 -11   4  -2    6.85    1.73
  12   4   2   20.32    2.35
  12  -4   2   19.98    2.36
 -12  -4  -2   21.11    2.58
  12  -4   2   18.66    2.03
  12   4   2   19.90    2.30
 -12  -4  -2   18.86    1.84
 -12   4  -2   17.30    1.64
 -12   4  -2   20.84    2.56
  13  -4   2    2.60    1.62
 -13   4  -2    2.55    1.09
 -13  -4  -2   -0.36    1.15
  13   4   2    1.61    1.38
  13   4   2    4.86    1.74
  13  -4   2    1.30    1.08
 -13   4  -2   -0.27    1.31
 -13  -4  -2    2.32    1.42
  14  -4   2   52.29    3.11
 -14  -4  -2   55.13    3.98
 -14   4  -2   57.47    2.95
  14  -4   2   53.55    3.79
  14   4   2   57.37    3.89
 -14   4  -2   59.38    4.15
  14   4   2   65.02    3.92
 -14  -4  -2   59.90    3.14
  15   4   2  135.45    5.99
  15   4   2  114.23    5.22
  15  -4   2  121.74    4.66
 -15   4  -2  126.55    4.43
 -15   4  -2  110.41    5.68
  15  -4   2  130.60    6.08
 -15  -4  -2  121.56    4.40
 -15  -4  -2  120.71    5.89
 -16  -4  -2   20.07    2.82
  16  -4   2   23.77    2.26
  16   4   2   17.83    2.55
 -16   4  -2   13.14    2.24
  16  -4   2   24.37    3.03
  16   4   2   21.05    2.61
 -17  -4  -2  294.22    9.69
  17   4   2  298.10    8.87
 -17   4  -2  296.32    9.73
  17   4   2  286.88    9.12
 -18  -4  -2   96.63    5.80
 -18   4  -2   98.65    5.86
  18   4   2   89.67    5.19
  18   4   2   96.94    5.70
  18  -4   2   91.77    5.70
  19  -4   2  260.71    9.75
 -19  -4  -2  258.28    9.63
  19   4   2  256.56    9.05
 -19   4  -2  241.41    9.20
  19   4   2  261.01    8.79
  20  -4   2    9.49    2.83
 -20  -4  -2   10.63    2.72
  20   4   2    8.59    2.40
  20   4   2    7.69    2.47
 -20   4  -2   11.55    2.77
 -21  -4  -2   18.53    3.42
 -21   4  -2   12.07    2.85
  21   4   2   15.65    3.32
  21  -4   2   12.19    3.08
  21   4   2   13.14    3.02
  22   4   2   19.52    3.45
 -22   4  -2   25.61    4.00
 -22  -4  -2   27.93    4.14
  22  -4   2   25.31    3.82
  22   4   2   23.90    3.38
 -23  -4  -2   23.14    4.16
  23   4   2   32.85    4.47
  23   4   2   28.18    3.79
 -23   4  -2   29.16    4.24
  23  -4   2   41.47    4.76
  24   4   2   10.13    3.22
 -24   4  -2   11.89    3.62
  24  -4   2   15.00    3.78
  24   4   2   13.90    3.67
 -24  -4  -2   16.10    3.89
  25   4   2    5.51    3.11
  25  -4   2   -2.74    3.13
 -25  -4  -2    1.38    2.92
 -25   4  -2    3.84    3.04
  26   4   2   69.40    6.28
  26   4   2   76.00    6.52
  25   5  -2    1.59    3.01
  24  -5  -2    7.17    3.32
 -24  -5   2    1.99    2.78
 -24   5   2    7.51    3.37
  24   5  -2   10.91    3.32
 -23  -5   2   30.30    4.24
  23  -5  -2   31.27    4.39
 -23   5   2   33.51    4.47
  23   5  -2   38.09    4.59
 -22   5   2    7.80    2.93
 -22  -5   2   10.18    3.26
  22   5  -2   11.31    3.30
  22  -5  -2   15.06    3.66
  22   5  -2    8.94    2.76
  21  -5  -2   81.15    6.11
 -21   5   2   70.02    5.56
  21   5  -2   67.88    5.53
  21   5  -2   70.44    5.09
 -21  -5   2   78.81    5.98
  20   5  -2   46.03    4.09
  20   5  -2   45.98    4.54
 -20   5   2   54.34    4.91
  20  -5  -2   44.69    4.72
 -20  -5   2   53.27    5.07
 -19  -5   2   39.98    4.16
  19   5  -2   43.94    3.88
 -19   5   2   42.38    4.29
  19  -5  -2   49.65    4.60
  19   5  -2   52.43    4.63
  18   5  -2   19.54    3.19
  18  -5  -2   19.29    3.19
 -18   5   2   24.28    3.40
 -18  -5   2   21.30    3.25
  18   5  -2   19.61    2.71
 -17  -5   2   96.60    5.96
  17  -5  -2   98.63    5.87
  17   5  -2  100.33    5.81
 -17   5   2  104.05    6.03
  17   5  -2  105.47    5.30
  16  -5  -2    0.24    1.77
  16   5  -2   -0.19    1.50
 -16   5   2    3.41    2.13
 -16  -5   2    2.90    2.04
  16   5  -2    2.77    1.76
 -15  -5   2   68.26    4.66
 -15   5   2   67.76    4.66
  15   5  -2   71.98    4.23
  15  -5  -2   64.53    3.65
  15  -5  -2   80.02    5.14
  15   5  -2   62.07    4.38
  14   5  -2   -0.74    1.77
  14  -5  -2   -0.12    1.29
  14   5  -2    3.04    1.54
 -14  -5   2    0.23    1.31
 -14   5   2    0.71    1.67
 -14  -5   2    2.49    1.92
  14  -5  -2    2.56    1.87
  13   5  -2  235.25    6.87
 -13  -5   2  228.97    6.21
  13   5  -2  248.54    7.94
  13  -5  -2  246.09    8.15
  13  -5  -2  251.22    6.89
 -13   5   2  241.91    7.97
 -13  -5   2  238.11    7.94
 -12   5   2   89.72    4.84
  12   5  -2   96.14    4.87
 -12  -5   2   96.51    5.03
  12  -5  -2   97.03    4.43
 -12  -5   2   89.71    4.03
  12   5  -2   92.20    4.25
  12  -5  -2   91.04    4.98
 -11  -5   2   88.83    4.65
 -11   5   2   86.41    4.61
  11  -5  -2   88.83    4.78
 -11  -5   2   78.02    3.79
  11   5  -2   85.42    4.46
  11   5  -2   84.31    3.93
  11  -5  -2   78.00    3.98
  10   5  -2   89.74    4.50
 -10  -5   2   82.44    4.39
 -10  -5   2   83.11    3.95
 -10   5   2   83.86    4.32
  10   5  -2   87.12    3.88
  10  -5  -2   82.71    4.06
  10  -5  -2   80.87    4.45
   9  -5  -2  196.07    6.05
  -9  -5   2  188.89    6.28
   9  -5  -2  199.28    6.59
   9   5  -2  196.08    6.36
  -9   5   2  176.63    6.09
  -9  -5   2  189.70    5.67
   9   5  -2  196.34    5.60
   8   5  -2  138.43    4.59
  -8  -5   2  142.22    5.31
   8  -5  -2  141.43    5.13
   8   5  -2  142.74    5.37
  -8   5   2  142.14    5.34
  -8  -5   2  141.21    4.96
  -8   5   2  137.18    5.39
   7   5  -2  582.53   10.54
   7  -5  -2  572.56   10.15
  -7   5   2  607.28   11.00
  -7  -5   2  585.61   10.41
  -7  -5   2  559.38    9.76
   7   5  -2  560.67    8.89
  -7   5   2  577.59   10.39
   6  -5  -2  169.70    5.61
  -6  -5   2  156.69    5.29
   6   5  -2  163.32    5.57
  -6  -5   2  162.37    5.29
  -6   5   2  163.29    5.66
  -6   5   2  154.77    5.26
   6   5  -2  155.58    4.65
  -5   5   2  463.25    8.80
  -5  -5   2  463.77    8.94
  -5   5   2  490.80    9.54
  -5  -5   2  495.88    8.87
   5  -5  -2  472.40    9.20
   5   5  -2  472.20    7.99
   5   5  -2  468.69    9.22
   4   5  -2   16.49    1.65
  -4   5   2   15.15    1.74
  -4  -5   2   13.59    1.80
  -4   5   2   16.27    0.69
  -4  -5   2   15.18    1.65
  -4   5   2   13.89    0.68
   4   5  -2   15.78    1.96
  -4   5   2   18.49    2.11
   4  -5  -2   17.19    1.99
  -3   5   2  127.43    4.48
  -3   5   2  124.34    4.66
   3  -5  -2  127.37    2.32
   3  -5  -2  130.84    4.86
  -3  -5   2  128.68    4.79
  -3  -5   2  128.01    4.25
   3   5  -2  127.46    4.07
   3   5  -2  130.89    4.85
   2  -5  -2   99.99    4.29
  -2   5   2  106.74    4.32
   2   5  -2  107.93    3.75
  -2   5   2  112.38    4.19
   2  -5  -2  108.14    2.53
  -2  -5   2  112.80    4.49
  -2  -5   2  107.75    3.79
   2   5  -2  105.78    4.32
  -1   5   2    7.84    1.48
  -1  -5   2    3.35    1.24
  -1   5   2    4.47    1.24
  -1  -5   2    2.66    0.79
   1  -5  -2    7.59    1.59
   1   5  -2    5.91    1.35
   1   5  -2    4.91    1.14
   1  -5  -2    6.03    0.85
   0  -5  -2  103.56    4.35
   0   5  -2  102.68    4.26
   0  -5  -2   96.28    2.86
   0   5  -2   95.67    3.64
   0   5   2  100.64    4.12
   0  -5   2   91.99    3.27
   0   5   2   91.76    3.72
   0  -5   2   96.04    4.23
   1   5   2   27.10    2.29
   1   5   2   24.51    2.10
  -1   5  -2   30.06    2.20
   1  -5   2   27.09    2.45
  -1   5  -2   24.43    2.36
  -1  -5  -2   25.40    1.72
  -1  -5  -2   25.22    2.31
   1  -5   2   26.42    1.79
  -2  -5  -2  164.29    4.26
  -2   5  -2  161.17    5.37
  -2   5  -2  165.05    4.96
  -2  -5  -2  165.92    5.46
   2  -5   2  159.44    5.43
   2  -5   2  175.51    4.16
   2   5   2  167.11    5.32
   2   5   2  159.19    4.85
   3   5   2   10.88    1.54
   3  -5   2   10.22    1.75
  -3  -5  -2    9.63    1.31
  -3   5  -2   11.37    1.74
  -3   5  -2   13.45    1.29
   3   5   2   12.93    1.75
  -3   5  -2   13.32    1.79
  -3  -5  -2   12.70    1.74
  -4  -5  -2  429.47    7.53
   4   5   2  433.33    8.48
  -4   5  -2  417.00    8.81
  -4   5  -2  420.69    6.01
   4   5   2  426.69    7.95
  -4  -5  -2  425.87    8.71
   4  -5   2  433.48    8.89
  -4   5  -2  411.78    8.04
   5   5   2   57.34    3.04
   5   5   2   53.45    3.19
   5  -5   2   59.38    3.50
  -5   5  -2   51.27    2.14
  -5  -5  -2   55.58    3.00
  -5   5  -2   49.82    3.22
  -5  -5  -2   52.64    3.18
   6  -5   2   29.98    2.53
  -6   5  -2   31.31    1.71
  -6   5  -2   30.51    2.60
   6   5   2   30.74    2.39
   6  -5   2   30.46    2.61
  -6  -5  -2   30.31    2.56
  -6  -5  -2   31.78    2.39
   6   5   2   27.96    2.45
   7   5   2  146.24    4.88
   7  -5   2  140.30    5.26
  -7  -5  -2  144.14    5.21
   7  -5   2  144.46    5.26
   7   5   2  142.58    5.18
  -7   5  -2  151.70    5.64
  -7  -5  -2  140.82    5.05
  -7   5  -2  143.66    3.50
  -8  -5  -2    5.48    1.45
   8   5   2    3.04    1.29
   8   5   2    3.65    1.37
  -8   5  -2    4.27    0.95
  -8  -5  -2    3.76    1.37
   8  -5   2    5.49    1.68
   8  -5   2    4.57    1.39
  -8   5  -2    3.93    1.32
  -9  -5  -2  259.98    7.30
   9   5   2  253.54    7.19
   9   5   2  252.36    6.66
  -9   5  -2  251.64    4.74
  -9  -5  -2  243.16    6.65
  -9   5  -2  218.93    7.15
   9  -5   2  261.68    7.15
   9  -5   2  259.01    7.46
 -10  -5  -2   50.58    3.57
 -10   5  -2   55.15    2.43
  10   5   2   54.18    3.53
  10  -5   2   57.09    3.70
 -10  -5  -2   51.62    3.25
  10   5   2   56.16    3.43
  10  -5   2   60.77    3.66
 -10   5  -2   51.82    3.75
 -11  -5  -2  325.56    8.75
 -11   5  -2  335.37    5.85
  11   5   2  318.13    7.94
 -11   5  -2  310.17    8.86
 -11  -5  -2  294.40    7.40
  11  -5   2  325.50    8.82
  11   5   2  315.95    8.39
  11  -5   2  315.45    8.05
 -12  -5  -2  102.92    4.54
 -12  -5  -2   84.45    4.79
  12  -5   2   90.38    4.92
  12   5   2  102.61    4.77
  12   5   2   95.55    4.88
  12  -5   2  107.70    4.79
 -12   5  -2   98.02    5.16
  13  -5   2  193.43    7.13
  13  -5   2  195.21    6.38
  13   5   2  193.92    6.60
 -13  -5  -2  186.24    5.91
 -13  -5  -2  189.58    7.13
  13   5   2  194.86    7.00
 -13   5  -2  191.40    7.30
 -14  -5  -2    2.88    1.95
  14   5   2    3.61    1.84
 -14  -5  -2    1.49    1.32
  14  -5   2    2.13    1.58
  14  -5   2    3.49    1.97
 -14   5  -2   -2.27    1.82
  14   5   2    1.40    1.60
  15   5   2  179.41    6.77
 -15  -5  -2  165.54    7.16
 -15  -5  -2  177.16    5.85
  15  -5   2  171.06    7.18
  15  -5   2  166.00    6.02
 -15   5  -2  170.93    7.38
  15   5   2  168.28    6.87
  16   5   2   60.78    4.29
 -16  -5  -2   56.96    4.57
  16   5   2   61.31    4.36
  16  -5   2   58.55    3.74
 -16   5  -2   67.38    4.94
  16  -5   2   63.82    4.80
 -17  -5  -2  154.20    7.34
  17   5   2  139.03    6.39
  17  -5   2  142.21    7.01
  17   5   2  138.56    6.55
 -17   5  -2  142.50    7.13
 -18   5  -2  149.61    7.53
 -18  -5  -2  149.48    7.48
  18   5   2  151.26    6.85
  18  -5   2  149.95    7.40
  18   5   2  132.97    6.72
  19  -5   2    2.77    2.10
 -19  -5  -2    0.20    2.21
  19   5   2    2.76    2.09
  19   5   2    0.90    1.91
 -19   5  -2    1.58    2.26
  20   5   2   25.56    3.40
  20   5   2   25.67    3.76
 -20  -5  -2   21.30    3.59
  20  -5   2   28.91    3.86
 -20   5  -2   22.46    3.61
  21   5   2    7.87    2.96
  21   5   2    4.79    2.61
 -21   5  -2    5.17    2.60
  21  -5   2    5.48    2.98
 -21  -5  -2    8.56    3.07
  22   5   2    1.96    2.51
  22  -5   2    4.52    2.86
 -22  -5  -2    1.89    2.48
 -22   5  -2    3.34    2.57
  22   5   2    3.28    2.71
 -23  -5  -2   -2.90    3.03
  23   5   2    1.35    2.53
  23  -5   2    2.70    3.07
 -23   5  -2    0.83    2.56
  23   5   2   -1.71    2.58
  24  -5   2   28.58    4.62
  24   5   2   18.15    3.98
  24   5   2   30.08    4.39
 -24   5  -2   21.71    4.22
  25   5   2    3.81    3.44
  25   5   2    1.49    3.32
  24   6  -2   15.96    3.94
 -23  -6   2   19.62    3.94
  23   6  -2   16.37    3.80
 -23   6   2   12.96    3.78
  23  -6  -2   14.61    3.90
  22  -6  -2   10.55    3.31
 -22   6   2    3.11    2.90
 -22  -6   2   11.68    3.58
  22   6  -2   11.96    3.45
 -21  -6   2   81.03    6.30
  21  -6  -2   73.52    5.97
  21   6  -2   85.71    6.17
 -21   6   2   74.80    6.06
  20   6  -2   18.87    3.50
  20  -6  -2   15.73    3.49
 -20  -6   2   16.22    3.74
 -20   6   2   16.74    3.52
  19   6  -2   67.29    4.83
  19   6  -2   75.10    5.63
 -19   6   2   67.24    5.47
 -19  -6   2   70.76    5.71
  19  -6  -2   77.17    5.97
 -18  -6   2    0.39    2.16
  18  -6  -2   -1.27    2.18
 -18   6   2    4.37    2.69
  18   6  -2    0.09    2.04
  18   6  -2    0.51    2.17
 -17  -6   2  112.99    6.51
  17  -6  -2  106.04    6.50
  17   6  -2  105.81    5.56
 -17   6   2  114.48    6.56
  17   6  -2  105.22    6.18
  16   6  -2    8.37    2.52
  16   6  -2    7.44    2.11
  16  -6  -2   12.94    2.95
 -16   6   2   12.52    2.84
 -16  -6   2   14.56    2.88
 -15   6   2    8.55    2.13
 -15  -6   2    8.46    2.25
  15   6  -2    8.03    2.38
  15  -6  -2   12.99    2.76
  15   6  -2   12.85    2.35
  15  -6  -2   11.11    2.35
 -14  -6   2   34.02    2.99
  14   6  -2   30.91    3.00
  14  -6  -2   36.28    3.27
  14  -6  -2   37.97    3.81
 -14  -6   2   36.84    3.88
 -14   6   2   33.94    3.70
  14   6  -2   38.13    3.66
 -13  -6   2    5.85    2.18
  13  -6  -2    3.71    1.88
 -13  -6   2    4.95    1.74
 -13   6   2    3.85    1.98
  13   6  -2    3.85    1.88
  13   6  -2    6.10    1.74
  13  -6  -2    1.11    2.00
 -12  -6   2  247.02    8.26
 -12   6   2  251.39    8.39
 -12  -6   2  247.06    7.26
  12   6  -2  259.93    7.45
  12  -6  -2  266.05    7.84
  12  -6  -2  252.83    8.55
  12   6  -2  260.17    8.34
 -11  -6   2   -1.01    1.53
 -11   6   2   -1.90    1.68
  11   6  -2    2.49    1.60
  11  -6  -2    2.61    1.70
  11  -6  -2    2.40    1.94
  11   6  -2   -0.38    1.36
 -11  -6   2   -0.57    1.55
  10   6  -2  251.59    6.97
 -10  -6   2  245.13    7.86
  10  -6  -2  266.41    8.44
 -10   6   2  255.34    8.02
 -10  -6   2  248.48    7.35
  10  -6  -2  267.07    7.83
  10   6  -2  255.64    7.96
  -9  -6   2   33.87    3.07
   9  -6  -2   30.01    2.97
  -9   6   2   30.05    3.19
  -9  -6   2   30.73    2.85
   9   6  -2   35.63    3.19
  -9   6   2   28.83    2.90
   9   6  -2   24.71    2.35
   8   6  -2  230.91    6.44
  -8  -6   2  224.14    6.95
  -8   6   2  253.43    7.84
  -8  -6   2  229.54    7.11
  -8   6   2  226.85    7.24
   8   6  -2  237.66    7.42
   8  -6  -2  238.72    7.40
  -7  -6   2   44.94    3.28
   7   6  -2   42.78    2.89
  -7   6   2   40.39    3.21
   7   6  -2   44.24    3.33
  -7   6   2   37.30    3.27
  -7  -6   2   46.75    3.28
   7  -6  -2   41.51    3.30
  -6   6   2   33.18    2.97
   6   6  -2   34.96    3.01
  -6   6   2   28.22    2.85
  -6  -6   2   37.60    2.93
   6  -6  -2   36.16    3.11
   6   6  -2   37.86    2.73
  -6  -6   2   33.75    2.92
  -5   6   2    1.49    1.16
   5   6  -2    1.75    1.30
   5   6  -2    2.72    1.14
   5  -6  -2   -0.04    1.47
  -5  -6   2    1.22    1.16
  -5   6   2   -0.01    1.38
  -5  -6   2    3.14    1.61
   4   6  -2   83.10    3.76
   4   6  -2   92.12    4.49
  -4  -6   2   90.72    4.55
  -4   6   2   83.63    4.25
  -4  -6   2   75.22    3.68
   4  -6  -2   86.52    4.54
  -4   6   2   75.41    4.26
   3   6  -2    4.06    1.46
  -3   6   2    6.64    1.68
  -3   6   2    1.73    1.21
   3  -6  -2    1.78    1.33
   3   6  -2    1.23    1.01
  -3  -6   2    4.74    1.72
  -3  -6   2    3.10    1.26
   3  -6  -2    2.72    0.65
   2   6  -2   48.45    3.28
   2   6  -2   49.08    2.94
   2  -6  -2   43.66    3.29
  -2  -6   2   41.76    2.66
  -2   6   2   47.85    3.31
  -2   6   2   47.85    3.14
  -2  -6   2   46.04    3.41
   2  -6  -2   45.73    1.90
  -1   6   2   28.05    2.59
  -1   6   2   24.26    2.40
   1   6  -2   22.62    2.23
  -1  -6   2   25.59    2.64
   1  -6  -2   25.15    1.63
  -1  -6   2   26.25    2.13
   1  -6  -2   23.41    2.54
   1   6  -2   25.83    2.53
   0   6  -2    6.35    1.63
   0  -6   2    5.10    1.67
   0  -6  -2    4.01    0.96
   0  -6  -2    3.79    1.72
   0   6  -2    3.14    1.29
   0  -6   2    3.22    1.01
   0   6   2    0.97    1.14
   0   6   2    7.04    1.59
  -1   6  -2   36.65    2.70
   1  -6   2   38.73    2.33
   1   6   2   43.23    3.10
  -1  -6  -2   35.70    3.01
  -1  -6  -2   37.68    2.20
  -1   6  -2   35.63    2.95
   1   6   2   38.63    2.81
   1  -6   2   36.03    3.13
  -2   6  -2   20.31    2.21
  -2  -6  -2   25.81    2.63
  -2  -6  -2   24.64    1.99
   2  -6   2   22.21    2.66
   2   6   2   23.05    2.34
   2  -6   2   24.17    1.83
   2   6   2   24.11    2.46
  -2   6  -2   23.40    2.49
   3   6   2    9.66    1.69
  -3   6  -2    9.52    1.22
  -3  -6  -2    7.63    1.76
  -3  -6  -2    6.80    1.27
  -3   6  -2    7.72    1.72
   3  -6   2    6.11    1.77
   3   6   2    6.40    1.58
  -3   6  -2   10.85    2.02
  -4  -6  -2    0.39    1.42
  -4  -6  -2    0.95    1.17
   4   6   2    0.97    1.31
   4   6   2    1.01    1.14
  -4   6  -2    2.88    1.49
  -4   6  -2    2.26    0.96
  -4   6  -2    3.74    1.32
   4  -6   2    0.97    1.43
   5   6   2    3.01    1.47
   5   6   2    5.88    1.47
  -5   6  -2    4.15    1.01
   5  -6   2    4.74    1.75
  -5   6  -2    4.42    1.41
  -5  -6  -2    3.43    1.35
  -5  -6  -2    4.82    1.39
  -5   6  -2    3.64    1.43
   6   6   2   38.03    2.83
   6  -6   2   34.73    3.11
  -6  -6  -2   36.30    2.89
   6   6   2   37.73    3.05
   6  -6   2   40.62    3.08
  -6   6  -2   40.94    2.02
  -6  -6  -2   48.28    3.52
  -6   6  -2   39.21    3.24
  -7  -6  -2  198.48    6.67
  -7  -6  -2  203.67    6.35
  -7   6  -2  205.73    7.11
   7  -6   2  208.97    6.73
   7  -6   2  197.30    6.80
   7   6   2  200.87    6.62
   7   6   2  212.78    6.50
  -8  -6  -2    2.21    1.33
   8  -6   2   -0.64    1.47
  -8   6  -2    0.01    1.45
   8   6   2    3.57    1.50
   8  -6   2    1.62    1.28
  -8  -6  -2    5.12    1.94
   8   6   2    0.50    1.18
   9   6   2   15.07    2.29
   9  -6   2   13.08    2.05
  -9   6  -2   11.91    2.21
  -9  -6  -2   15.32    2.20
   9   6   2   15.43    2.20
  -9  -6  -2   12.99    2.11
   9  -6   2   14.49    2.44
 -10   6  -2  423.48   10.74
  10   6   2  425.68    9.64
  10  -6   2  419.18   10.20
 -10  -6  -2  414.31    9.59
 -10  -6  -2  391.66    9.76
  10  -6   2  439.45   10.19
  10   6   2  427.74   10.15
 -11   6  -2   20.51    2.75
  11   6   2   23.84    2.86
 -11  -6  -2   23.49    2.65
 -11  -6  -2   22.40    2.72
  11  -6   2   21.06    2.70
  11  -6   2   20.49    2.90
  11   6   2   25.03    2.74
 -12  -6  -2  230.92    8.08
 -12  -6  -2  218.83    7.04
  12   6   2  228.35    7.40
 -12   6  -2  218.86    8.17
  12  -6   2  225.86    7.47
  12  -6   2  220.36    7.85
  12   6   2  218.51    7.64
  13   6   2   21.54    2.76
  13   6   2   24.86    3.13
  13  -6   2   27.31    3.27
 -13  -6  -2   24.71    3.13
 -13  -6  -2   23.76    2.69
  13  -6   2   22.15    2.76
 -13   6  -2   28.48    3.36
  14  -6   2  248.88    8.83
  14   6   2  257.02    8.31
  14   6   2  268.10    8.77
 -14  -6  -2  251.19    7.57
 -14   6  -2  261.40    9.23
  14  -6   2  254.02    8.08
 -14  -6  -2  252.59    8.92
  15  -6   2   11.93    2.53
  15   6   2   14.32    2.65
 -15  -6  -2    9.01    2.20
 -15   6  -2    7.65    2.57
  15   6   2    7.00    2.28
 -15  -6  -2    9.98    2.36
  15  -6   2    6.34    2.39
  16   6   2  389.78   11.10
  16  -6   2  379.36   11.41
  16  -6   2  365.13    9.62
 -16  -6  -2  356.62   11.11
  16   6   2  392.08   10.70
 -16   6  -2  379.54   11.69
 -17  -6  -2  103.05    6.34
 -17   6  -2  103.27    6.56
  17   6   2  111.28    5.98
  17   6   2  109.39    6.24
  17  -6   2  108.23    6.50
  18   6   2    6.33    2.40
  18  -6   2    9.02    3.03
 -18  -6  -2    4.13    2.49
 -18   6  -2    0.65    2.21
  18   6   2    0.87    2.19
 -19  -6  -2   13.45    3.02
  19   6   2   19.52    3.20
  19  -6   2   15.43    3.27
  19   6   2    9.35    2.96
 -19   6  -2   11.51    2.95
  20  -6   2    2.75    2.47
  20   6   2    6.30    2.94
 -20   6  -2    5.40    2.91
 -20  -6  -2    1.30    2.59
  20   6   2    4.85    2.41
  21   6   2   11.13    3.13
  21  -6   2    4.60    2.73
  21   6   2    5.48    2.96
 -21   6  -2   13.41    3.66
 -21  -6  -2   10.85    3.18
 -22   6  -2   14.31    4.05
  22   6   2   12.72    3.48
  22   6   2   15.42    3.47
  22  -6   2   16.25    3.70
 -22  -6  -2   18.80    4.16
  23   6   2   12.06    3.63
  23   6   2   20.09    4.06
  24   6   2   22.01    4.15
  24   6   2   21.30    4.07
  22   7  -2   11.81    3.67
  21   7  -2   16.12    3.64
 -21   7   2   25.66    4.39
  21  -7  -2   20.85    4.34
 -21  -7   2   10.57    3.36
 -20  -7   2   11.37    3.31
  20   7  -2   22.35    4.11
 -20   7   2   16.78    3.69
  20  -7  -2   19.03    3.95
  19   7  -2   56.49    5.20
 -19   7   2   70.97    5.90
  19  -7  -2   57.29    5.41
 -19  -7   2   60.68    5.66
 -18  -7   2    9.91    3.05
  18  -7  -2    3.16    2.47
  18   7  -2    6.72    2.67
 -18   7   2   13.68    3.51
  17  -7  -2   11.48    2.93
 -17  -7   2    7.22    2.64
 -17   7   2    6.42    2.69
  17   7  -2    7.72    2.81
 -16   7   2    7.90    2.69
  16  -7  -2   17.80    3.40
  16   7  -2   17.39    2.93
  16   7  -2   12.52    2.77
 -16  -7   2   17.20    3.37
  15  -7  -2   11.46    2.93
  15  -7  -2    4.76    2.44
  15   7  -2    8.71    2.61
 -15   7   2   10.25    2.75
  15   7  -2    9.61    2.51
 -15  -7   2    8.92    2.60
 -14  -7   2   48.62    4.32
  14  -7  -2   55.47    4.81
  14   7  -2   59.25    4.71
  14   7  -2   52.57    4.02
 -14   7   2   54.89    4.75
  14  -7  -2   50.35    4.09
 -14  -7   2   53.72    4.02
 -13  -7   2    2.13    1.88
  13   7  -2    0.59    1.69
  13   7  -2   -0.19    1.81
  13  -7  -2    0.67    1.98
  13  -7  -2    1.94    2.12
 -13  -7   2   -1.76    1.99
 -13   7   2    0.36    1.95
  12   7  -2    2.63    2.10
  12  -7  -2    2.52    1.90
  12   7  -2    1.46    1.72
  12  -7  -2    1.56    1.82
 -12  -7   2    1.58    1.88
 -12  -7   2    4.97    2.14
 -12   7   2    1.46    2.02
 -11  -7   2    2.84    1.82
 -11  -7   2    4.91    2.04
  11  -7  -2    2.12    2.03
 -11   7   2    4.77    2.10
  11   7  -2    2.45    1.52
  11   7  -2    0.52    1.70
  11  -7  -2    2.33    1.95
 -10  -7   2   14.60    2.51
  10   7  -2   17.26    2.66
  10  -7  -2   15.40    2.73
 -10  -7   2   19.99    2.82
  10  -7  -2   22.81    3.10
 -10   7   2   19.84    2.85
  10   7  -2   20.55    2.51
  -9   7   2   46.85    3.85
  -9  -7   2   49.54    3.90
   9   7  -2   51.44    4.05
   9   7  -2   40.55    3.25
   9  -7  -2   47.26    3.99
  -9   7   2   50.28    4.20
  -9  -7   2   41.98    3.68
  -8  -7   2    9.66    2.21
   8   7  -2   11.63    2.44
  -8  -7   2    8.84    1.90
  -8   7   2    9.89    2.16
   8   7  -2   12.52    2.11
   8  -7  -2   10.39    2.42
  -8   7   2    7.83    2.14
  -7   7   2   49.42    3.92
   7   7  -2   44.60    3.20
   7   7  -2   44.79    3.73
  -7  -7   2   49.76    3.94
   7  -7  -2   50.44    4.20
  -7   7   2   41.31    3.48
  -7  -7   2   43.62    3.42
   6   7  -2   20.20    2.65
   6   7  -2   15.85    2.17
  -6  -7   2   15.99    2.56
  -6   7   2   15.32    2.54
  -6  -7   2   15.70    2.21
   6  -7  -2   19.17    2.95
  -6   7   2   15.27    2.41
  -5  -7   2  195.22    7.17
  -5  -7   2  183.89    6.23
  -5   7   2  179.58    6.65
  -5   7   2  184.69    7.10
   5  -7  -2  196.04    7.39
   5   7  -2  193.38    6.23
   5   7  -2  201.80    7.19
  -4   7   2   70.21    4.25
  -4  -7   2   60.55    4.22
  -4   7   2   66.50    4.30
   4  -7  -2   71.36    4.64
  -4  -7   2   74.11    4.02
   4   7  -2   68.27    3.85
   4   7  -2   80.51    4.70
  -3  -7   2  673.61   11.11
  -3   7   2  657.71   12.61
  -3   7   2  658.17   12.20
   3   7  -2  680.05   12.98
   3   7  -2  684.19   11.53
  -3  -7   2  649.65   12.99
   3  -7  -2  650.95   13.10
  -2  -7   2  415.57    8.41
   2   7  -2  416.45   10.18
  -2   7   2  433.52    9.87
  -2  -7   2  417.86   10.44
  -2   7   2  437.22   10.31
   2   7  -2  420.70    9.05
   2  -7  -2  444.35   10.79
   1   7  -2  303.54    8.77
  -1   7   2  313.57    8.36
   1  -7  -2  318.40    9.14
  -1  -7   2  306.40    7.08
  -1  -7   2  303.54    9.00
   1   7  -2  308.36    7.82
  -1   7   2  306.05    8.52
   0  -7  -2  107.21    5.49
   0  -7  -2  114.53    3.77
   0   7  -2  114.98    5.46
   0   7   2  109.55    5.03
   0  -7   2  109.20    5.58
   0   7  -2  107.89    4.77
   0   7   2  121.25    5.49
   0  -7   2  114.11    4.23
   1   7   2  177.98    6.28
  -1  -7  -2  184.51    4.98
   1  -7   2  170.76    6.81
   1   7   2  181.91    6.57
  -1   7  -2  186.65    6.25
  -1  -7  -2  198.44    7.28
  -1   7  -2  196.37    7.06
   1  -7   2  190.72    5.23
  -2  -7  -2   22.89    2.85
  -2   7  -2   22.64    2.77
  -2   7  -2   18.91    2.37
   2  -7   2   19.52    2.70
   2   7   2   17.69    2.48
   2   7   2   19.47    2.44
  -2  -7  -2   19.06    1.95
   2  -7   2   19.14    1.92
  -3   7  -2   11.08    1.92
  -3  -7  -2   14.64    1.90
   3   7   2   13.58    2.05
   3  -7   2   14.06    2.49
  -3  -7  -2   11.86    2.26
  -3   7  -2   13.21    2.12
   3   7   2   13.90    2.28
  -4  -7  -2   92.25    4.14
  -4   7  -2   94.98    5.16
  -4   7  -2   92.12    4.74
   4   7   2   94.92    4.92
  -4  -7  -2   92.75    5.07
   4  -7   2   85.90    5.04
   4   7   2   95.03    4.68
   5   7   2   30.15    2.89
   5   7   2   26.67    2.89
  -5  -7  -2   26.93    2.56
  -5   7  -2   21.28    2.57
  -5   7  -2   27.58    3.16
   5  -7   2   22.67    2.94
  -5  -7  -2   25.77    3.00
   6   7   2   16.07    2.25
  -6  -7  -2   19.41    2.75
   6  -7   2   13.58    2.34
  -6  -7  -2   18.03    2.26
   6   7   2   18.52    2.61
   6  -7   2   11.83    2.39
  -6   7  -2   16.31    2.52
   7   7   2   -1.44    1.44
   7  -7   2    3.10    1.91
   7  -7   2    0.65    1.52
  -7   7  -2   -0.71    1.71
  -7  -7  -2    0.97    1.36
   7   7   2    3.09    1.71
  -7  -7  -2    1.82    1.68
   8  -7   2    1.72    1.90
   8   7   2    1.82    1.64
  -8  -7  -2    1.98    1.57
   8  -7   2    2.77    1.89
  -8   7  -2    1.92    1.96
  -8  -7  -2    0.41    1.65
   8   7   2   -0.71    1.51
  -9   7  -2   28.68    3.38
  -9  -7  -2   31.98    3.31
   9  -7   2   33.67    3.53
  -9  -7  -2   33.98    3.24
   9  -7   2   35.61    3.47
   9   7   2   30.85    3.20
   9   7   2   34.83    3.25
  10   7   2    4.15    1.66
 -10  -7  -2    6.11    2.02
  10  -7   2    3.30    1.82
 -10   7  -2    3.52    1.86
  10   7   2    5.81    2.15
 -10  -7  -2    4.06    1.73
  10  -7   2    3.79    1.61
 -11  -7  -2   45.24    3.86
 -11   7  -2   50.23    4.43
  11   7   2   49.83    4.05
  11  -7   2   44.60    3.98
 -11  -7  -2   48.90    3.92
  11  -7   2   45.47    3.97
  11   7   2   45.64    3.73
 -12  -7  -2   10.94    2.53
  12   7   2   11.22    2.48
 -12   7  -2   14.22    2.73
  12  -7   2   12.30    2.74
 -12  -7  -2   13.11    2.63
  12  -7   2   11.72    2.54
  12   7   2   16.31    2.72
 -13   7  -2   77.65    5.58
  13  -7   2   90.87    5.78
  13  -7   2   66.37    4.63
 -13  -7  -2   74.53    4.75
  13   7   2   81.09    5.06
  13   7   2   78.70    5.30
 -13  -7  -2   72.82    5.17
  14   7   2   62.71    4.61
  14  -7   2   60.91    4.97
  14  -7   2   56.57    4.45
 -14  -7  -2   64.79    4.61
  14   7   2   64.58    4.91
 -14   7  -2   65.06    5.17
 -14  -7  -2   65.25    5.03
  15   7   2   36.56    3.82
 -15   7  -2   39.31    4.21
 -15  -7  -2   37.92    4.08
  15  -7   2   39.66    4.12
  15  -7   2   31.15    3.43
  15   7   2   35.24    3.89
  16   7   2  162.65    7.67
  16  -7   2  152.71    7.11
  16   7   2  155.36    7.30
  16  -7   2  142.32    7.49
 -16  -7  -2  154.34    7.78
 -16   7  -2  154.06    7.97
  17   7   2    7.25    2.75
 -17  -7  -2    6.59    2.48
 -17   7  -2    6.07    2.53
  17   7   2    7.27    2.57
  17  -7   2    3.65    2.29
  18   7   2  112.20    6.54
 -18  -7  -2  134.86    7.91
  18  -7   2  122.10    7.44
 -18   7  -2  117.35    7.40
  18   7   2  124.76    7.17
  19   7   2   -4.48    2.74
 -19  -7  -2    0.82    2.87
 -19   7  -2   -0.63    3.00
  19   7   2    2.93    2.76
  19  -7   2   -2.42    2.64
  20   7   2   31.89    4.35
 -20  -7  -2   31.35    4.48
  20   7   2   23.32    4.05
 -20   7  -2   26.62    4.29
  20  -7   2   30.87    4.46
  21  -7   2    5.78    3.01
  21   7   2    6.81    3.42
 -21  -7  -2    8.23    3.63
  21   7   2    8.47    3.45
  22   7   2    3.53    3.28
  20   8  -2   36.99    5.00
 -19  -8   2   21.46    4.44
  19  -8  -2   22.32    4.25
  19   8  -2   12.06    3.40
 -19   8   2   17.13    3.93
  18  -8  -2   -2.94    3.19
  18   8  -2    8.42    3.21
 -18   8   2    1.72    3.21
 -18  -8   2   -1.11    2.65
 -17  -8   2   20.82    3.88
  17   8  -2   10.89    3.08
  17  -8  -2   23.17    4.20
 -17   8   2   12.82    3.54
  16  -8  -2   -1.23    2.46
  16   8  -2    0.91    2.42
 -16   8   2   -1.48    2.31
 -16  -8   2   -1.75    2.38
  15  -8  -2    2.10    2.52
  15   8  -2   -0.02    2.29
  15  -8  -2    2.83    2.34
 -15  -8   2    0.91    2.32
 -15   8   2    3.17    2.38
  14  -8  -2    0.90    2.49
  14  -8  -2   -0.51    2.34
  14   8  -2   -2.68    2.58
 -14  -8   2    4.97    2.96
 -14   8   2    3.37    2.42
 -13  -8   2    5.03    2.55
  13   8  -2   12.84    2.87
 -13   8   2   10.53    2.81
  13  -8  -2   11.18    3.11
  13  -8  -2   12.82    3.03
 -13  -8   2    8.54    2.72
 -12  -8   2    0.27    2.20
 -12  -8   2   -0.60    2.00
  12   8  -2    0.20    2.00
  12  -8  -2   -2.30    2.49
 -12   8   2   -1.38    2.19
  12  -8  -2    3.03    2.49
  12   8  -2    1.11    1.83
 -11  -8   2   30.06    3.67
  11  -8  -2   23.13    3.42
  11   8  -2   29.86    3.74
  11  -8  -2   27.04    3.40
  11   8  -2   23.57    2.98
 -11  -8   2   26.02    3.54
 -11   8   2   22.44    3.13
  10   8  -2   16.44    2.85
 -10  -8   2   13.77    2.78
  10  -8  -2   13.43    2.83
 -10  -8   2   15.50    3.02
  10  -8  -2   15.00    2.85
 -10   8   2   15.53    2.94
  10   8  -2   14.98    2.51
   9   8  -2    5.55    2.20
  -9   8   2    6.41    2.24
  -9  -8   2    3.67    2.13
   9   8  -2    3.95    2.00
  -9   8   2    6.56    2.32
   9  -8  -2    1.90    2.24
  -9  -8   2    2.93    1.97
   8   8  -2   28.46    3.41
  -8   8   2   29.89    3.47
  -8  -8   2   29.73    3.70
  -8   8   2   28.76    3.58
  -8  -8   2   29.00    3.26
   8  -8  -2   24.07    3.40
   8   8  -2   28.55    3.09
   7   8  -2    3.66    2.03
  -7  -8   2    4.72    2.45
   7   8  -2    4.94    1.73
   7  -8  -2   -0.10    2.24
  -7   8   2    0.83    1.92
  -7  -8   2    2.28    1.94
  -7   8   2   -1.25    2.01
  -6  -8   2  185.49    7.71
  -6   8   2  209.90    8.10
   6  -8  -2  197.83    8.00
  -6   8   2  205.74    7.80
  -6  -8   2  195.18    7.07
   6   8  -2  203.88    7.99
   6   8  -2  197.80    6.94
   5   8  -2   91.44    5.56
  -5  -8   2   92.26    4.79
  -5   8   2   93.92    5.37
  -5   8   2  100.47    5.86
   5   8  -2   88.27    4.74
   5  -8  -2  103.89    5.96
  -5  -8   2   90.19    5.54
   4  -8  -2  110.45    6.17
  -4  -8   2  101.52    4.87
  -4   8   2  104.09    5.78
   4   8  -2  105.03    5.79
   4   8  -2  106.33    5.14
  -4   8   2  116.04    5.81
  -4  -8   2  107.68    5.84
   3   8  -2  130.97    6.31
  -3   8   2  128.40    6.23
   3   8  -2  130.36    5.70
  -3  -8   2  132.36    6.58
  -3   8   2  122.72    5.89
  -3  -8   2  117.47    5.17
   3  -8  -2  121.26    6.30
  -2  -8   2   39.02    3.04
  -2   8   2   42.75    3.68
  -2  -8   2   50.58    4.41
   2   8  -2   45.09    3.91
  -2   8   2   48.42    4.04
   2  -8  -2   43.53    4.04
   2   8  -2   39.85    3.43
   1  -8  -2  147.15    7.00
  -1   8   2  149.85    6.39
  -1   8   2  158.53    6.79
  -1  -8   2  141.30    6.75
   1   8  -2  144.21    6.51
   1   8  -2  146.41    6.05
   0  -8   2   35.23    3.68
   0   8   2   40.13    3.63
   0   8  -2   28.96    3.00
   0   8   2   28.68    3.08
   0   8  -2   36.98    3.67
   0  -8  -2   39.26    4.01
   1   8   2    8.44    2.05
   1   8   2    7.47    2.25
  -1  -8  -2    6.77    2.47
  -1   8  -2    8.91    2.13
  -1   8  -2    9.43    2.33
   1  -8   2    6.59    2.45
   2  -8   2   25.99    3.36
   2   8   2   16.43    2.60
   2   8   2   20.97    2.85
  -2  -8  -2   20.27    3.03
  -2   8  -2   28.32    3.21
  -2   8  -2   26.34    3.30
  -3   8  -2   17.67    2.88
  -3  -8  -2   19.34    3.16
   3   8   2   20.91    2.86
   3   8   2   18.66    2.82
   3  -8   2   16.03    2.81
  -3   8  -2   19.94    2.91
  -4  -8  -2   28.08    3.61
  -4   8  -2   16.54    2.47
  -4   8  -2   20.95    2.99
  -4  -8  -2   19.88    2.42
   4   8   2   18.72    2.65
   4   8   2   19.56    2.77
   4  -8   2   21.55    3.20
  -5   8  -2   16.23    2.74
   5  -8   2   12.54    2.56
  -5  -8  -2   14.30    2.98
  -5  -8  -2    8.15    1.77
   5   8   2   11.42    2.30
   5   8   2    9.70    2.18
  -5   8  -2   11.62    2.37
   6  -8   2   10.28    2.58
  -6  -8  -2   11.47    2.28
   6   8   2    8.71    2.19
   6  -8   2    7.15    2.17
  -6   8  -2   10.57    2.54
  -6  -8  -2   11.59    2.66
   6   8   2   11.09    2.32
  -7   8  -2  141.28    6.98
  -7  -8  -2  125.47    6.44
   7   8   2  142.62    6.36
   7  -8   2  142.13    6.50
  -7  -8  -2  145.92    6.15
   7   8   2  144.17    6.60
   7  -8   2  123.85    6.72
   8   8   2   47.25    3.96
  -8  -8  -2   37.51    3.54
   8   8   2   44.69    4.00
   8  -8   2   41.26    4.11
  -8   8  -2   41.62    4.07
   8  -8   2   36.66    3.59
  -8  -8  -2   35.31    3.66
   9   8   2   79.52    5.23
   9  -8   2   85.93    5.38
   9   8   2   80.30    4.97
  -9   8  -2   79.50    5.46
  -9  -8  -2   84.08    5.14
   9  -8   2   83.03    5.45
  -9  -8  -2   79.96    5.41
  10  -8   2    5.03    2.19
  10   8   2    4.31    2.25
  10  -8   2    1.16    2.07
 -10  -8  -2    3.45    2.01
 -10   8  -2    3.72    2.42
 -10  -8  -2    6.62    2.47
  10   8   2   -0.17    1.94
  11   8   2   31.40    3.64
  11   8   2   26.52    3.44
  11  -8   2   29.07    3.68
 -11  -8  -2   34.89    3.73
 -11  -8  -2   23.90    3.08
  11  -8   2   32.51    3.87
 -11   8  -2   25.34    3.57
  12  -8   2   23.77    3.45
 -12   8  -2   24.23    3.64
  12  -8   2   22.41    3.43
  12   8   2   29.78    3.60
  12   8   2   18.66    3.13
 -12  -8  -2   20.46    3.20
 -12  -8  -2   28.91    3.58
  13  -8   2   54.10    4.74
  13  -8   2   68.17    5.37
  13   8   2   53.49    4.42
 -13   8  -2   70.34    5.60
  13   8   2   56.92    4.70
 -13  -8  -2   72.67    5.22
 -13  -8  -2   54.25    4.75
 -14  -8  -2   42.44    4.40
  14   8   2   53.64    4.61
  14  -8   2   51.31    5.02
  14  -8   2   52.09    4.71
 -14  -8  -2   49.06    4.41
  14   8   2   50.42    4.64
 -14   8  -2   63.06    5.48
 -15  -8  -2    3.23    2.51
  15  -8   2    5.21    3.19
  15   8   2    8.09    2.74
  15  -8   2    2.29    2.35
 -15   8  -2    2.47    2.57
  15   8   2    5.33    2.79
  16   8   2   11.02    3.00
 -16   8  -2    6.22    3.27
 -16  -8  -2   10.15    3.03
  16  -8   2   16.04    3.67
 -17  -8  -2   57.85    5.48
  17   8   2   47.86    4.96
 -17   8  -2   55.55    5.43
  17   8   2   63.05    5.27
 -18   8  -2   66.35    6.07
  18  -8   2   66.76    6.12
  18   8   2   65.58    5.58
 -18  -8  -2   54.23    5.44
  18   8   2   59.83    5.34
 -19  -8  -2    5.18    3.10
  19  -8   2    8.47    3.79
  19   8   2    7.13    3.42
  20   8   2    2.03    3.03
  18   9  -2   16.89    4.09
 -17   9   2   10.07    3.59
  17   9  -2    6.69    3.52
 -17  -9   2   10.13    3.80
  16  -9  -2   57.28    5.81
 -16   9   2   53.94    5.75
 -16  -9   2   49.44    5.45
  16   9  -2   48.27    5.30
 -15  -9   2   56.50    5.50
 -15   9   2   61.87    5.86
  15   9  -2   52.43    5.41
  15  -9  -2   63.14    5.92
  14   9  -2   85.76    6.41
 -14   9   2   75.39    6.08
  14  -9  -2   64.24    6.07
  14  -9  -2   62.95    5.42
 -14  -9   2   66.57    5.80
 -13  -9   2    6.18    2.98
  13  -9  -2    4.12    3.07
 -13   9   2    8.13    2.94
 -13  -9   2    1.74    2.56
  13  -9  -2    5.28    3.02
  13   9  -2    5.94    2.76
 -12   9   2   31.87    4.20
  12  -9  -2   36.06    4.37
  12  -9  -2   43.60    5.01
  12   9  -2   45.80    4.65
 -12  -9   2   33.06    4.28
 -12  -9   2   35.04    4.29
  11   9  -2   87.92    6.10
  11  -9  -2   86.33    6.21
 -11   9   2   87.65    6.15
  11  -9  -2   83.94    6.11
 -11  -9   2   72.86    5.50
 -11  -9   2   75.35    5.66
 -10  -9   2   40.13    4.18
  10   9  -2   38.46    4.32
  10  -9  -2   35.59    4.33
  10  -9  -2   34.93    4.15
 -10  -9   2   31.55    4.17
 -10   9   2   45.15    4.53
   9   9  -2   76.94    5.63
   9  -9  -2   74.81    5.75
  -9  -9   2   76.54    5.63
  -9  -9   2   82.10    5.41
  -9   9   2   74.42    5.49
  -8  -9   2   44.07    4.39
   8  -9  -2   48.73    4.87
  -8   9   2   52.43    4.70
  -8  -9   2   45.26    4.17
  -8   9   2   48.48    4.64
   8   9  -2   47.88    4.74
  -7   9   2  154.11    7.64
  -7  -9   2  141.48    7.43
   7   9  -2  143.34    6.49
   7   9  -2  138.09    7.17
   7  -9  -2  148.06    7.59
  -7   9   2  154.43    7.41
  -7  -9   2  132.40    6.38
   6   9  -2   -2.15    2.01
   6   9  -2    1.27    1.92
  -6   9   2   -2.13    2.16
  -6   9   2    1.28    2.05
   6  -9  -2   -6.98    2.82
  -6  -9   2    1.99    2.51
   5   9  -2  126.64    6.13
   5  -9  -2  135.64    7.30
  -5  -9   2  137.30    7.22
  -5   9   2  139.59    7.19
   5   9  -2  138.00    6.99
  -5   9   2  134.00    6.90
   4  -9  -2    5.35    2.81
   4   9  -2    1.36    2.07
  -4   9   2    1.32    1.85
   4   9  -2    3.47    1.91
  -4   9   2    8.58    2.45
  -4  -9   2    6.97    2.79
   3   9  -2   60.36    4.81
  -3  -9   2   51.17    4.66
  -3   9   2   63.96    4.81
   3  -9  -2   61.52    5.20
   3   9  -2   49.99    3.96
  -3   9   2   58.24    4.85
   2   9  -2   17.32    2.85
  -2  -9   2   18.58    3.33
  -2   9   2   20.61    3.29
  -2   9   2   25.00    3.31
   2  -9  -2   20.22    3.43
   2   9  -2   21.63    3.31
   1   9  -2    4.11    1.91
   1   9  -2    7.02    2.38
  -1  -9   2    1.60    2.15
   1  -9  -2    6.06    2.56
  -1   9   2    4.93    2.19
  -1   9   2    6.30    2.54
   0  -9   2   61.59    5.15
   0   9  -2   69.39    5.31
   0   9   2   62.85    4.91
   0  -9  -2   61.84    5.20
   0   9   2   65.65    4.74
   0   9  -2   70.50    4.79
  -1   9  -2   57.96    4.72
   1   9   2   65.20    4.94
   1  -9   2   69.76    5.48
   1   9   2   69.22    4.85
  -1  -9  -2   56.88    5.03
  -1   9  -2   66.03    4.71
  -2  -9  -2   60.14    5.12
  -2   9  -2   52.04    4.57
   2   9   2   60.98    4.79
  -2   9  -2   53.35    4.39
   2  -9   2   61.61    5.16
   2   9   2   56.63    4.43
  -3  -9  -2    7.59    2.84
  -3   9  -2    2.74    2.24
  -3   9  -2    1.88    2.13
   3  -9   2    4.16    2.49
   3   9   2    6.56    2.46
   3   9   2    4.69    2.46
  -4   9  -2   29.49    3.63
   4   9   2   33.01    3.74
   4  -9   2   37.02    4.38
   4   9   2   40.97    3.87
  -4  -9  -2   38.98    4.17
  -4   9  -2   30.14    3.70
   5   9   2    0.40    2.01
  -5   9  -2    0.69    2.12
  -5   9  -2    2.02    2.18
  -5  -9  -2   -3.16    2.69
   5   9   2   -0.39    2.09
   5  -9   2   -0.50    2.23
  -6   9  -2    4.39    2.55
   6   9   2   -4.42    2.12
  -6  -9  -2    3.45    2.37
   6  -9   2    2.05    2.29
   6   9   2   -0.25    2.23
   6  -9   2   -0.10    1.95
  -7  -9  -2   43.87    4.55
   7  -9   2   52.10    5.07
   7   9   2   50.25    4.51
   7  -9   2   43.88    4.16
   7   9   2   49.70    4.25
  -7   9  -2   42.33    4.37
   8   9   2    2.37    2.18
   8   9   2   -0.22    2.07
   8  -9   2    1.24    2.20
   8  -9   2    1.93    2.29
  -8  -9  -2   -3.07    2.61
  -8   9  -2   -1.83    2.39
   9  -9   2   55.59    5.15
  -9   9  -2   50.83    4.89
   9  -9   2   46.78    4.67
  -9  -9  -2   59.74    5.03
   9   9   2   57.88    4.73
   9   9   2   58.59    4.89
  10  -9   2   31.27    4.30
  10   9   2   26.86    3.39
  10   9   2   34.39    4.02
  10  -9   2   25.22    3.81
 -10   9  -2   28.11    4.02
 -10  -9  -2   29.00    3.84
 -10  -9  -2   29.40    3.66
  11   9   2  104.66    6.27
 -11  -9  -2   95.35    6.05
  11   9   2   98.63    6.29
 -11   9  -2  114.08    7.16
  11  -9   2   99.77    6.58
  11  -9   2  112.38    6.80
 -11  -9  -2  117.79    6.94
  12   9   2   29.87    3.93
 -12  -9  -2   31.87    4.01
  12  -9   2   31.55    4.24
  12  -9   2   28.33    4.21
 -12   9  -2   32.13    4.67
  12   9   2   31.82    4.11
 -12  -9  -2   24.54    3.82
  13   9   2  167.13    8.03
 -13   9  -2  183.88    9.23
 -13  -9  -2  185.80    8.52
  13   9   2  165.79    8.29
  13  -9   2  162.47    8.43
  13  -9   2  173.66    8.74
 -13  -9  -2  152.60    7.81
 -14   9  -2   82.78    6.63
  14   9   2   68.78    5.59
  14   9   2   72.75    5.83
  14  -9   2   72.34    6.04
 -14  -9  -2   71.94    5.88
  14  -9   2   77.70    6.13
  15  -9   2   53.76    5.36
 -15  -9  -2   54.37    5.40
 -15   9  -2   58.70    5.84
  15   9   2   65.04    5.72
  15  -9   2   63.52    6.05
 -16  -9  -2   -2.13    3.22
  16   9   2    0.33    2.84
  16  -9   2    5.33    3.83
 -17  -9  -2   10.19    4.03
  17   9   2    5.48    3.20
 -15 -10   2    4.26    3.60
  14  10  -2   -2.23    3.15
 -14 -10   2   -1.44    3.09
  14 -10  -2    2.74    3.39
  13  10  -2    1.31    3.24
 -13 -10   2   -0.52    2.90
 -13  10   2    6.05    3.40
  13 -10  -2    2.20    3.12
  13 -10  -2    0.69    3.26
  12 -10  -2    2.63    3.03
 -12  10   2    0.94    2.93
  12  10  -2    6.34    3.36
  12 -10  -2    0.54    2.95
 -12 -10   2    1.89    3.04
  11  10  -2    4.59    3.02
 -11 -10   2    4.56    2.93
  11 -10  -2    5.94    3.47
 -11  10   2    7.76    3.28
  11 -10  -2   14.10    3.74
 -10 -10   2   88.23    6.68
 -10  10   2   83.66    6.54
  10 -10  -2   76.58    6.35
  10  10  -2   76.52    6.01
  10 -10  -2   70.32    6.15
   9  10  -2    3.87    2.78
  -9  10   2    1.39    2.74
  -9 -10   2   -2.32    2.70
   9 -10  -2   -2.01    3.02
   9 -10  -2   -1.26    2.55
   8 -10  -2   50.66    5.40
  -8 -10   2   46.57    5.03
  -8  10   2   48.11    4.98
  -8  10   2   44.23    4.85
   8  10  -2   46.72    4.90
  -7 -10   2    0.38    2.81
  -7  10   2   -0.96    2.69
  -7  10   2    3.15    2.58
   7 -10  -2    0.90    2.64
   7  10  -2    3.34    2.85
  -6  10   2   22.43    3.76
   6  10  -2   22.74    3.93
   6 -10  -2   24.96    4.33
  -6  10   2   23.47    3.93
  -6 -10   2   16.41    3.40
  -5  10   2    2.47    2.61
   5 -10  -2    4.45    2.73
   5  10  -2    4.85    2.89
  -5  10   2   12.39    3.30
  -5 -10   2    8.16    3.06
   4  10  -2   21.73    3.36
  -4  10   2   29.42    3.80
  -4 -10   2   22.10    3.80
  -4  10   2   25.04    3.98
   3 -10  -2    4.57    3.05
  -3  10   2   -0.08    2.23
  -3  10   2    1.91    2.66
  -3 -10   2   -0.81    2.56
   3  10  -2    6.76    2.93
   2  10  -2    9.34    3.04
  -2  10   2    7.52    2.82
   2  10  -2   12.56    3.06
  -2 -10   2    8.35    3.30
   2 -10  -2    9.14    3.30
  -2  10   2    4.48    2.56
   1 -10  -2    1.65    3.07
   1  10  -2   -0.32    2.27
  -1  10   2    1.25    2.32
  -1 -10   2   -0.25    2.59
  -1  10   2    4.27    2.53
   1  10  -2   -2.94    2.26
   0  10  -2    6.09    3.08
   0  10  -2    2.46    2.29
   0 -10   2    7.05    3.20
   0 -10  -2    3.97    2.81
   0  10   2    0.02    2.25
   0  10   2    3.68    2.40
   1  10   2    1.37    2.15
  -1  10  -2    0.77    2.56
  -1  10  -2    2.90    2.35
   1 -10   2    0.57    2.47
   1  10   2    4.64    2.41
  -1 -10  -2   -3.89    3.01
   2  10   2   -0.06    2.47
  -2  10  -2   -1.54    2.44
  -2 -10  -2   -3.12    2.82
   2 -10   2    3.87    2.80
  -2  10  -2    1.46    2.33
   2  10   2    0.10    2.32
  -3  10  -2   30.34    4.34
   3  10   2   21.28    3.41
  -3 -10  -2   21.05    4.09
   3 -10   2   28.34    4.15
   3  10   2   24.70    3.73
  -3  10  -2   24.81    3.79
   4  10   2    6.72    2.86
  -4  10  -2    5.59    2.69
  -4  10  -2    0.85    2.56
   4  10   2    6.29    2.58
   4 -10   2    8.57    3.32
  -4 -10  -2    3.32    2.70
   5 -10   2    1.42    2.75
   5  10   2    5.41    2.68
   5 -10   2    4.20    2.49
  -5 -10  -2    2.78    2.80
   5  10   2   -0.40    2.31
  -5  10  -2    2.61    2.38
   6  10   2    6.95    2.95
   6 -10   2    0.97    2.62
  -6  10  -2    2.39    2.52
  -6 -10  -2   -0.27    2.71
   6  10   2    1.88    2.50
  -7 -10  -2   -4.58    3.33
  -7  10  -2    1.71    2.64
   7  10   2    4.01    2.69
   7 -10   2    5.72    3.07
   7 -10   2   -2.06    3.20
   7  10   2   -2.27    2.72
   8 -10   2    1.08    2.72
   8 -10   2    3.87    3.07
  -8  10  -2    6.31    3.12
   8  10   2    2.74    2.66
   8  10   2    0.06    2.50
  -8 -10  -2    2.05    2.95
   9 -10   2    6.97    3.09
   9 -10   2   10.67    4.08
   9  10   2    3.54    2.72
  -9  10  -2    4.85    3.17
  -9 -10  -2   13.49    3.77
   9  10   2    5.99    2.94
 -10  10  -2   80.14    6.65
  10  10   2   67.28    5.73
  10  10   2   81.74    6.05
  10 -10   2   84.73    6.44
  10 -10   2   84.06    6.54
 -10 -10  -2   74.18    6.27
  11 -10   2    7.63    3.23
 -11 -10  -2    6.97    3.23
 -11  10  -2    5.56    3.05
  11 -10   2    5.15    3.27
  11  10   2   17.62    3.70
  12  10   2   36.94    4.70
 -12 -10  -2   47.24    5.55
  12 -10   2   46.07    5.45
  12 -10   2   41.42    5.02
  13 -10   2    0.71    3.09
  13  10   2   -0.46    3.07
  13 -10   2   -4.03    3.22
 -13 -10  -2   -1.05    3.16
  14 -10   2   23.85    4.64
  -9  11   2   42.59    5.32
   8  11  -2   39.45    5.21
  -8  11   2   33.71    4.83
  -8 -11   2   25.06    4.54
  -7  11   2   -0.02    2.85
  -7  11   2   -3.69    3.09
   7  11  -2    2.53    3.07
  -7 -11   2    0.92    3.22
  -6  11   2   21.22    4.28
  -6 -11   2   13.39    4.18
  -6  11   2   10.22    3.74
   6  11  -2   22.01    4.16
  -5  11   2    0.92    2.98
   5 -11  -2   -3.00    3.50
  -5  11   2    3.73    3.07
   5  11  -2    5.52    3.26
  -5 -11   2    4.14    3.01
   4 -11  -2   13.39    3.78
  -4  11   2   11.14    3.73
  -4  11   2   12.42    3.78
   4  11  -2    7.22    3.33
  -4 -11   2    6.31    3.38
  -3 -11   2   17.26    3.72
   3  11  -2   30.76    4.58
   3 -11  -2   30.66    4.84
  -3  11   2   26.49    4.19
  -3  11   2   24.29    4.22
  -2  11   2   23.60    4.17
  -2 -11   2   24.92    4.59
   2 -11  -2   19.02    4.47
  -2  11   2   20.96    4.36
   2  11  -2   28.40    4.48
  -1 -11   2   63.73    6.15
  -1  11   2   77.49    5.98
   1 -11  -2   70.16    6.39
  -1  11   2   68.52    6.04
   1  11  -2   65.34    6.05
   0  11   2   30.53    4.42
   0 -11  -2   29.75    4.95
   0 -11   2   26.95    4.53
   0  11  -2   27.79    4.34
   0  11   2   24.69    4.15
  -1  11  -2   41.43    5.13
   1  11   2   32.98    4.61
   1  11   2   42.58    4.81
   1 -11   2   35.70    5.18
  -1 -11  -2   29.46    4.66
   2  11   2    0.05    2.81
  -2  11  -2    0.15    3.04
  -2 -11  -2    2.32    3.34
   2 -11   2    5.24    3.60
   2  11   2    1.91    2.83
   3  11   2   11.88    3.48
  -3  11  -2    9.02    3.38
   3 -11   2    7.60    3.54
  -3 -11  -2   15.55    4.11
   3  11   2   14.72    3.61
  -4  11  -2   22.58    4.39
   4  11   2   26.59    4.29
   4  11   2   15.31    3.27
  -4 -11  -2   23.22    4.71
   5  11   2    6.89    3.30
   5 -11   2    7.27    3.38
  -5  11  -2    0.33    2.86
  -5 -11  -2    5.73    3.76
   5  11   2    0.72    2.77
   6 -11   2    0.42    3.03
   6  11   2    3.87    3.24
  -6  11  -2    8.43    3.83
   7 -11   2    4.95    3.32
   7  11   2    3.30    3.10
   8 -11   2   11.40    4.17
   8  11   2   17.95    4.32
   9 -11   2   -0.72    3.21
  28   0  -3   -3.11    2.99
 -27   0   3    5.45    3.47
 -27   0   3    7.16    3.08
  27   0  -3    0.02    2.73
  26   0  -3    0.17    2.64
 -26   0   3   -1.58    2.70
 -26   0   3   -2.55    2.55
 -25   0   3    3.74    2.87
 -25   0   3    0.82    2.15
  25   0  -3    1.92    2.49
 -24   0   3    1.21    2.23
  24   0  -3    1.21    2.19
 -24   0   3    2.94    2.22
 -23   0   3    1.29    2.15
  23   0  -3    0.05    2.22
 -23   0   3    0.44    1.76
 -22   0   3    2.84    1.98
  22   0  -3   -2.49    2.18
 -22   0   3    1.23    1.82
 -21   0   3   -0.20    1.89
 -21   0   3   -2.23    1.80
  21   0  -3   -0.88    1.66
 -20   0   3    0.46    1.57
 -20   0   3   -0.64    1.72
  20   0  -3   -2.24    1.81
 -19   0   3    2.34    1.62
 -19   0   3    1.95    1.81
  19   0  -3   -0.79    1.62
  18   0  -3    0.01    1.57
 -18   0   3    1.95    1.42
 -18   0   3   -1.70    1.59
 -17   0   3   -0.77    1.24
  17   0  -3    0.83    1.42
 -17   0   3   -0.03    1.49
  16   0  -3    0.80    1.32
 -16   0   3   -0.73    1.31
 -16   0   3    1.09    1.37
  15   0  -3   -0.20    1.17
 -15   0   3    1.02    1.34
 -15   0   3    0.73    1.19
 -14   0   3   -1.82    1.21
 -14   0   3   -1.15    1.31
  14   0  -3    1.05    1.09
 -13   0   3    0.63    1.05
 -13   0   3   -0.65    0.97
  13   0  -3   -0.84    1.11
 -12   0   3    0.92    0.86
 -12   0   3    1.13    1.00
  12   0  -3    1.02    0.98
 -11   0   3   -1.69    1.02
 -11   0   3    0.74    0.97
  11   0  -3   -0.81    1.09
 -10   0   3    0.29    0.83
  10   0  -3   -0.26    0.85
 -10   0   3    1.51    1.00
  -9   0   3    0.26    0.76
   9   0  -3   -0.53    0.90
  -9   0   3    1.91    1.08
  -8   0   3    0.92    0.91
   8   0  -3   -0.22    0.68
  -8   0   3   -0.17    0.77
  -7   0   3   -0.08    0.27
  -7   0   3   -0.74    0.67
  -7   0   3   -0.17    0.73
   7   0  -3    0.26    0.26
   7   0  -3   -0.14    0.57
  -6   0   3    0.09    0.66
  -6   0   3   -0.70    0.33
  -6   0   3   -0.99    0.65
   6   0  -3    0.33    0.52
   6   0  -3    0.17    0.30
  -5   0   3   -0.51    0.62
  -5   0   3   -0.23    0.34
   5   0  -3    0.04    0.31
   5   0  -3   -0.19    0.48
  -5   0   3   -0.16    0.52
  -4   0   3    0.52    0.52
  -4   0   3    0.13    0.37
   4   0  -3    0.68    0.39
   4   0  -3    0.61    0.41
  -4   0   3    1.13    0.57
  -3   0   3    0.42    0.50
  -3   0   3    0.28    0.42
   3   0  -3    0.38    0.41
  -3   0   3    0.78    0.41
   3   0  -3    0.64    0.39
  -3   0   3    0.07    0.51
   2   0  -3    0.47    0.42
  -2   0   3   -0.61    0.49
  -2   0   3   -0.14    0.31
  -2   0   3    0.10    0.43
   2   0  -3   -0.57    0.33
  -1   0   3   -0.23    0.45
  -1   0   3    0.32    0.30
   1   0  -3   -0.23    0.29
   1   0  -3   -0.26    0.31
   0   0   3   -0.35    0.50
   0   0  -3    0.80    0.50
   0   0  -3    0.60    0.37
   0   0   3    0.63    0.38
  -1   0  -3    0.58    0.33
  -1   0  -3   -0.25    0.46
  -1   0  -3    0.11    0.50
   1   0   3    0.37    0.52
   1   0   3   -0.25    0.49
  -2   0  -3    2.15    0.69
   2   0   3    1.10    0.60
   2   0   3    1.51    0.60
  -2   0  -3    0.94    0.39
  -3   0  -3   -0.03    0.60
  -3   0  -3    0.04    0.44
   3   0   3   -1.10    0.64
   3   0   3    0.12    0.62
  -4   0  -3    0.18    0.67
   4   0   3    0.72    0.69
   4   0   3    0.21    0.52
  -4   0  -3    0.05    0.49
  -5   0  -3    1.09    0.65
   5   0   3   -0.37    0.53
   5   0   3    0.92    0.77
  -5   0  -3    1.48    0.77
  -6   0  -3    2.16    0.77
  -6   0  -3   -0.57    0.72
   6   0   3    0.74    0.80
   6   0   3   -0.03    0.59
   7   0   3    0.04    0.80
  -7   0  -3   -0.56    0.68
  -7   0  -3    0.52    0.80
   7   0   3   -1.04    0.66
   8   0   3   -0.26    0.61
   8   0   3    0.01    0.95
  -8   0  -3   -1.59    0.98
  -8   0  -3   -0.51    0.79
  -9   0  -3    0.04    0.93
   9   0   3    0.57    0.65
   9   0   3    2.03    1.17
  -9   0  -3    1.09    0.91
  10   0   3   -0.65    1.04
 -10   0  -3   -1.04    1.04
  10   0   3    0.14    0.63
 -10   0  -3    0.06    0.89
 -11   0  -3    1.18    0.94
  11   0   3    0.30    0.95
  11   0   3    0.69    0.71
 -11   0  -3    1.05    1.11
 -12   0  -3   -0.23    0.91
 -12   0  -3   -0.12    1.02
  12   0   3    0.87    1.15
  12   0   3   -0.97    0.67
 -13   0  -3   -0.73    1.22
 -13   0  -3    0.51    1.06
  13   0   3   -1.85    1.27
  13   0   3    0.56    0.67
 -14   0  -3    0.33    1.19
  14   0   3   -0.53    1.19
 -14   0  -3   -0.68    1.06
  14   0   3   -0.08    0.70
  15   0   3   -0.60    0.80
  15   0   3    0.31    1.36
 -15   0  -3   -1.55    1.44
 -15   0  -3    0.18    1.26
  16   0   3   -1.41    1.64
 -16   0  -3    0.23    1.52
 -16   0  -3    0.08    1.26
  17   0   3    1.31    1.47
 -17   0  -3   -0.31    1.41
 -17   0  -3   -0.71    1.31
  18   0   3    0.11    1.57
 -18   0  -3   -1.39    1.72
 -18   0  -3   -0.70    1.60
 -19   0  -3   -0.13    1.57
 -19   0  -3   -0.57    1.64
  19   0   3   -1.61    1.98
  20   0   3   -1.17    1.81
 -20   0  -3    0.17    1.66
 -20   0  -3   -0.74    1.83
 -21   0  -3    1.35    1.84
  21   0   3   -0.67    1.89
 -21   0  -3   -3.10    2.26
 -22   0  -3    2.04    2.08
 -22   0  -3   -1.92    1.91
  22   0   3    2.13    2.51
 -23   0  -3    1.36    2.17
  23   0   3    4.59    2.70
 -23   0  -3    0.70    2.28
 -24   0  -3    0.71    2.51
 -24   0  -3   -0.52    2.25
  24   0   3    2.38    2.60
  25   0   3   -2.47    3.11
 -25   0  -3   -0.68    2.52
 -25   0  -3    1.79    2.59
 -26   0  -3    2.54    2.67
  26   0   3   -1.96    2.87
 -26   0  -3   -2.33    2.66
 -27   0  -3   -0.34    2.96
 -27   0  -3    4.95    3.14
 -28   0  -3   -2.02    3.13
 -29  -1   3    2.34    3.19
  28  -1  -3    0.70    3.23
 -28  -1   3    2.56    2.97
  28   1  -3   -1.31    3.12
  27   1  -3    8.73    3.28
  27  -1  -3    1.08    2.84
  27   1  -3    3.20    2.87
 -27   1   3    8.11    3.30
 -27  -1   3   12.74    3.47
  26   1  -3   33.54    4.41
 -26  -1   3   34.62    4.51
  26  -1  -3   28.35    4.34
  26   1  -3   36.14    4.65
 -26   1   3   30.47    4.42
 -25  -1   3   18.94    3.28
  25   1  -3   14.85    3.32
  25   1  -3   16.11    3.37
  25  -1  -3   24.09    3.96
 -25   1   3   16.69    3.45
 -24  -1   3   15.13    2.96
 -24   1   3   22.18    3.19
  24  -1  -3   17.31    3.27
  24   1  -3   19.19    3.49
 -24   1   3   19.19    3.33
  24   1  -3   20.47    3.56
 -23   1   3    9.51    2.35
 -23  -1   3   12.79    2.67
  23  -1  -3    3.71    2.18
 -23   1   3   10.51    2.75
  23   1  -3    6.77    2.24
 -22  -1   3    1.32    1.93
 -22   1   3    1.14    1.73
 -22   1   3   -0.55    2.03
  22  -1  -3    1.87    1.91
  22   1  -3   -0.50    1.96
  21  -1  -3   21.36    3.08
 -21   1   3   18.21    3.02
 -21   1   3   24.00    2.83
 -21  -1   3   19.21    2.71
 -21  -1   3   23.18    3.39
  21   1  -3   24.82    3.17
 -20  -1   3  150.99    6.94
 -20   1   3  160.46    6.16
  20  -1  -3  152.64    6.72
  20   1  -3  172.27    6.94
 -20   1   3  152.02    6.95
 -20  -1   3  158.23    6.69
 -19   1   3   16.67    2.36
 -19  -1   3   10.50    2.13
 -19   1   3   13.26    2.52
 -19  -1   3   13.92    2.60
  19  -1  -3   18.87    2.74
  19   1  -3   17.52    2.58
 -18   1   3   70.79    3.95
 -18  -1   3   76.75    4.46
  18  -1  -3   69.01    4.33
 -18   1   3   71.91    4.57
 -18  -1   3   75.11    4.68
  18   1  -3   67.29    4.10
 -17  -1   3  290.47    8.09
 -17   1   3  293.68    8.53
  17   1  -3  272.85    7.65
  17  -1  -3  293.44    8.29
 -17   1   3  277.54    7.24
 -17  -1   3  272.17    8.31
 -16   1   3    7.67    1.59
  16   1  -3    6.83    1.73
 -16   1   3    9.27    1.94
  16  -1  -3    3.37    1.50
 -16  -1   3    4.98    1.57
 -16  -1   3    5.02    1.53
 -15  -1   3   74.38    3.92
  15   1  -3   74.36    3.80
 -15   1   3   73.92    4.09
  15  -1  -3   74.59    3.98
 -15   1   3   69.66    3.43
 -15  -1   3   61.02    3.82
 -14  -1   3  120.10    4.85
  14   1  -3  124.87    4.61
 -14   1   3  129.56    5.07
  14  -1  -3  131.57    4.99
 -14  -1   3  123.99    5.12
 -14   1   3  132.04    4.39
 -13   1   3  204.83    5.22
 -13  -1   3  183.84    5.88
 -13   1   3  203.21    6.16
  13  -1  -3  198.11    5.81
  13   1  -3  199.81    5.47
 -13  -1   3  201.79    5.85
 -12  -1   3    0.62    0.92
 -12  -1   3    0.48    0.95
 -12   1   3    3.24    1.01
  12  -1  -3    3.03    1.17
 -12   1   3    1.87    1.09
  12   1  -3    3.66    1.21
  11  -1  -3  526.67    8.56
  11  -1  -3  499.44    3.66
  11  -1  -3  502.26    3.63
 -11  -1   3  506.98    8.87
 -11  -1   3  509.14    8.50
 -11   1   3  497.48    8.70
 -11   1   3  511.78    7.41
 -10   1   3    1.20    1.00
  10   1  -3   -0.31    0.85
  10  -1  -3    1.04    0.89
 -10  -1   3   -0.37    0.92
  10  -1  -3    1.33    0.45
  10  -1  -3    0.69    0.44
 -10   1   3    1.57    0.80
 -10  -1   3    1.44    1.01
   9  -1  -3   33.73    2.14
  -9   1   3   32.47    1.79
   9  -1  -3   30.04    1.12
   9  -1  -3   31.27    1.14
   9   1  -3   32.24    1.84
   9   1  -3   31.51    0.96
  -9  -1   3   32.96    0.95
  -9  -1   3   34.33    2.28
  -9   1   3   35.74    2.25
  -9  -1   3   29.48    2.08
   8   1  -3  626.86    8.46
   8   1  -3  624.90    7.00
  -8   1   3  628.42    8.28
   8  -1  -3  622.88    4.90
   8   1  -3  594.65    4.32
  -8  -1   3  633.79    4.36
   8  -1  -3  609.83    7.94
  -8  -1   3  626.72    8.31
  -8   1   3  611.65    6.63
   7   1  -3    9.06    0.72
  -7  -1   3    9.70    0.68
  -7   1   3    8.73    0.90
  -7  -1   3    8.08    1.11
  -7   1   3    9.44    1.18
   7  -1  -3    8.87    0.73
   7   1  -3    7.01    0.84
   7  -1  -3   10.07    1.21
   7   1  -3    8.65    1.21
  -6  -1   3  142.60    3.69
  -6   1   3  143.87    3.52
   6  -1  -3  139.11    2.46
   6   1  -3  155.70    2.90
   6   1  -3  132.99    3.55
  -6   1   3  144.55    2.76
   6  -1  -3  139.37    3.44
  -6  -1   3  137.98    2.31
  -5   1   3  288.65    4.53
   5   1  -3  285.74    4.81
  -5  -1   3  294.91    4.90
  -5   1   3  295.47    3.57
   5   1  -3  291.74    3.44
  -5  -1   3  283.25    3.42
   5  -1  -3  291.77    3.67
  -5   1   3  286.47    4.53
  -4   1   3  813.37    7.21
  -4  -1   3  797.02    7.60
   4   1  -3  785.83    7.38
   4  -1  -3  804.17    5.42
  -4   1   3  800.53    6.75
  -4  -1   3  773.48    5.85
   4  -1  -3  800.02    6.10
  -4   1   3  792.05    5.36
   4   1  -3  799.11    4.72
  -3  -1   3   86.60    2.50
  -3   1   3   93.58    2.10
   3  -1  -3   87.38    1.72
  -3   1   3   89.39    2.37
  -3   1   3   93.80    1.75
  -3  -1   3   88.35    2.06
   3  -1  -3   88.73    2.14
   3   1  -3   90.48    2.42
  -2   1   3  352.62    3.41
   2  -1  -3  351.12    3.34
   2   1  -3  352.26    4.43
  -2   1   3  356.82    4.38
   2  -1  -3  353.45    3.34
   2  -1  -3  358.50    3.43
  -2  -1   3  348.45    4.17
  -2  -1   3  355.25    4.62
  -2   1   3  356.30    4.29
  -1   1   3  948.17    6.92
   1  -1  -3  986.92    4.64
  -1  -1   3  937.77    7.23
   1   1  -3  968.04    6.99
  -1   1   3  953.50    4.53
  -1  -1   3  987.45    7.17
   1  -1  -3  995.24    5.84
   0  -1  -3    0.81    0.49
   0  -1   3    2.06    0.69
   0   1   3    1.06    0.59
   0  -1   3    0.40    0.31
   0   1  -3    0.59    0.32
   0  -1   3    0.18    0.58
   0   1   3    0.24    0.55
   0   1  -3    1.53    0.56
   1   1   3 1050.22    7.74
  -1   1  -3 1074.25    6.01
   1  -1   3 1054.89    5.90
   1   1   3 1042.72    7.79
  -1   1  -3 1054.63    7.70
  -1  -1  -3 1061.82    7.17
   1  -1   3 1066.72    7.87
  -1   1  -3 1050.98    7.20
  -2   1  -3  383.42    4.76
   2   1   3  396.34    4.95
   2   1   3  394.73    2.91
   2  -1   3  400.20    4.97
  -2   1  -3  386.26    4.64
   2  -1   3  392.27    4.21
  -2  -1  -3  400.41    4.84
   2   1   3  401.94    5.07
   3  -1   3 1152.22    8.16
  -3  -1  -3 1143.64    8.94
   3   1   3 1172.44    8.59
  -3   1  -3 1144.14    8.52
  -3   1  -3 1150.84    8.37
   3   1   3 1164.56    9.14
   3  -1   3 1146.34    8.62
   4  -1   3  312.13    4.63
  -4   1  -3  303.04    4.72
   4   1   3  302.22    4.43
   4   1   3  307.27    5.01
  -4   1  -3  315.71    4.73
  -4  -1  -3  306.26    5.03
  -4  -1  -3  305.55    3.71
   4  -1   3  312.01    4.72
  -5  -1  -3   36.71    1.58
  -5  -1  -3   41.66    2.11
   5  -1   3   40.60    1.79
  -5   1  -3   40.20    1.93
   5   1   3   38.45    1.69
   5  -1   3   40.87    1.93
  -5   1  -3   42.35    1.96
   5   1   3   40.52    2.04
  -6  -1  -3   10.11    0.99
  -6   1  -3    7.46    1.04
  -6  -1  -3    9.28    1.28
  -6   1  -3    8.53    1.13
   6   1   3    6.78    1.12
   6   1   3   10.79    1.05
   6  -1   3    9.52    1.05
   6  -1   3    9.85    1.26
   7   1   3    6.17    1.15
  -7  -1  -3    6.63    1.13
  -7  -1  -3    8.52    1.10
   7   1   3    5.28    0.84
  -7   1  -3    5.01    1.02
  -7   1  -3    5.99    1.00
   7  -1   3    6.96    0.98
   7  -1   3    6.82    1.21
  -8   1  -3  240.48    5.31
   8   1   3  234.82    4.29
   8  -1   3  239.65    5.49
  -8   1  -3  242.47    5.21
   8   1   3  243.15    5.61
   8  -1   3  243.22    4.40
  -8  -1  -3  244.37    4.88
  -8  -1  -3  232.72    5.44
  -9   1  -3   40.07    2.40
  -9   1  -3   38.10    2.24
   9  -1   3   41.87    2.62
  -9  -1  -3   35.69    2.41
   9   1   3   37.85    2.49
   9   1   3   34.85    1.78
  -9  -1  -3   38.33    2.22
   9  -1   3   38.57    1.90
  10   1   3  122.63    3.22
  10   1   3  125.93    4.46
 -10  -1  -3  124.24    4.42
 -10   1  -3  124.18    4.10
  10  -1   3  115.83    4.32
 -10   1  -3  121.08    4.20
 -10  -1  -3  119.27    3.92
  10  -1   3  139.41    3.49
  11   1   3   19.59    2.06
 -11  -1  -3   17.59    1.91
  11  -1   3   20.93    1.48
 -11  -1  -3   20.53    1.89
  11   1   3   21.03    1.48
 -11   1  -3   19.91    1.91
 -11   1  -3   22.79    1.99
  11  -1   3   18.85    2.07
 -12  -1  -3   11.55    1.78
  12   1   3    9.50    1.13
  12   1   3   12.10    1.89
 -12   1  -3   15.78    1.78
 -12   1  -3    9.96    1.62
  12  -1   3    9.41    1.14
 -12  -1  -3   11.66    1.58
  12  -1   3   11.93    1.77
  13  -1   3   20.71    2.25
 -13   1  -3   24.11    2.18
 -13  -1  -3   24.82    2.34
  13   1   3   25.37    1.67
  13  -1   3   24.90    1.67
 -13   1  -3   24.65    2.25
  13   1   3   19.41    2.16
 -13  -1  -3   25.38    2.50
  14  -1   3   28.82    1.81
 -14  -1  -3   31.49    2.64
 -14   1  -3   35.41    2.91
  14  -1   3   28.57    2.76
 -14  -1  -3   29.37    2.65
 -14   1  -3   30.88    2.55
 -14  -1  -3   32.96    1.82
  14   1   3   32.99    2.89
 -15   1  -3   55.20    3.47
 -15   1  -3   56.65    3.66
  15   1   3   53.28    3.69
  15  -1   3   54.06    3.78
 -15  -1  -3   55.02    3.49
 -15  -1  -3   57.14    2.33
  15  -1   3   55.77    2.46
 -15  -1  -3   54.48    3.72
 -16  -1  -3   27.35    2.87
  16  -1   3   24.30    2.80
 -16   1  -3   24.03    2.53
 -16  -1  -3   21.55    2.48
 -16   1  -3   33.13    3.13
  16   1   3   24.25    2.79
 -17   1  -3   27.77    2.98
 -17  -1  -3   27.14    3.01
  17  -1   3   29.05    3.11
 -17   1  -3   29.79    2.78
 -17  -1  -3   26.93    2.78
  17   1   3   26.17    2.97
 -18   1  -3  148.40    6.05
 -18  -1  -3  145.12    6.15
 -18  -1  -3  144.90    6.35
  18  -1   3  145.66    6.60
 -18   1  -3  141.95    6.31
  18   1   3  146.02    6.54
  19  -1   3   10.43    2.59
 -19  -1  -3   12.10    2.47
  19   1   3   13.27    2.49
 -19   1  -3   11.01    2.25
 -19   1  -3   13.57    2.42
 -19  -1  -3   15.52    2.70
  20  -1   3   -1.27    2.15
 -20  -1  -3    3.00    1.83
 -20  -1  -3    2.69    2.01
 -20   1  -3    4.16    2.04
 -20   1  -3   -0.84    1.85
  20   1   3    4.45    2.20
 -21   1  -3   47.17    3.98
  21   1   3   50.04    4.52
 -21   1  -3   39.98    4.02
 -21  -1  -3   53.22    4.49
 -21  -1  -3   42.01    4.08
  21  -1   3   42.95    4.18
 -22  -1  -3    2.15    2.23
 -22   1  -3    0.28    1.87
  22   1   3    2.64    2.47
 -22  -1  -3   -0.42    2.21
  22  -1   3    4.23    2.40
 -22   1  -3    1.20    2.02
 -23   1  -3   58.26    5.08
 -23  -1  -3   76.52    5.46
  23   1   3   57.65    5.09
 -23   1  -3   60.40    4.77
  23  -1   3   60.01    5.25
 -23  -1  -3   62.53    5.22
 -24   1  -3    2.62    2.18
 -24  -1  -3    1.19    2.51
 -24   1  -3   -0.23    2.41
  24   1   3   -0.20    2.53
 -24  -1  -3   -1.62    2.45
  24  -1   3   -0.76    2.48
  25   1   3   27.62    4.35
 -25  -1  -3   35.59    4.51
 -25   1  -3   36.50    4.33
  25  -1   3   30.91    4.57
 -25  -1  -3   26.84    4.02
 -25   1  -3   23.02    3.99
  26   1   3   -0.20    2.99
  26  -1   3    3.23    2.77
 -26   1  -3    0.41    2.74
 -26   1  -3    3.11    3.02
 -26  -1  -3   -1.63    2.97
 -27   1  -3   23.67    4.42
 -27  -1  -3   26.83    4.57
  27   1   3   19.88    4.14
  28   2  -3    1.85    3.05
 -28  -2   3    8.48    3.81
 -27  -2   3    1.50    2.68
  27  -2  -3    4.89    3.24
  27   2  -3    2.45    2.88
 -27   2   3    0.28    2.97
  27   2  -3    6.45    3.27
  26   2  -3    4.27    2.89
  26  -2  -3    1.24    2.62
 -26  -2   3    1.43    2.66
  26   2  -3   -0.38    2.74
 -26   2   3    1.51    2.83
 -25   2   3    7.41    2.86
  25   2  -3    0.13    2.61
 -25  -2   3    5.19    2.64
  25   2  -3   -3.45    2.84
  25  -2  -3    3.14    2.51
  24  -2  -3    0.70    2.26
  24   2  -3    2.96    2.14
 -24   2   3    5.64    2.79
 -24  -2   3    2.25    2.29
  24   2  -3    1.59    2.31
  23  -2  -3    5.49    2.72
  23   2  -3    8.36    2.64
 -23  -2   3    6.03    2.38
  23   2  -3    4.15    2.33
 -23   2   3    3.05    2.33
  22  -2  -3   19.80    3.19
 -22   2   3   20.45    3.44
  22   2  -3   23.34    3.28
  22   2  -3   22.18    3.40
 -22  -2   3   19.45    3.00
 -21  -2   3    6.87    2.13
 -21   2   3    3.84    1.62
  21  -2  -3    4.97    2.10
  21   2  -3    5.98    2.11
  21   2  -3    5.23    2.36
 -21   2   3    6.19    2.28
 -20   2   3    1.09    1.71
  20   2  -3    3.31    1.89
  20  -2  -3    2.37    1.92
 -20   2   3    4.99    1.84
  20   2  -3    6.66    1.90
 -20  -2   3    4.44    2.00
  19   2  -3   12.65    2.46
  19   2  -3   12.17    2.36
 -19  -2   3    8.55    2.03
 -19   2   3   13.16    2.01
 -19   2   3   15.48    2.73
  19  -2  -3   12.17    2.52
 -18   2   3  110.41    4.52
  18  -2  -3  112.05    5.65
  18   2  -3  109.82    5.64
 -18  -2   3  119.20    5.76
 -18   2   3   97.85    5.35
  18   2  -3   98.57    4.92
 -17   2   3   73.53    4.55
  17   2  -3   80.52    4.33
 -17   2   3   77.30    3.73
  17   2  -3   85.06    4.83
  17  -2  -3   84.22    4.70
 -17  -2   3   76.99    4.56
 -16  -2   3  180.31    6.52
 -16   2   3  167.20    5.03
  16   2  -3  163.82    5.76
  16  -2  -3  162.14    6.22
  16   2  -3  168.39    6.34
 -16   2   3  171.75    6.47
 -15   2   3   18.47    1.92
 -15  -2   3   23.76    2.60
 -15   2   3   26.10    3.46
  15   2  -3   21.01    2.44
  15   2  -3   24.09    2.39
  15  -2  -3   21.65    2.44
  14   2  -3    0.96    1.23
 -14  -2   3    1.35    0.47
 -14   2   3    1.61    1.36
 -14  -2   3   -0.61    1.20
  14   2  -3    1.66    1.18
  14  -2  -3    4.41    1.50
 -14   2   3    0.82    0.94
  14  -2  -3    2.78    0.74
  13   2  -3    5.44    1.34
 -13   2   3    7.47    1.61
 -13   2   3    7.01    1.16
 -13  -2   3    5.66    0.65
  13  -2  -3    4.33    0.73
  13  -2  -3    6.50    1.56
  13   2  -3    6.59    1.39
 -13  -2   3    4.63    1.50
  12   2  -3   24.11    1.99
 -12  -2   3   24.02    1.17
 -12  -2   3   24.73    2.32
 -12   2   3   23.02    2.21
  12  -2  -3   21.00    1.32
 -12   2   3   23.60    1.66
  12  -2  -3   20.58    2.09
  12   2  -3   25.65    2.37
 -11  -2   3   39.27    2.71
  11  -2  -3   38.04    2.59
  11   2  -3   35.42    2.59
 -11  -2   3   36.79    1.47
  11   2  -3   41.97    2.37
  11  -2  -3   37.17    1.68
 -11   2   3   40.10    1.98
 -11   2   3   40.44    2.67
 -10   2   3   -1.26    1.07
  10   2  -3    1.06    0.88
  10  -2  -3    0.45    0.65
 -10  -2   3    0.37    0.60
 -10   2   3    0.37    0.65
  10  -2  -3    0.43    0.99
 -10  -2   3    1.13    1.07
  10   2  -3    2.43    1.16
   9   2  -3   67.10    2.61
   9   2  -3   65.94    3.15
  -9   2   3   66.39    2.10
  -9   2   3   66.74    3.12
  -9  -2   3   69.29    2.11
   9  -2  -3   69.54    3.27
   9  -2  -3   65.34    2.21
  -9  -2   3   69.38    3.24
   8   2  -3   66.96    2.40
  -8   2   3   66.49    1.93
   8   2  -3   64.04    2.97
   8  -2  -3   67.56    2.26
   8  -2  -3   62.49    2.94
  -8  -2   3   66.54    3.06
  -8   2   3   68.50    2.95
  -8  -2   3   67.67    2.12
  -7   2   3  108.75    3.50
   7  -2  -3  109.34    3.61
   7  -2  -3  110.97    2.89
  -7  -2   3  104.98    3.61
   7   2  -3  102.67    2.73
   7   2  -3  106.41    3.60
  -7   2   3  110.66    2.19
  -7  -2   3  104.25    2.64
   6  -2  -3   34.23    1.09
  -6  -2   3   38.12    2.19
   6  -2  -3   37.69    1.73
   6   2  -3   35.30    2.09
  -6   2   3   33.33    2.06
  -6   2   3   35.28    1.97
   6   2  -3   37.12    1.54
  -6   2   3   36.27    1.12
  -6  -2   3   31.73    1.57
   5  -2  -3  194.97    2.12
   5   2  -3  196.21    4.46
  -5   2   3  201.71    2.15
  -5  -2   3  189.13    4.46
  -5   2   3  200.51    4.10
  -5  -2   3  197.75    3.71
   5   2  -3  196.33    3.11
   5  -2  -3  193.95    3.80
  -5   2   3  211.56    4.59
   4   2  -3   43.22    1.37
   4   2  -3   44.41    2.12
   4  -2  -3   41.19    1.83
  -4   2   3   44.46    1.90
  -4  -2   3   41.21    2.06
  -4   2   3   42.51    2.14
  -4  -2   3   44.93    1.86
  -3  -2   3   90.43    2.84
  -3  -2   3   96.42    2.70
   3  -2  -3   94.17    2.70
   3   2  -3   89.41    1.76
  -3   2   3   93.56    2.46
  -3   2   3   84.15    2.78
   3   2  -3   99.82    2.98
  -2  -2   3  160.94    3.58
   2  -2  -3  162.63    3.57
   2  -2  -3  158.17    2.00
  -2   2   3  154.37    2.03
   2   2  -3  158.05    3.63
  -2   2   3  162.81    3.72
   2   2  -3  155.98    2.24
  -2  -2   3  159.95    3.60
  -2   2   3  161.51    2.95
   1   2  -3   39.94    1.87
   1   2  -3   42.71    1.27
   1  -2  -3   42.43    1.25
  -1   2   3   41.81    1.45
   1  -2  -3   42.04    1.90
  -1   2   3   42.49    1.98
  -1  -2   3   41.46    1.87
  -1  -2   3   44.72    1.87
   0  -2  -3 2893.32   11.34
   0  -2   3 2793.08   14.97
   0   2  -3 2830.42   14.91
   0   2   3 2843.01   10.93
   0   2   3 2908.55   14.96
   0   2  -3 2724.14   10.48
   0  -2   3 2786.13   13.86
   0  -2  -3 2783.12   14.81
   1   2   3   63.09    1.67
   1   2   3   64.19    2.37
   1  -2   3   65.06    1.86
  -1  -2  -3   62.45    1.94
   1  -2   3   61.64    2.32
  -1  -2  -3   60.97    2.31
  -1   2  -3   57.89    2.26
   1  -2   3   61.25    2.12
   2  -2   3  349.01    5.45
  -2  -2  -3  354.32    4.88
   2   2   3  360.88    3.98
  -2   2  -3  360.82    5.57
  -2   2  -3  358.61    4.92
   2   2   3  357.85    5.54
   2  -2   3  360.87    4.65
  -2  -2  -3  356.41    5.43
   3  -2   3   13.18    1.13
   3   2   3   14.55    1.39
  -3  -2  -3   13.52    1.25
   3  -2   3   15.38    1.35
  -3   2  -3   14.41    1.18
  -3   2  -3   13.70    1.34
  -3  -2  -3   13.28    1.16
   3   2   3   13.58    0.94
   4  -2   3   21.95    1.57
  -4  -2  -3   23.76    1.58
   4   2   3   21.34    1.64
  -4   2  -3   23.56    1.47
   4   2   3   24.02    1.29
  -4   2  -3   21.17    1.57
   4  -2   3   25.83    1.55
  -4  -2  -3   24.17    1.55
  -5  -2  -3    7.63    1.04
  -5   2  -3    5.98    0.85
   5   2   3    5.65    0.80
   5   2   3    6.55    1.15
  -5   2  -3    8.00    1.21
   5  -2   3    6.58    1.02
   5  -2   3    7.41    1.03
  -5  -2  -3    6.40    1.03
  -6  -2  -3   61.95    2.45
  -6   2  -3   58.90    2.68
  -6   2  -3   60.81    2.36
   6   2   3   55.74    2.67
   6  -2   3   65.67    2.75
   6  -2   3   57.30    2.43
  -6  -2  -3   56.35    2.61
   6   2   3   59.18    2.22
   7   2   3  110.23    3.85
  -7   2  -3  114.12    3.36
   7  -2   3  108.71    3.32
  -7  -2  -3  105.78    3.75
   7  -2   3  110.92    3.69
   7   2   3  112.90    3.23
  -7   2  -3  116.98    3.88
  -7  -2  -3  110.09    3.22
   8  -2   3   22.23    1.95
  -8  -2  -3   21.06    1.93
   8   2   3   22.09    1.66
  -8   2  -3   24.67    2.03
   8  -2   3   23.38    1.74
  -8   2  -3   23.05    1.71
  -8  -2  -3   22.85    1.67
   8   2   3   22.95    2.03
  -9  -2  -3  345.05    7.26
  -9   2  -3  341.48    7.12
  -9   2  -3  341.75    6.28
   9   2   3  337.72    6.20
  -9  -2  -3  329.62    5.62
   9   2   3  329.85    7.09
   9  -2   3  338.75    5.91
   9  -2   3  326.41    6.94
  10   2   3  184.11    5.51
  10  -2   3  193.15    5.61
  10  -2   3  192.08    4.54
  10   2   3  189.59    4.94
 -10  -2  -3  183.06    4.30
 -10  -2  -3  193.31    5.71
 -10   2  -3  183.03    5.47
 -10   2  -3  181.21    4.78
 -11  -2  -3    8.29    1.11
 -11   2  -3   11.55    1.63
 -11  -2  -3   11.53    1.80
  11  -2   3   10.84    1.29
 -11   2  -3    8.89    1.44
  11   2   3   13.20    1.65
  11  -2   3    9.60    1.67
  11   2   3    9.73    1.61
  12  -2   3   21.60    1.72
 -12  -2  -3   25.40    2.49
 -12   2  -3   22.28    1.99
  12  -2   3   17.17    2.07
 -12   2  -3   19.24    2.13
  12   2   3   19.34    2.18
 -12  -2  -3   17.90    1.54
 -13  -2  -3  137.81    5.41
 -13   2  -3  136.82    4.69
 -13  -2  -3  132.80    3.75
  13  -2   3  133.86    3.96
  13  -2   3  134.87    5.37
  13   2   3  128.17    5.19
 -13   2  -3  139.37    5.36
 -14   2  -3    0.51    1.03
 -14  -2  -3    0.82    1.26
 -14  -2  -3    1.00    1.01
 -14   2  -3    0.42    1.15
  14  -2   3    0.72    0.88
  14  -2   3    0.11    1.29
  14   2   3    1.91    1.50
  15   2   3    3.54    1.53
  15  -2   3    6.17    1.77
  15  -2   3    2.93    1.06
 -15   2  -3    8.69    1.83
 -15  -2  -3    6.36    1.14
 -15   2  -3    6.36    1.56
 -15  -2  -3    5.73    1.78
 -16   2  -3    2.93    1.44
 -16  -2  -3    1.00    1.39
  16  -2   3    0.66    1.02
  16   2   3    2.15    1.46
  16  -2   3    0.29    1.57
 -16   2  -3   -0.36    1.44
 -17   2  -3   43.76    3.22
 -17   2  -3   44.72    3.78
 -17  -2  -3   40.62    3.62
  17  -2   3   43.67    3.75
  17   2   3   45.86    3.84
 -18  -2  -3   19.66    2.81
 -18   2  -3   20.96    2.98
 -18   2  -3   18.99    2.49
  18   2   3   20.05    2.86
  18  -2   3   20.30    2.85
  19   2   3   26.11    3.32
 -19   2  -3   30.34    3.05
  19  -2   3   28.95    3.33
 -19  -2  -3   28.44    3.46
  19   2   3   26.35    3.02
 -19   2  -3   31.60    3.61
 -20   2  -3    9.45    2.34
 -20   2  -3   12.61    2.55
  20   2   3    7.58    2.15
 -20  -2  -3   12.41    2.68
  20   2   3    9.87    2.58
  20  -2   3    9.82    2.74
 -21   2  -3    5.48    2.11
  21   2   3    4.81    2.43
 -21  -2  -3    2.72    2.09
  21  -2   3    2.14    2.05
  21   2   3    1.79    1.85
 -21   2  -3    2.02    1.84
  22   2   3    3.59    2.01
 -22   2  -3    0.59    2.07
 -22  -2  -3    1.68    2.16
  22  -2   3    4.72    2.33
  22   2   3    6.75    2.62
 -22   2  -3    0.47    2.07
 -23   2  -3   -3.02    2.38
 -23  -2  -3   -2.37    2.40
 -23   2  -3    1.06    2.47
  23   2   3    0.46    2.19
  23  -2   3    1.67    2.39
  23   2   3    0.26    2.25
 -24   2  -3    4.41    2.58
  24  -2   3    5.33    2.89
  24   2   3    2.25    2.22
 -24  -2  -3    6.23    3.02
  24   2   3    8.64    3.01
 -25   2  -3   10.07    3.66
  25   2   3    9.35    3.09
  25  -2   3    8.15    3.45
  25   2   3   11.57    3.41
 -25  -2  -3    8.79    3.14
  26  -2   3   10.93    3.49
 -26   2  -3   15.99    3.95
  26   2   3    9.32    3.36
  26   2   3    4.36    3.42
 -26  -2  -3   12.64    3.56
  27   2   3    3.63    3.26
 -27  -3   3   20.28    4.05
 -26  -3   3   28.97    4.37
  26   3  -3   33.12    4.60
  26  -3  -3   27.34    4.23
 -26   3   3   30.46    4.60
  26   3  -3   31.39    4.21
  25  -3  -3   -0.48    2.51
  25   3  -3    0.65    2.62
  25   3  -3   -3.01    2.64
 -25  -3   3   -1.62    2.74
 -25   3   3    1.74    2.70
 -24  -3   3   23.86    3.81
  24   3  -3   21.63    3.74
 -24   3   3   22.14    3.84
  24  -3  -3   21.60    3.71
  24   3  -3   15.62    3.09
  23   3  -3   26.69    3.58
 -23   3   3   21.84    3.75
  23  -3  -3   29.46    4.14
  23   3  -3   17.97    3.24
 -23  -3   3   16.48    3.25
 -22  -3   3   38.32    4.31
  22  -3  -3   35.33    4.02
  22   3  -3   32.96    3.74
  22   3  -3   35.09    4.06
 -22   3   3   33.52    4.08
  21  -3  -3    0.24    2.12
  21   3  -3    4.16    2.22
 -21   3   3    3.16    2.05
 -21  -3   3    3.38    2.19
  21   3  -3   -0.26    1.88
 -20  -3   3    2.07    1.90
 -20   3   3    2.45    1.85
  20  -3  -3    1.00    1.86
  20   3  -3    1.45    1.64
  20   3  -3    1.13    1.68
  19  -3  -3    0.94    1.88
 -19  -3   3    5.17    2.02
  19   3  -3    4.64    1.85
 -19   3   3    6.53    2.18
  19   3  -3    4.81    1.82
 -18  -3   3   16.57    2.63
  18   3  -3   15.64    2.49
  18   3  -3   19.01    2.51
 -18   3   3   17.06    2.64
  18  -3  -3   18.93    2.81
 -17  -3   3   43.64    3.70
  17   3  -3   48.25    3.47
  17  -3  -3   40.34    3.58
 -17   3   3   45.44    3.79
  17   3  -3   49.00    3.87
 -16  -3   3   59.73    4.16
 -16   3   3   55.48    2.78
 -16   3   3   62.90    4.20
  16   3  -3   59.12    4.05
  16  -3  -3   52.63    3.88
  16   3  -3   53.77    3.48
 -15   3   3    9.26    2.00
  15  -3  -3    2.15    1.60
 -15  -3   3    6.44    1.73
  15   3  -3    3.83    1.44
  15  -3  -3    7.94    1.21
  15   3  -3    4.58    1.40
 -15   3   3    8.25    1.35
 -14   3   3  332.63    5.83
 -14   3   3  329.58    8.55
  14   3  -3  325.48    7.50
 -14  -3   3  340.94    8.80
  14   3  -3  333.37    8.60
  14  -3  -3  335.64    5.83
  14  -3  -3  327.50    8.61
 -14  -3   3  323.35    5.01
 -13   3   3   47.39    2.14
  13  -3  -3   47.26    3.34
 -13   3   3   45.92    3.32
  13   3  -3   47.74    2.87
  13  -3  -3   47.97    2.33
 -13  -3   3   47.55    3.36
  13   3  -3   46.07    3.26
 -13  -3   3   48.62    2.09
 -12  -3   3   39.10    2.98
  12  -3  -3   33.33    2.03
 -12   3   3   33.09    1.73
  12   3  -3   31.33    2.25
 -12   3   3   34.32    2.77
  12  -3  -3   31.42    2.72
  12   3  -3   30.01    2.60
 -12  -3   3   35.38    1.90
 -11   3   3   95.38    2.52
  11   3  -3   89.80    3.50
  11   3  -3   90.80    4.19
 -11   3   3   93.26    4.16
  11  -3  -3   88.55    3.14
 -11  -3   3   95.91    3.00
  11  -3  -3   91.48    4.23
 -11  -3   3   90.78    4.23
  10  -3  -3    6.42    1.47
  10  -3  -3    6.01    1.20
 -10  -3   3    4.53    1.32
 -10  -3   3    5.87    0.95
  10   3  -3    3.71    0.93
 -10   3   3    6.61    1.34
 -10   3   3    4.62    0.72
  10   3  -3    2.91    1.14
  -9  -3   3  216.68    4.55
  -9  -3   3  235.62    6.21
   9  -3  -3  252.67    5.22
   9   3  -3  231.65    4.91
   9  -3  -3  225.56    6.07
  -9   3   3  231.51    3.09
   9   3  -3  228.67    6.14
  -9   3   3  228.96    5.88
  -8  -3   3  424.02    8.05
   8   3  -3  453.23    6.49
   8   3  -3  443.21    8.14
   8  -3  -3  427.39    3.50
  -8   3   3  429.73    7.79
   8  -3  -3  434.15    6.82
  -8  -3   3  434.94    6.47
  -8   3   3  450.79    3.54
  -7  -3   3   46.37    2.71
   7   3  -3   48.60    2.73
   7   3  -3   44.91    2.03
  -7   3   3   50.25    2.79
  -7   3   3   48.87    2.60
   7  -3  -3   49.04    2.39
  -7  -3   3   51.55    2.37
  -6  -3   3   78.87    3.29
   6   3  -3   79.48    3.38
  -6   3   3   78.24    3.09
   6  -3  -3   80.28    3.05
  -6   3   3   78.76    3.40
  -6  -3   3   78.22    2.93
   6   3  -3   78.30    2.46
  -5   3   3   96.64    3.23
   5   3  -3   90.28    3.43
  -5   3   3   94.79    3.61
  -5  -3   3   91.50    3.16
   5   3  -3   88.91    2.53
   5  -3  -3   96.96    3.29
  -5  -3   3   87.18    3.36
   4  -3  -3    5.04    1.11
   4   3  -3    1.84    0.63
   4   3  -3    2.13    0.92
  -4   3   3    2.64    0.88
  -4   3   3    4.62    1.11
  -4  -3   3    2.37    0.86
  -4  -3   3    3.57    1.07
  -3  -3   3  170.38    4.28
  -3  -3   3  174.76    4.34
  -3   3   3  174.45    4.52
   3  -3  -3  174.05    4.37
   3   3  -3  171.34    3.23
   3   3  -3  171.99    4.54
  -3   3   3  170.73    3.92
  -2   3   3  295.21    3.00
   2   3  -3  302.59    5.86
   2  -3  -3  304.75    5.70
  -2  -3   3  302.84    5.74
  -2   3   3  298.03    4.89
   2   3  -3  300.07    4.24
   2  -3  -3  312.06    2.99
  -2   3   3  315.78    5.93
  -2  -3   3  309.18    5.51
  -1  -3   3   60.59    2.39
   1   3  -3   64.30    2.80
  -1   3   3   56.51    2.64
   1  -3  -3   58.78    1.61
   1   3  -3   59.20    1.95
  -1   3   3   59.94    2.22
   1  -3  -3   63.79    2.76
  -1  -3   3   62.13    2.70
   0   3   3  178.75    3.66
   0  -3  -3  181.56    3.16
   0   3  -3  181.11    3.51
   0   3   3  175.27    4.45
   0  -3  -3  172.03    4.44
   0   3  -3  181.40    4.55
   0  -3   3  176.78    4.44
   0  -3   3  184.52    4.01
  -1  -3  -3  223.17    4.99
   1   3   3  205.36    3.90
  -1  -3  -3  208.51    3.73
   1  -3   3  207.53    4.12
   1  -3   3  196.33    4.76
   1   3   3  202.15    4.73
  -1   3  -3  191.02    3.80
  -1   3  -3  196.35    4.78
  -2  -3  -3  237.75    4.34
  -2   3  -3  234.65    4.37
   2   3   3  231.22    4.16
   2   3   3  241.36    5.25
   2  -3   3  234.99    5.20
  -2   3  -3  239.42    5.26
  -2  -3  -3  240.06    5.26
   3   3   3   17.15    1.30
  -3  -3  -3   15.10    1.34
   3  -3   3   17.65    1.44
   3   3   3   15.38    1.50
  -3   3  -3   16.33    1.27
   3  -3   3   16.53    1.60
  -3  -3  -3   17.66    1.66
  -3   3  -3   17.15    1.68
   4   3   3  130.32    3.30
  -4  -3  -3  135.66    3.78
  -4   3  -3  131.94    3.28
   4  -3   3  132.48    3.77
   4   3   3  129.44    4.00
  -4   3  -3  136.33    4.19
  -4  -3  -3  135.39    3.94
   4  -3   3  131.17    4.03
  -5   3  -3    4.01    1.13
  -5  -3  -3    1.96    0.96
   5  -3   3    2.65    1.03
  -5   3  -3    2.85    0.79
   5   3   3    2.07    0.80
   5   3   3   -0.01    0.97
   5  -3   3    2.11    1.03
  -5  -3  -3    2.71    0.92
  -6  -3  -3  353.61    6.80
  -6   3  -3  354.40    5.63
  -6  -3  -3  355.76    6.52
   6  -3   3  344.41    6.59
   6   3   3  350.01    6.93
   6  -3   3  377.57    6.87
  -6   3  -3  347.75    7.03
   6   3   3  352.74    5.82
  -7   3  -3   31.41    1.88
   7  -3   3   31.12    2.27
  -7  -3  -3   25.89    2.08
   7   3   3   31.21    1.97
   7  -3   3   29.09    2.13
   7   3   3   32.66    2.35
  -7  -3  -3   28.42    1.98
  -7   3  -3   26.32    2.17
  -8  -3  -3   97.66    4.03
   8   3   3  100.49    3.48
   8   3   3  108.13    4.19
  -8   3  -3  102.03    3.28
   8  -3   3  100.09    3.70
   8  -3   3  101.74    3.93
  -8  -3  -3  100.40    3.57
  -8   3  -3  100.39    4.15
  -9   3  -3    4.01    1.08
   9   3   3    3.91    1.12
   9  -3   3    1.87    0.94
   9  -3   3    3.18    1.24
  -9   3  -3    3.86    1.26
  -9  -3  -3    2.03    0.87
  -9  -3  -3    3.69    1.32
   9   3   3    1.96    1.12
  10   3   3   -0.31    1.02
  10   3   3   -0.14    0.94
 -10  -3  -3    0.47    1.08
  10  -3   3    1.04    1.07
 -10   3  -3    0.05    0.83
 -10   3  -3   -1.65    1.22
  10  -3   3    2.22    0.99
 -10  -3  -3   -0.01    0.88
  11   3   3  151.67    5.46
 -11  -3  -3  152.59    5.57
 -11   3  -3  160.91    4.60
  11   3   3  161.26    4.94
  11  -3   3  162.18    4.75
  11  -3   3  146.78    5.34
 -11   3  -3  155.43    5.52
 -11  -3  -3  149.66    4.42
  12  -3   3   13.93    1.65
 -12   3  -3   16.49    1.79
  12  -3   3   11.81    1.94
 -12  -3  -3   14.83    1.69
  12   3   3   12.16    1.65
  12   3   3   14.71    2.00
 -12  -3  -3   15.28    2.12
 -12   3  -3   14.59    2.04
  13  -3   3   14.33    2.24
 -13   3  -3   16.54    1.88
 -13   3  -3   10.65    1.86
  13   3   3   12.89    1.87
  13   3   3   15.18    2.28
 -13  -3  -3   12.96    1.55
  13  -3   3   13.87    1.69
 -13  -3  -3   10.79    1.85
  14   3   3    0.61    1.23
  14  -3   3   -0.88    1.12
 -14   3  -3    0.05    1.29
 -14   3  -3   -0.64    1.05
  14  -3   3    1.67    1.46
  14   3   3   -0.30    1.38
 -14  -3  -3    1.71    1.54
 -14  -3  -3   -0.07    0.97
  15   3   3   -2.39    1.85
  15  -3   3   -0.89    1.07
 -15   3  -3    0.67    1.21
 -15  -3  -3   -1.04    1.05
 -15   3  -3   -0.85    1.55
  15   3   3    0.82    1.24
 -15  -3  -3    0.04    1.53
  15  -3   3    1.31    1.76
 -16   3  -3   87.18    4.19
  16  -3   3   78.89    4.81
  16   3   3   82.29    4.84
  16   3   3   87.79    4.58
 -16   3  -3   88.81    5.10
  16  -3   3   88.79    3.72
 -16  -3  -3   93.14    5.32
 -17   3  -3   42.58    3.13
 -17  -3  -3   46.64    4.07
  17  -3   3   40.74    3.73
 -17   3  -3   43.69    3.75
  17   3   3   37.90    3.31
  17   3   3   39.72    3.76
 -18   3  -3   75.85    4.23
  18   3   3   79.65    4.70
  18  -3   3   77.03    5.10
  18   3   3   75.78    5.03
 -18  -3  -3   75.49    5.12
 -18   3  -3   71.99    4.85
 -19  -3  -3    6.31    2.35
  19   3   3    7.98    2.18
  19  -3   3    6.77    2.44
 -19   3  -3    8.16    2.05
 -19   3  -3    7.78    2.58
  19   3   3    8.11    2.42
 -20  -3  -3   21.21    3.32
 -20   3  -3   22.16    3.25
  20  -3   3   18.96    3.28
 -20   3  -3   22.99    2.98
  20   3   3   18.57    2.87
  20   3   3   19.75    3.16
  21   3   3    1.08    2.05
  21   3   3    1.69    1.99
 -21  -3  -3    2.43    2.43
  21  -3   3    0.16    2.10
 -21   3  -3   -1.42    2.06
 -22   3  -3    6.54    2.81
 -22  -3  -3    6.24    2.69
  22   3   3    8.86    2.50
  22  -3   3    5.62    2.73
  22   3   3    8.40    2.77
 -23  -3  -3   12.72    3.34
  23   3   3   14.50    3.08
  23  -3   3   14.93    3.57
  23   3   3    9.16    3.03
 -23   3  -3   13.53    3.55
  24   3   3   -0.48    2.62
 -24   3  -3    0.96    2.73
  24   3   3    0.59    2.58
  24  -3   3    0.35    2.80
 -24  -3  -3   -5.99    2.95
  25   3   3   14.27    3.47
 -25  -3  -3   23.99    4.08
 -25   3  -3   18.71    3.86
  25   3   3   17.54    3.61
  25  -3   3   11.73    3.39
  26   3   3   -0.28    3.10
  26   3   3   -0.77    2.92
  27   3   3    8.62    3.43
  26  -4  -3    2.80    3.50
  26   4  -3   -1.46    3.12
  25   4  -3   -4.73    3.17
 -25  -4   3    1.49    2.89
  25  -4  -3    3.55    3.32
 -25   4   3   -3.38    2.77
 -24  -4   3   21.86    3.76
  24  -4  -3   18.58    3.68
  24   4  -3   19.59    3.98
 -24   4   3   23.58    4.17
  23   4  -3    4.89    2.32
 -23  -4   3   10.84    3.18
  23  -4  -3    3.38    2.56
 -23   4   3    3.70    2.54
  23   4  -3    8.00    2.86
 -22   4   3   10.98    2.90
  22   4  -3    3.68    2.14
  22  -4  -3   10.23    3.02
  22   4  -3    9.48    3.01
 -22  -4   3    7.35    2.74
  21   4  -3    3.22    2.23
 -21  -4   3    6.09    2.62
 -21   4   3    4.19    2.57
  21   4  -3    6.48    2.38
  21  -4  -3    2.26    2.29
  20   4  -3    8.40    2.40
 -20   4   3    8.93    2.52
 -20  -4   3    5.65    2.14
  20   4  -3    6.51    2.28
  20  -4  -3    1.92    2.27
 -19   4   3    0.64    1.94
  19   4  -3    1.46    1.75
  19   4  -3    1.70    1.90
 -19  -4   3   -1.92    1.87
  19  -4  -3    3.18    2.22
  18   4  -3    2.73    1.77
 -18  -4   3    6.93    2.46
  18   4  -3    5.40    2.25
  18  -4  -3    6.38    2.13
 -18   4   3    3.55    1.81
 -17  -4   3    5.36    2.10
 -17   4   3    5.94    2.31
  17  -4  -3    6.88    2.25
  17   4  -3    4.34    1.76
  17   4  -3    3.25    1.60
 -16  -4   3    0.26    1.57
  16  -4  -3   -1.04    1.66
  16   4  -3    1.32    1.39
  16   4  -3    4.63    1.77
 -16   4   3   -2.30    1.97
 -15  -4   3    2.88    1.55
  15   4  -3    5.51    1.81
  15  -4  -3    6.38    1.52
 -15   4   3    7.20    1.93
  15   4  -3    7.69    1.75
  15  -4  -3    9.64    2.16
  14  -4  -3   48.80    2.81
  14   4  -3   51.68    3.79
 -14  -4   3   49.10    2.63
  14   4  -3   48.71    3.14
 -14   4   3   49.72    3.67
  14  -4  -3   50.74    3.75
 -14  -4   3   44.31    3.64
 -13  -4   3   36.14    2.30
  13   4  -3   32.07    2.54
 -13   4   3   33.36    3.01
  13  -4  -3   33.69    3.04
  13   4  -3   29.20    2.85
  13  -4  -3   34.76    2.47
 -13  -4   3   34.01    3.08
  12   4  -3  124.67    4.51
 -12  -4   3  122.73    4.03
  12   4  -3  129.10    5.34
  12  -4  -3  118.56    4.20
 -12  -4   3  121.07    5.31
  12  -4  -3  119.76    5.30
 -12   4   3  132.20    5.34
  11  -4  -3    6.60    1.59
  11   4  -3   10.23    1.88
 -11   4   3    8.93    1.73
 -11  -4   3    7.84    1.59
  11   4  -3    6.04    1.30
  11  -4  -3    7.70    1.51
 -11   4   3    9.75    0.72
 -11  -4   3    8.94    1.47
  10   4  -3    2.55    1.27
 -10  -4   3    1.64    1.15
  10   4  -3    1.59    0.93
  10  -4  -3    1.34    1.17
  10  -4  -3    1.51    1.03
 -10  -4   3    1.53    1.03
 -10   4   3    3.40    1.34
  -9  -4   3    4.53    1.29
  -9  -4   3    3.38    1.18
   9   4  -3    3.90    1.11
   9  -4  -3    4.67    1.17
   9   4  -3    2.06    1.11
  -9   4   3    5.48    1.49
   8   4  -3   96.92    4.26
  -8   4   3   84.34    4.06
  -8  -4   3   91.46    3.58
  -8   4   3   96.45    4.03
   8  -4  -3   90.10    3.64
   8   4  -3   90.36    3.25
  -8  -4   3   98.32    4.25
  -7  -4   3   63.63    3.04
   7   4  -3   70.16    2.76
  -7   4   3   61.96    3.58
   7  -4  -3   62.71    3.07
  -7  -4   3   69.71    3.52
  -7   4   3   69.13    3.30
   7   4  -3   67.36    3.45
   6   4  -3  138.73    4.76
  -6  -4   3  139.25    4.71
  -6  -4   3  132.98    4.32
   6  -4  -3  142.03    4.55
   6   4  -3  143.21    3.77
  -6   4   3  143.29    4.94
  -6   4   3  141.00    4.51
   5   4  -3    5.32    0.97
  -5  -4   3    5.91    1.36
   5   4  -3    5.46    1.35
   5  -4  -3    6.92    1.39
  -5   4   3    5.70    1.27
  -5   4   3    5.57    1.32
  -5  -4   3    5.85    1.30
  -4   4   3   80.34    3.58
  -4  -4   3   78.18    3.32
   4   4  -3   82.59    3.63
  -4  -4   3   79.83    3.48
   4   4  -3   80.27    2.78
   4  -4  -3   86.54    3.61
  -4   4   3   77.78    3.18
  -3   4   3  123.06    3.84
  -3  -4   3  120.65    3.94
   3   4  -3  130.78    4.44
  -3   4   3  116.46    1.71
  -3   4   3  121.76    4.28
   3   4  -3  119.00    3.30
  -3  -4   3  123.00    4.22
   3  -4  -3  128.82    4.41
   3  -4  -3  123.64    1.72
   2   4  -3    7.29    1.07
   2   4  -3    5.95    1.20
  -2   4   3   10.10    1.36
   2  -4  -3    7.05    1.34
  -2   4   3    8.46    1.39
  -2  -4   3    7.71    1.36
  -2  -4   3    8.89    1.26
   2  -4  -3    8.42    0.74
   1   4  -3   37.84    2.51
   1  -4  -3   45.09    1.64
   1  -4  -3   50.83    2.80
  -1   4   3   46.96    2.75
   1   4  -3   41.79    2.06
  -1  -4   3   43.27    2.69
  -1  -4   3   46.38    2.37
  -1   4   3   43.99    2.27
   0   4   3   31.20    2.26
   0  -4  -3   33.58    2.39
   0   4   3   35.44    2.08
   0  -4  -3   32.71    1.54
   0   4  -3   32.83    1.93
   0  -4   3   32.09    2.36
   0  -4   3   32.75    1.97
   0   4  -3   32.33    2.31
   1   4   3  316.80    6.70
  -1  -4  -3  337.02    7.01
  -1   4  -3  328.75    5.85
  -1   4  -3  334.61    7.03
   1  -4   3  328.91    6.94
   1   4   3  320.80    5.76
  -1  -4  -3  324.48    5.11
   1  -4   3  319.25    5.65
  -2  -4  -3  193.68    5.33
   2  -4   3  197.13    4.34
  -2   4  -3  200.96    5.50
  -2   4  -3  202.86    4.77
   2   4   3  194.11    4.54
  -2  -4  -3  192.30    4.28
   2   4   3  185.59    5.12
   2  -4   3  202.23    5.50
  -3   4  -3  304.72    6.88
  -3  -4  -3  306.69    5.72
  -3  -4  -3  293.20    6.53
   3  -4   3  293.67    6.70
  -3   4  -3  294.24    5.22
   3   4   3  311.93    5.75
   3   4   3  290.29    6.51
  -4  -4  -3   23.92    1.83
  -4   4  -3   26.97    1.71
   4  -4   3   26.33    2.00
  -4  -4  -3   26.82    2.17
  -4   4  -3   29.96    2.35
   4   4   3   30.24    2.28
   4   4   3   31.02    1.99
   4  -4   3   27.41    2.22
   5  -4   3  152.83    4.89
  -5  -4  -3  154.53    4.59
  -5   4  -3  155.10    3.77
  -5  -4  -3  153.12    4.80
   5   4   3  157.76    4.25
   5  -4   3  162.12    4.74
   5   4   3  147.18    4.85
  -5   4  -3  152.40    5.01
  -6   4  -3    8.74    1.58
   6   4   3    7.07    1.20
   6   4   3    7.33    1.40
  -6  -4  -3    7.46    1.29
  -6  -4  -3    6.26    1.25
   6  -4   3    9.09    1.52
  -6   4  -3    7.87    1.04
   6  -4   3    9.85    1.60
   7   4   3  129.52    4.72
  -7   4  -3  123.23    3.51
  -7  -4  -3  122.41    4.44
  -7   4  -3  126.77    4.87
   7  -4   3  123.72    4.48
   7  -4   3  124.22    4.58
   7   4   3  117.96    3.91
  -7  -4  -3  120.78    4.33
  -8  -4  -3   10.67    1.60
   8   4   3   10.18    1.76
   8   4   3   10.89    1.49
  -8   4  -3   11.11    1.24
   8  -4   3    7.58    1.50
   8  -4   3   10.95    1.70
  -8  -4  -3    9.81    1.64
  -8   4  -3   10.12    1.65
  -9  -4  -3    2.40    1.22
   9   4   3    0.26    0.94
  -9   4  -3   -0.75    0.80
   9  -4   3    1.11    1.35
  -9  -4  -3    0.84    1.17
   9   4   3    0.96    1.29
  -9   4  -3   -0.90    1.19
   9  -4   3   -1.54    1.11
 -10   4  -3   77.24    3.07
 -10  -4  -3   73.31    3.98
  10   4   3   82.75    3.71
  10   4   3   76.67    4.04
  10  -4   3   72.52    3.58
 -10  -4  -3   81.31    3.65
 -10   4  -3   78.26    4.22
  10  -4   3   71.82    3.84
 -11  -4  -3    2.83    1.46
  11   4   3    2.64    1.34
  11   4   3    4.27    1.39
 -11   4  -3    4.86    1.54
 -11  -4  -3    3.87    1.29
  11  -4   3    4.13    1.28
 -11   4  -3    4.39    1.17
  11  -4   3    2.50    1.44
 -12   4  -3    6.69    1.29
 -12  -4  -3    4.82    1.62
 -12   4  -3    3.40    1.59
 -12  -4  -3    5.30    1.42
  12   4   3    6.77    1.75
  12  -4   3    5.07    1.41
  12  -4   3    7.94    1.83
  12   4   3    7.08    1.55
 -13   4  -3   44.81    2.67
  13   4   3   47.95    3.62
 -13   4  -3   44.64    3.56
  13   4   3   48.12    3.25
  13  -4   3   42.92    3.48
  13  -4   3   47.06    3.08
 -13  -4  -3   48.26    3.71
 -13  -4  -3   48.60    2.93
  14   4   3    1.60    1.53
 -14  -4  -3    0.06    1.70
 -14   4  -3   -0.90    1.18
  14  -4   3    0.28    1.24
  14   4   3    0.23    1.34
  14  -4   3   -0.92    1.48
 -14  -4  -3    1.22    1.21
 -14   4  -3    1.39    1.55
  15  -4   3    6.85    1.92
  15  -4   3    3.51    1.43
 -15  -4  -3    5.40    2.03
  15   4   3    8.83    2.27
 -15   4  -3    6.34    1.51
  15   4   3    2.04    1.40
 -15  -4  -3    6.17    1.55
 -15   4  -3    6.35    1.86
  16  -4   3   61.85    3.56
  16  -4   3   70.96    4.87
 -16  -4  -3   60.32    4.56
  16   4   3   69.86    4.23
  16   4   3   73.86    4.79
 -16   4  -3   71.38    3.73
 -16   4  -3   68.81    4.78
  17  -4   3    5.80    2.22
 -17  -4  -3    1.87    1.72
  17   4   3    1.70    1.60
 -17   4  -3    3.22    2.03
  18   4   3   56.24    4.21
 -18  -4  -3   60.32    4.90
  18   4   3   54.82    4.49
  18  -4   3   54.89    4.53
 -18   4  -3   62.06    4.89
 -19  -4  -3   10.89    2.76
 -19   4  -3    9.02    2.37
  19  -4   3   10.77    2.74
  19   4   3   13.37    2.54
  19   4   3   11.80    2.98
  20  -4   3  151.10    7.70
  20   4   3  149.10    7.41
 -20   4  -3  153.02    7.69
 -20  -4  -3  153.23    7.78
  20   4   3  153.07    7.04
 -21  -4  -3   27.22    3.80
  21   4   3   23.32    3.86
  21   4   3   27.00    3.56
  21  -4   3   28.40    3.87
 -21   4  -3   27.77    3.85
 -22  -4  -3    4.17    2.62
  22   4   3    7.49    2.62
  22  -4   3    5.05    2.60
 -22   4  -3   11.45    3.34
  22   4   3    0.64    2.49
  23   4   3   -0.45    2.49
 -23  -4  -3   -1.04    2.56
 -23   4  -3    2.90    2.68
  23   4   3    2.30    2.72
  23  -4   3    1.26    2.53
 -24   4  -3    3.22    2.82
  24   4   3    2.00    2.98
  24   4   3    0.40    2.67
  24  -4   3    0.86    2.98
 -24  -4  -3    4.63    3.07
  25   4   3    1.47    2.92
  25   4   3   -1.18    2.95
 -25   4  -3    0.51    2.98
  26   4   3    7.13    3.42
  25   5  -3   29.25    4.53
  24   5  -3   -3.84    3.04
 -24  -5   3    6.38    3.32
  24  -5  -3   -2.36    2.70
 -24   5   3    3.55    2.88
 -23   5   3   10.03    3.26
  23  -5  -3   18.46    3.87
 -23  -5   3    9.02    3.41
  23   5  -3   17.05    3.61
  22  -5  -3   10.01    3.17
  22   5  -3    8.01    3.03
 -22  -5   3    9.48    3.27
 -22   5   3    6.46    2.80
 -21   5   3   19.36    3.36
  21  -5  -3   26.47    4.02
  21   5  -3   15.96    3.27
 -21  -5   3   25.28    3.91
 -20   5   3   25.54    3.74
  20   5  -3   31.84    3.98
  20   5  -3   30.03    3.51
 -20  -5   3   27.86    3.71
  20  -5  -3   24.94    3.75
  19  -5  -3    9.16    2.74
  19   5  -3    8.46    2.56
  19   5  -3    2.53    2.04
 -19  -5   3    8.04    2.56
 -19   5   3   10.08    2.53
  18  -5  -3   15.99    2.91
 -18  -5   3   19.59    3.14
  18   5  -3   14.04    2.72
 -18   5   3   17.83    3.04
  18   5  -3   13.33    2.25
  17   5  -3  103.64    5.90
 -17   5   3  107.88    6.17
  17   5  -3  103.06    5.16
 -17  -5   3  109.21    6.13
  17  -5  -3  114.55    6.28
  16   5  -3    1.50    1.63
 -16  -5   3   -0.97    1.74
  16   5  -3   -1.51    1.81
  16  -5  -3    1.26    1.76
 -16   5   3   -1.33    1.96
  15  -5  -3   -0.86    1.42
  15   5  -3   -0.17    1.63
  15   5  -3    1.27    1.43
 -15  -5   3    0.93    1.64
 -15   5   3    2.29    1.79
  15  -5  -3    2.38    1.99
 -14  -5   3    0.59    1.29
  14  -5  -3    2.39    1.57
  14  -5  -3    0.14    1.45
  14   5  -3   -1.32    1.30
 -14   5   3   -2.83    1.79
 -14  -5   3   -0.29    1.58
  14   5  -3   -0.23    1.52
  13  -5  -3   14.61    2.59
  13   5  -3   16.72    2.48
  13  -5  -3   13.24    2.07
  13   5  -3   11.89    1.80
 -13   5   3   16.36    2.53
 -13  -5   3   15.78    2.06
 -13  -5   3   14.72    2.45
 -12  -5   3   49.00    3.79
 -12   5   3   51.97    3.77
  12   5  -3   47.83    3.74
  12  -5  -3   39.05    2.90
  12  -5  -3   49.74    3.86
  12   5  -3   43.24    2.91
 -12  -5   3   43.86    2.88
  11  -5  -3    8.02    2.10
  11   5  -3    3.63    1.66
  11   5  -3    8.56    1.54
  11  -5  -3    8.75    1.94
 -11  -5   3    6.43    1.58
 -11   5   3    6.63    1.82
 -11  -5   3    8.06    1.95
  10   5  -3   57.28    3.08
  10   5  -3   61.77    3.86
  10  -5  -3   56.79    3.82
 -10  -5   3   65.67    3.52
  10  -5  -3   59.35    3.50
 -10  -5   3   53.31    3.60
 -10   5   3   61.91    3.70
  -9   5   3   30.02    2.79
   9   5  -3   30.05    2.78
  -9   5   3   37.95    2.95
   9   5  -3   29.49    2.21
  -9  -5   3   30.57    2.55
   9  -5  -3   27.86    2.64
  -9  -5   3   28.58    2.63
   8   5  -3   28.70    2.65
  -8  -5   3   28.18    2.68
  -8   5   3   28.74    2.56
  -8   5   3   30.19    2.90
  -8  -5   3   32.53    2.56
   8   5  -3   30.25    2.20
   8  -5  -3   25.39    2.38
  -7   5   3  117.63    5.09
   7  -5  -3  131.95    5.00
  -7  -5   3  138.31    5.14
   7   5  -3  125.77    4.08
  -7  -5   3  123.37    4.69
  -7   5   3  123.84    4.79
   7   5  -3  127.23    5.12
   6   5  -3    1.57    1.22
   6   5  -3    0.48    0.82
  -6  -5   3    1.63    1.10
  -6  -5   3    1.16    1.11
   6  -5  -3    0.27    1.08
  -6   5   3   -1.59    1.26
  -6   5   3    1.95    1.30
  -5   5   3   69.26    3.73
   5   5  -3   70.22    3.02
  -5   5   3   69.94    3.47
   5   5  -3   60.20    3.49
  -5  -5   3   63.72    3.44
  -5  -5   3   70.32    3.52
   5  -5  -3   66.38    3.59
  -4  -5   3   36.01    2.48
  -4   5   3   33.32    2.64
  -4  -5   3   37.06    2.70
   4   5  -3   34.77    2.71
  -4   5   3   35.06    2.38
   4  -5  -3   36.33    2.69
   4   5  -3   33.69    2.11
  -3  -5   3   55.35    3.29
  -3  -5   3   53.25    2.94
   3  -5  -3   52.09    1.42
  -3   5   3   54.15    3.23
   3   5  -3   54.56    3.31
  -3   5   3   47.42    1.40
  -3   5   3   53.03    2.87
   3   5  -3   49.50    2.50
   3  -5  -3   53.74    3.25
  -2  -5   3   39.88    2.54
   2  -5  -3   38.69    2.82
   2   5  -3   35.38    2.71
   2  -5  -3   40.85    1.54
  -2  -5   3   41.90    2.90
  -2   5   3   37.67    2.76
  -2   5   3   38.37    2.48
   2   5  -3   43.07    2.42
   1  -5  -3  335.21    4.78
  -1  -5   3  332.22    6.54
   1   5  -3  325.23    6.28
   1   5  -3  323.97    7.64
  -1   5   3  336.84    6.86
   1  -5  -3  336.46    7.74
  -1  -5   3  330.34    7.74
  -1   5   3  334.06    7.65
   0  -5  -3   33.55    2.63
   0  -5  -3   30.85    1.70
   0   5  -3   36.17    2.75
   0   5  -3   35.71    2.30
   0  -5   3   35.36    2.75
   0   5   3   29.08    2.18
   0   5   3   34.35    2.59
   0  -5   3   30.50    2.05
  -1  -5  -3  496.29    6.88
  -1  -5  -3  493.45    9.41
  -1   5  -3  501.19    9.51
   1  -5   3  504.67    9.57
  -1   5  -3  517.15    8.28
   1   5   3  488.65    9.25
   1   5   3  476.07    8.10
   1  -5   3  477.83    7.46
  -2   5  -3    2.17    1.13
   2   5   3    4.31    1.35
  -2  -5  -3    3.83    1.42
   2  -5   3    1.73    1.15
  -2   5  -3    1.92    1.02
  -2  -5  -3    3.10    0.91
   2   5   3    3.57    1.17
   2  -5   3    2.72    0.86
  -3  -5  -3  201.83    5.00
  -3   5  -3  201.32    5.41
   3  -5   3  208.14    6.33
  -3   5  -3  209.33    4.70
  -3  -5  -3  200.66    6.09
   3   5   3  198.85    5.30
  -3   5  -3  205.12    6.24
   3   5   3  202.09    5.95
   4   5   3    3.52    1.34
   4   5   3    1.84    1.11
  -4   5  -3    1.62    1.15
   4  -5   3    2.38    1.39
  -4  -5  -3    0.95    1.08
  -4   5  -3    2.54    0.93
  -4  -5  -3    2.14    0.93
   5   5   3    4.36    1.22
   5  -5   3    4.28    1.26
  -5  -5  -3    3.33    1.14
   5   5   3    3.87    1.24
  -5   5  -3    4.26    0.93
  -5   5  -3    2.09    1.16
   5  -5   3    3.52    1.30
  -5  -5  -3    2.96    1.17
   6  -5   3    4.74    1.24
  -6   5  -3    5.25    1.35
  -6  -5  -3    7.06    1.33
   6  -5   3    6.32    1.61
  -6   5  -3    5.98    1.06
  -6  -5  -3    4.80    1.50
   6   5   3    5.25    1.34
   6   5   3    7.27    1.58
   7   5   3   71.06    3.91
   7   5   3   74.08    3.55
  -7   5  -3   80.66    4.28
   7  -5   3   73.19    3.80
  -7   5  -3   69.37    2.76
   7  -5   3   70.50    3.90
  -7  -5  -3   73.04    3.80
  -7  -5  -3   70.33    3.63
   8   5   3   15.69    2.00
   8   5   3   18.01    2.23
  -8   5  -3   15.65    1.48
  -8  -5  -3   16.61    2.00
   8  -5   3   15.80    2.05
   8  -5   3   18.09    2.28
  -8  -5  -3   14.20    2.00
  -8   5  -3   13.32    2.12
  -9  -5  -3    0.63    1.18
   9   5   3   -0.15    1.16
  -9   5  -3    1.14    1.41
   9  -5   3   -1.02    1.44
  -9   5  -3    1.12    0.90
   9   5   3    2.42    1.32
  -9  -5  -3    0.07    1.14
   9  -5   3    0.31    1.28
 -10  -5  -3    1.71    1.23
 -10  -5  -3    0.83    1.52
  10   5   3   -2.35    1.50
 -10   5  -3    0.83    0.87
  10   5   3    1.24    1.23
 -10   5  -3    0.41    1.27
  10  -5   3    1.55    1.31
  10  -5   3    1.51    1.41
  11  -5   3   70.40    4.19
 -11  -5  -3   64.70    3.72
 -11  -5  -3   65.77    4.20
  11   5   3   69.55    4.20
 -11   5  -3   65.98    4.29
 -11   5  -3   70.70    3.09
  11  -5   3   61.32    3.80
  11   5   3   69.92    3.83
  12   5   3    8.55    1.85
 -12  -5  -3    4.95    1.67
 -12   5  -3    5.59    1.84
  12   5   3    6.81    1.79
  12  -5   3   10.55    1.98
 -12   5  -3    5.10    1.29
  12  -5   3    2.93    1.53
 -12  -5  -3    7.47    1.72
 -13  -5  -3    6.06    2.02
  13   5   3    2.65    1.85
  13  -5   3    4.81    2.00
  13   5   3    3.69    1.79
 -13   5  -3    5.29    1.92
  13  -5   3    4.39    1.65
 -13  -5  -3    1.49    1.39
 -14  -5  -3    5.16    2.02
  14   5   3    2.39    1.65
 -14  -5  -3    1.58    1.52
 -14   5  -3    5.64    2.10
  14   5   3    5.04    1.89
  14  -5   3    4.11    1.71
  14  -5   3    0.68    1.75
 -15  -5  -3    1.63    1.84
  15   5   3    0.41    1.53
 -15   5  -3    2.16    1.87
  15   5   3    3.19    2.05
  15  -5   3    0.74    1.39
 -15  -5  -3    0.66    1.40
  15  -5   3    1.69    1.82
 -16  -5  -3   52.66    4.50
  16   5   3   45.62    3.69
  16  -5   3   49.86    3.57
  16   5   3   50.88    4.32
  16  -5   3   44.46    4.01
 -16   5  -3   56.06    4.67
  17   5   3    2.36    2.04
  17   5   3    0.86    1.71
  17  -5   3    0.29    1.96
 -17   5  -3    4.50    2.60
 -17  -5  -3    0.70    1.92
  18   5   3   12.82    2.77
  18  -5   3   12.94    2.80
 -18   5  -3   12.67    2.70
 -18  -5  -3   10.52    2.72
  18   5   3   11.81    2.44
 -19  -5  -3   28.33    3.97
  19   5   3   23.04    3.22
  19   5   3   32.19    4.08
  19  -5   3   23.94    3.76
 -19   5  -3   19.08    3.33
  20   5   3   32.54    3.69
 -20   5  -3   31.27    4.21
  20   5   3   29.08    3.94
 -20  -5  -3   33.08    4.20
  20  -5   3   20.76    3.43
  21   5   3   19.97    3.65
  21   5   3   17.18    3.39
 -21  -5  -3   16.02    3.31
 -21   5  -3   15.27    3.51
  21  -5   3   14.89    3.61
 -22  -5  -3   -5.47    3.24
 -22   5  -3   -0.92    2.45
  22   5   3    0.86    2.64
  22   5   3   -0.41    2.43
  22  -5   3   -1.56    2.92
 -23  -5  -3   15.72    3.90
  23   5   3   16.98    3.71
 -23   5  -3    5.71    2.84
  23  -5   3   14.99    3.74
  23   5   3   17.42    3.68
  24   5   3    8.65    3.28
  24   5   3    1.50    2.94
  23   6  -3    6.32    3.46
  23  -6  -3    0.81    2.92
 -23  -6   3    3.57    2.84
 -23   6   3   -1.62    3.06
  22   6  -3    9.74    3.24
 -22   6   3    7.29    3.08
  22  -6  -3    5.21    2.83
 -22  -6   3    7.25    3.15
  21   6  -3    2.75    2.61
 -21  -6   3   10.08    3.52
  21  -6  -3    3.04    2.84
 -21   6   3    3.51    2.59
 -20  -6   3    1.75    2.50
  20   6  -3    3.88    2.57
 -20   6   3    2.48    2.28
  20  -6  -3    0.74    2.40
  19  -6  -3    5.57    2.42
 -19  -6   3    6.56    2.90
  19   6  -3   10.04    2.87
 -19   6   3    6.56    2.70
  18  -6  -3    9.23    2.73
 -18  -6   3    4.21    2.32
  18   6  -3    7.61    2.63
 -18   6   3   11.12    3.12
 -17   6   3   24.79    3.60
  17   6  -3   20.87    3.21
  17  -6  -3   25.33    3.58
  17   6  -3   21.75    2.98
 -17  -6   3   19.36    3.31
  16   6  -3   53.63    3.92
  16   6  -3   59.39    4.80
  16  -6  -3   46.12    4.30
 -16  -6   3   57.93    4.84
 -16   6   3   48.25    4.28
  15   6  -3  383.89    9.36
  15   6  -3  391.88   11.09
 -15   6   3  397.28   11.21
  15  -6  -3  392.45    9.60
 -15  -6   3  403.71   11.47
  15  -6  -3  391.53   11.37
 -14  -6   3   -0.59    1.70
 -14   6   3    2.28    1.77
  14   6  -3    2.13    1.59
  14   6  -3    1.82    1.79
  14  -6  -3   -0.81    1.68
 -14  -6   3    0.69    1.54
  14  -6  -3    4.34    2.01
 -13  -6   3   60.35    4.52
  13   6  -3   62.90    4.53
 -13  -6   3   58.43    3.77
 -13   6   3   62.39    4.45
  13  -6  -3   67.34    4.94
  13  -6  -3   62.19    4.01
  13   6  -3   50.94    3.45
 -12   6   3   28.04    3.02
  12   6  -3   30.02    3.21
 -12  -6   3   28.47    2.83
  12  -6  -3   29.12    3.32
 -12  -6   3   24.36    3.09
  12   6  -3   26.62    2.53
  12  -6  -3   22.70    2.70
  11   6  -3   26.62    2.49
  11   6  -3   28.17    3.15
  11  -6  -3   28.74    3.16
 -11   6   3   24.99    2.79
 -11  -6   3   30.90    3.22
 -11  -6   3   26.70    2.67
  11  -6  -3   26.03    2.89
 -10  -6   3   35.99    3.29
  10   6  -3   33.98    3.26
  10   6  -3   38.98    2.83
  10  -6  -3   37.27    3.22
 -10  -6   3   28.90    2.80
 -10   6   3   41.40    3.41
   9   6  -3   35.54    3.24
  -9  -6   3   34.20    3.05
  -9   6   3   39.20    3.46
   9  -6  -3   40.18    3.44
  -9   6   3   43.36    3.37
   9   6  -3   34.49    2.63
  -9  -6   3   40.84    3.35
   8   6  -3   11.11    1.72
   8   6  -3   12.68    2.24
   8  -6  -3   12.66    2.22
  -8   6   3    8.71    1.87
  -8  -6   3   10.29    2.00
  -8   6   3   14.33    2.29
  -8  -6   3    8.76    1.89
  -7  -6   3   52.46    3.51
   7   6  -3   51.03    3.73
  -7   6   3   52.97    3.81
  -7  -6   3   47.68    3.42
   7   6  -3   50.66    3.01
  -7   6   3   50.95    3.47
   7  -6  -3   52.42    3.68
   6  -6  -3   59.73    3.92
  -6   6   3   61.53    3.92
  -6  -6   3   61.01    3.57
   6   6  -3   58.75    3.19
  -6  -6   3   67.43    4.01
   6   6  -3   67.59    4.10
  -6   6   3   59.16    3.71
   5   6  -3   39.27    3.16
  -5   6   3   43.49    3.34
   5   6  -3   40.34    2.63
  -5  -6   3   39.69    3.15
   5  -6  -3   36.19    3.12
  -5   6   3   46.62    3.20
  -5  -6   3   36.55    2.86
  -4   6   3   25.70    2.62
   4  -6  -3   28.30    2.87
   4   6  -3   27.84    2.24
  -4  -6   3   25.84    2.43
   4   6  -3   22.74    2.51
  -4  -6   3   27.51    2.74
  -4   6   3   27.71    2.58
  -3  -6   3    0.70    1.23
   3   6  -3    1.85    1.38
  -3   6   3    4.47    1.51
   3   6  -3    1.82    1.08
  -3  -6   3    3.37    1.58
   3  -6  -3    2.64    1.53
  -3   6   3    0.38    1.19
  -2  -6   3   14.99    1.81
  -2   6   3   17.08    2.19
  -2  -6   3   14.04    2.17
  -2   6   3   17.85    2.07
   2  -6  -3   12.48    1.07
   2  -6  -3   16.86    2.27
   2   6  -3   14.18    1.73
   2   6  -3   20.35    2.47
   1  -6  -3   12.65    1.23
   1  -6  -3   12.25    1.97
   1   6  -3   10.17    1.65
  -1   6   3   10.89    1.82
  -1  -6   3    9.93    1.55
  -1  -6   3    9.49    1.98
  -1   6   3    9.48    1.54
   1   6  -3   12.32    1.95
   0  -6  -3    2.66    0.91
   0   6  -3    1.24    1.21
   0   6   3    2.75    1.24
   0  -6   3    1.82    1.55
   0   6   3    1.58    1.22
   0  -6   3    3.19    1.20
   0  -6  -3    2.66    1.34
   0   6  -3    1.90    1.10
  -1  -6  -3   81.02    4.39
  -1  -6  -3   84.99    3.18
  -1   6  -3   83.81    3.86
   1   6   3   82.46    4.24
   1   6   3   81.80    3.85
  -1   6  -3   84.05    4.38
   1  -6   3   83.54    3.42
   1  -6   3   73.87    4.26
   2  -6   3    0.54    1.00
  -2   6  -3   -0.58    1.30
   2   6   3    1.47    1.10
  -2  -6  -3    2.99    1.56
  -2   6  -3    0.44    1.21
  -2  -6  -3   -1.79    1.12
   2  -6   3    0.07    1.48
   2   6   3    1.83    1.38
   3   6   3   42.59    3.16
  -3   6  -3   40.30    2.32
  -3  -6  -3   40.60    3.21
  -3   6  -3   41.11    2.96
  -3   6  -3   42.99    3.24
   3  -6   3   42.42    3.22
   3   6   3   43.03    2.84
  -3  -6  -3   38.59    2.45
  -4  -6  -3   13.25    1.70
   4  -6   3   13.45    2.22
   4   6   3   11.97    2.07
  -4  -6  -3   10.98    2.00
  -4   6  -3   13.03    1.45
  -4   6  -3   11.42    1.83
  -4   6  -3   15.41    2.25
   4   6   3   11.88    1.84
   5  -6   3    3.93    1.34
   5   6   3    8.90    1.69
   5   6   3    5.58    1.60
  -5   6  -3    5.66    1.83
  -5   6  -3    5.59    1.06
  -5  -6  -3    6.14    1.77
  -5  -6  -3    6.55    1.46
   5  -6   3    3.63    1.69
   6   6   3    0.22    1.28
   6  -6   3   -0.91    1.34
  -6  -6  -3    1.01    1.30
  -6   6  -3    1.45    0.93
   6  -6   3    0.43    1.25
   6   6   3    0.05    1.29
  -6   6  -3   -1.76    1.49
  -6  -6  -3    0.70    1.37
  -7  -6  -3    4.04    1.70
   7  -6   3    2.82    1.60
  -7   6  -3    0.96    1.42
   7   6   3    2.36    1.42
   7  -6   3    2.55    1.65
  -7   6  -3    3.98    1.06
   7   6   3    5.35    1.39
  -7  -6  -3    2.00    1.29
   8   6   3  150.03    6.03
  -8  -6  -3  146.57    5.68
   8   6   3  148.47    5.43
  -8  -6  -3  145.87    5.89
   8  -6   3  154.22    6.17
   8  -6   3  142.43    5.77
  -8   6  -3  137.80    6.14
   9  -6   3  185.69    6.72
   9   6   3  184.47    6.11
   9  -6   3  168.48    6.46
   9   6   3  174.57    6.63
  -9   6  -3  187.03    7.27
  -9  -6  -3  175.96    6.43
  -9  -6  -3  195.60    6.73
  10  -6   3    1.23    1.50
  10   6   3    1.64    1.36
 -10  -6  -3    2.76    1.62
 -10  -6  -3    2.21    1.73
 -10   6  -3    6.00    1.97
  10  -6   3    4.66    1.96
  10   6   3    3.10    1.66
  11  -6   3    3.31    1.58
 -11  -6  -3    4.51    1.86
 -11  -6  -3    0.16    1.59
  11  -6   3    1.83    1.69
  11   6   3    5.59    1.81
  11   6   3   -0.66    1.77
 -11   6  -3    2.03    1.69
 -12  -6  -3   19.32    2.92
  12  -6   3   13.02    2.50
  12   6   3   12.20    2.13
  12   6   3   12.68    2.41
 -12  -6  -3   14.45    2.24
  12  -6   3   12.67    2.36
 -12   6  -3   12.90    2.57
  13  -6   3    1.39    1.88
 -13  -6  -3    1.05    1.87
  13   6   3   -1.19    1.56
  13  -6   3    1.24    1.55
 -13   6  -3   -1.96    2.27
 -13  -6  -3   -0.29    1.83
  13   6   3    2.17    1.92
 -14   6  -3  104.79    6.04
 -14  -6  -3   89.72    5.51
  14   6   3   88.63    5.39
  14  -6   3   93.79    5.64
  14   6   3   96.94    5.13
 -14  -6  -3   93.76    4.94
  14  -6   3   93.27    5.16
  15   6   3    3.71    1.74
 -15  -6  -3    1.41    1.96
  15   6   3    3.54    1.98
 -15   6  -3    1.11    1.91
 -15  -6  -3    4.05    1.93
  15  -6   3   -1.38    1.77
  15  -6   3    4.29    2.11
  16   6   3  137.08    6.40
 -16  -6  -3  133.62    7.07
  16   6   3  125.10    6.61
 -16   6  -3  145.17    7.42
  16  -6   3  127.87    6.03
  16  -6   3  127.58    6.92
  17   6   3    3.32    2.35
  17   6   3    3.26    2.01
  17  -6   3    8.40    2.79
 -17   6  -3    5.94    2.46
 -17  -6  -3    4.58    2.35
  18  -6   3    6.69    2.67
 -18  -6  -3    5.01    2.64
  18   6   3    8.67    2.66
  18   6   3    8.22    2.67
 -18   6  -3    8.36    2.82
  19   6   3  102.60    6.15
  19   6   3   99.75    6.54
  19  -6   3  105.15    6.79
 -19  -6  -3  104.36    6.90
 -19   6  -3  112.19    7.15
 -20   6  -3    3.94    3.00
 -20  -6  -3   -1.81    2.74
  20  -6   3   -1.91    2.59
  20   6   3    0.62    2.41
  20   6   3   -0.64    2.33
  21  -6   3    7.47    2.88
  21   6   3   10.26    2.98
 -21  -6  -3    7.48    3.04
  21   6   3    4.01    2.73
 -21   6  -3   14.21    3.51
 -22  -6  -3    1.02    3.03
  22   6   3    7.68    3.17
  22   6   3    2.62    2.94
 -22   6  -3    2.75    2.82
  22  -6   3    4.66    3.00
  23   6   3    4.07    3.54
  22   7  -3    0.25    2.84
  21   7  -3    3.41    2.91
 -21   7   3    1.45    3.06
  21  -7  -3    1.63    3.24
 -21  -7   3    5.23    3.36
 -20   7   3    7.60    3.07
  20   7  -3   11.64    3.35
 -20  -7   3   12.40    3.65
  20  -7  -3    8.55    3.35
  19   7  -3   15.66    3.39
 -19  -7   3   18.77    3.80
 -19   7   3   19.84    3.81
  19  -7  -3   16.93    3.96
  18  -7  -3   48.84    5.01
 -18  -7   3   44.93    4.95
  18   7  -3   45.88    4.79
 -18   7   3   45.51    4.77
 -17   7   3    6.97    2.66
  17   7  -3    8.51    2.70
  17  -7  -3    9.82    3.00
 -17  -7   3    7.19    2.75
 -16  -7   3   67.11    5.26
  16   7  -3   69.06    5.29
  16  -7  -3   72.87    5.44
 -16   7   3   73.28    5.58
  15   7  -3   60.81    5.05
  15  -7  -3   60.73    5.16
  15  -7  -3   65.51    4.70
 -15   7   3   61.23    4.94
 -15  -7   3   54.49    4.78
 -14   7   3   38.32    4.05
 -14  -7   3   29.77    3.42
  14   7  -3   28.52    3.66
  14  -7  -3   34.93    4.19
  14  -7  -3   27.60    3.12
 -14  -7   3   34.15    3.38
  13  -7  -3   20.44    2.90
 -13  -7   3   19.40    3.09
 -13  -7   3   19.10    2.80
  13  -7  -3   21.80    3.39
  13   7  -3   17.77    2.57
 -13   7   3   20.75    3.32
  13   7  -3   20.00    3.19
  12  -7  -3   57.99    4.70
  12   7  -3   54.81    4.37
 -12  -7   3   63.19    4.37
 -12   7   3   53.19    4.19
 -12  -7   3   59.77    4.63
  12   7  -3   55.74    3.75
  12  -7  -3   68.20    4.71
  11   7  -3   15.38    2.70
  11   7  -3   14.63    2.30
  11  -7  -3   12.37    2.88
 -11   7   3   12.60    2.30
 -11  -7   3    9.97    2.32
 -11  -7   3   15.65    2.67
  11  -7  -3   17.07    2.94
  10  -7  -3    3.47    2.01
 -10  -7   3   -1.22    1.83
 -10   7   3    0.24    1.62
  10   7  -3    3.06    1.93
 -10  -7   3    1.63    1.82
  10   7  -3    2.77    1.60
 -10   7   3    2.19    1.91
  -9   7   3   -1.26    1.87
   9   7  -3    0.96    1.39
   9   7  -3   -2.81    2.07
  -9  -7   3    1.07    1.81
  -9   7   3    0.16    1.60
  -9  -7   3    0.59    1.73
   9  -7  -3    1.37    1.83
   8   7  -3   10.08    1.87
  -8  -7   3   11.65    2.32
  -8  -7   3   13.01    2.27
  -8   7   3   15.05    2.76
   8  -7  -3   15.41    2.75
   8   7  -3   16.62    2.63
  -8   7   3   13.60    2.32
   7   7  -3    4.60    1.48
   7   7  -3    4.78    1.75
  -7  -7   3    7.17    2.13
  -7   7   3    4.95    1.63
  -7  -7   3    7.51    1.86
  -7   7   3    8.00    2.15
   7  -7  -3    7.31    2.13
   6   7  -3  129.84    5.06
   6  -7  -3  130.59    6.07
  -6   7   3  133.63    5.85
   6   7  -3  138.99    6.21
  -6  -7   3  140.42    5.76
  -6  -7   3  130.83    5.99
  -6   7   3  135.16    6.22
  -5  -7   3   57.59    4.08
  -5   7   3   45.35    3.94
  -5   7   3   56.77    3.83
   5   7  -3   48.96    3.84
   5   7  -3   53.84    3.41
  -5  -7   3   54.65    3.66
   5  -7  -3   48.67    3.90
  -4   7   3   15.31    2.40
   4   7  -3   18.84    2.68
   4   7  -3   17.59    2.16
  -4  -7   3   11.55    2.26
   4  -7  -3   15.18    2.55
  -4   7   3   16.20    2.24
  -4  -7   3   15.75    2.29
   3   7  -3   96.36    5.17
   3   7  -3   92.70    4.25
  -3   7   3   93.03    5.04
  -3  -7   3   92.81    4.37
  -3  -7   3   90.46    5.13
   3  -7  -3   91.91    5.16
  -3   7   3   95.59    4.66
   2  -7  -3   31.39    3.35
  -2  -7   3   25.39    2.98
  -2  -7   3   29.32    2.45
   2   7  -3   30.92    2.66
  -2   7   3   27.29    2.68
   2   7  -3   29.22    3.02
  -2   7   3   27.98    3.03
   1  -7  -3   19.53    2.68
  -1  -7   3   23.39    2.31
   1   7  -3   19.13    2.35
  -1  -7   3   22.97    2.96
   1   7  -3   19.40    2.64
  -1   7   3   18.50    2.47
  -1   7   3   19.37    2.26
   0   7   3   13.93    2.04
   0   7  -3   13.71    2.19
   0  -7   3   10.41    1.65
   0   7   3    8.73    2.05
   0   7  -3    9.96    2.02
   0  -7   3   13.09    2.35
   0  -7  -3   12.61    2.24
   1   7   3    2.20    1.40
  -1  -7  -3    5.11    1.19
   1  -7   3    3.20    1.79
   1   7   3    3.04    1.44
  -1  -7  -3    4.46    1.84
  -1   7  -3    5.36    1.58
   1  -7   3    2.91    1.24
  -1   7  -3    2.91    1.58
  -2   7  -3    6.20    2.02
  -2  -7  -3    2.66    1.20
  -2  -7  -3    6.63    2.21
   2   7   3    4.22    1.61
  -2   7  -3    5.69    1.78
   2   7   3    4.89    1.73
   2  -7   3    4.33    1.32
   2  -7   3    2.05    1.77
   3   7   3   -0.96    1.46
  -3  -7  -3    0.86    1.21
  -3  -7  -3    0.83    1.55
   3   7   3    0.79    1.48
  -3   7  -3    1.06    1.45
   3  -7   3    2.02    1.85
  -3   7  -3    0.39    1.09
  -3   7  -3    3.62    1.68
   4   7   3  333.79    9.17
  -4   7  -3  300.73    9.07
  -4   7  -3  305.38    8.20
  -4  -7  -3  311.69    7.37
  -4  -7  -3  329.12    9.41
   4  -7   3  308.84    9.26
   4   7   3  324.50    8.33
   5   7   3   12.98    2.16
  -5  -7  -3   13.77    1.93
   5  -7   3   14.31    2.16
   5   7   3   12.69    2.32
  -5  -7  -3   12.59    2.40
  -5   7  -3   11.84    2.40
   5  -7   3   12.92    2.46
   6   7   3   -0.94    1.59
  -6  -7  -3    1.54    1.56
   6   7   3    2.81    1.64
  -6  -7  -3    4.29    1.57
   6  -7   3   -0.59    1.79
   6  -7   3   -0.86    1.41
  -6   7  -3    1.94    1.56
   7   7   3   25.03    2.62
   7   7   3   31.02    3.25
  -7  -7  -3   24.78    2.99
   7  -7   3   29.00    3.19
  -7  -7  -3   23.39    2.52
  -7   7  -3   31.69    3.34
   7  -7   3   25.49    3.18
   8  -7   3   45.40    3.76
  -8   7  -3   41.74    3.89
  -8  -7  -3   42.07    3.42
   8  -7   3   45.36    4.03
   8   7   3   40.07    3.65
  -8  -7  -3   39.02    3.56
   8   7   3   45.12    3.44
   9  -7   3    8.53    2.12
  -9  -7  -3   12.56    2.38
   9   7   3   12.45    2.33
  -9  -7  -3   13.25    2.51
   9   7   3    6.63    1.90
   9  -7   3    9.84    2.22
  -9   7  -3    9.33    2.35
  10   7   3   39.49    3.51
 -10  -7  -3   35.63    3.55
  10  -7   3   39.48    3.79
 -10  -7  -3   41.98    3.66
  10  -7   3   44.36    3.77
  10   7   3   40.16    3.68
 -10   7  -3   29.79    3.47
  11   7   3   25.33    2.88
  11   7   3   33.83    3.56
  11  -7   3   29.68    3.47
 -11  -7  -3   30.56    3.33
 -11  -7  -3   31.66    3.32
 -11   7  -3   35.21    3.86
  11  -7   3   30.01    3.36
 -12  -7  -3   51.48    4.25
 -12   7  -3   46.69    4.38
  12   7   3   52.59    4.02
  12  -7   3   53.37    4.43
 -12  -7  -3   48.60    4.00
  12  -7   3   48.44    4.09
  12   7   3   53.22    4.35
 -13  -7  -3   48.23    4.29
  13   7   3   53.81    4.14
 -13   7  -3   56.31    4.97
 -13  -7  -3   49.32    4.08
  13  -7   3   42.44    4.22
  13  -7   3   51.88    4.35
  13   7   3   53.63    4.47
  14  -7   3   15.92    3.07
 -14  -7  -3   15.23    3.18
 -14  -7  -3   20.81    3.00
  14   7   3   17.71    3.03
  14   7   3   17.45    3.05
  14  -7   3   19.33    3.05
 -14   7  -3   13.64    2.94
 -15  -7  -3   45.06    4.43
 -15   7  -3   46.67    4.64
  15   7   3   49.82    4.28
  15   7   3   48.66    4.46
  15  -7   3   42.98    4.09
  15  -7   3   44.47    4.54
  16   7   3    3.20    2.34
  16   7   3    1.49    2.02
  16  -7   3   -1.75    2.14
 -16  -7  -3    5.62    2.79
  16  -7   3    7.08    2.70
 -16   7  -3    3.04    2.58
 -17  -7  -3   -1.28    2.56
  17   7   3   -1.02    2.32
  17   7   3    3.59    2.34
  17  -7   3    3.36    2.88
 -17   7  -3    5.77    3.18
  18   7   3   36.84    4.05
 -18  -7  -3   34.38    4.41
  18   7   3   41.04    4.51
 -18   7  -3   38.74    4.73
  18  -7   3   38.69    4.73
  19   7   3   -0.08    2.42
 -19  -7  -3    2.71    2.83
  19   7   3    5.45    2.69
  19  -7   3    5.65    3.08
 -19   7  -3    2.42    2.73
  20   7   3    9.62    3.65
 -20  -7  -3    6.16    3.04
  20  -7   3    2.78    2.69
 -20   7  -3    7.34    3.36
  21   7   3   -1.41    3.12
  22   7   3   10.47    3.67
  20   8  -3   20.86    4.19
  19  -8  -3    3.38    2.98
 -19  -8   3    0.89    3.12
 -19   8   3    2.58    2.91
  19   8  -3    3.06    2.91
 -18   8   3   11.58    3.54
 -18  -8   3   15.36    4.04
  18   8  -3    6.73    3.33
  18  -8  -3   16.94    4.25
  17  -8  -3   -4.69    3.05
  17   8  -3   -0.69    2.73
 -17   8   3    1.25    2.81
 -17  -8   3   -1.21    2.61
  16   8  -3   30.55    4.38
  16  -8  -3   36.02    4.60
 -16   8   3   36.93    4.55
 -16  -8   3   33.10    4.20
  15  -8  -3    1.24    2.39
  15   8  -3    1.90    2.21
 -15  -8   3    4.63    2.71
  15  -8  -3    5.44    2.79
 -15   8   3    2.36    2.32
  14  -8  -3    7.55    2.75
  14   8  -3   13.07    3.17
 -14  -8   3    5.31    2.42
 -14   8   3    3.77    2.53
  14  -8  -3    4.42    2.70
  13   8  -3   -1.14    2.40
  13  -8  -3    2.37    2.31
 -13   8   3   -0.69    2.03
 -13  -8   3    3.31    2.22
 -13  -8   3    1.99    2.12
  13  -8  -3   -0.96    2.42
 -12  -8   3   16.98    3.22
  12   8  -3   21.20    3.45
  12  -8  -3   15.88    3.02
 -12  -8   3   26.82    3.48
 -12   8   3   24.53    3.54
  12  -8  -3   14.72    3.26
 -11   8   3    0.51    2.09
  11  -8  -3    3.05    2.51
 -11  -8   3    3.21    2.16
  11   8  -3    1.29    2.03
 -11  -8   3    0.49    1.90
  11  -8  -3    2.26    2.28
 -10  -8   3   27.83    3.48
  10   8  -3   29.04    3.50
  10  -8  -3   23.60    3.23
 -10  -8   3   36.60    3.71
 -10   8   3   26.20    3.33
   9   8  -3   36.18    3.86
  -9   8   3   27.31    3.56
  -9   8   3   23.74    3.20
  -9  -8   3   33.18    3.71
   9  -8  -3   30.89    3.85
   9   8  -3   27.72    2.96
  -9  -8   3   29.26    3.30
  -8  -8   3    2.08    1.90
  -8   8   3    0.29    1.76
  -8   8   3    2.07    1.88
  -8  -8   3    3.86    1.73
   8   8  -3    2.46    1.91
   8  -8  -3    3.61    1.96
   8   8  -3    4.35    1.79
  -7  -8   3   27.54    3.06
   7  -8  -3   23.24    3.14
  -7  -8   3   31.03    3.42
  -7   8   3   28.09    3.65
   7   8  -3   25.37    2.78
   7   8  -3   38.69    3.92
  -7   8   3   29.69    3.29
   6  -8  -3   23.77    3.41
  -6   8   3   25.51    3.20
  -6  -8   3   25.05    3.36
  -6  -8   3   19.17    2.64
   6   8  -3   20.79    2.58
   6   8  -3   26.69    3.28
  -6   8   3   17.88    2.87
  -5  -8   3   24.74    2.88
   5   8  -3   18.02    2.36
  -5  -8   3   13.20    2.64
   5   8  -3   15.69    2.69
   5  -8  -3   20.62    3.02
  -5   8   3   17.98    2.60
  -4  -8   3  146.52    5.91
   4   8  -3  153.63    6.88
   4   8  -3  149.80    5.83
  -4   8   3  140.57    6.60
  -4  -8   3  135.13    6.67
   4  -8  -3  154.12    7.24
  -4   8   3  145.22    6.28
   3   8  -3   77.06    5.07
   3  -8  -3   73.32    5.13
   3   8  -3   78.37    4.35
  -3   8   3   76.07    4.70
  -3  -8   3   78.61    5.16
  -3  -8   3   68.39    4.04
  -3   8   3   73.37    4.97
   2   8  -3   -1.44    1.87
  -2   8   3    0.72    1.63
  -2  -8   3   -0.24    1.40
  -2   8   3   -0.07    1.49
   2   8  -3    0.65    1.43
  -2  -8   3    0.38    1.88
   2  -8  -3    0.09    1.88
  -1   8   3   41.89    3.78
   1   8  -3   42.37    3.51
  -1  -8   3   50.27    4.15
  -1   8   3   44.15    3.62
  -1  -8   3   40.17    3.13
   1  -8  -3   41.10    3.96
   1   8  -3   53.56    4.39
   0   8  -3  172.00    6.62
   0   8   3  178.70    6.78
   0  -8  -3  176.60    7.58
   0   8  -3  175.15    7.31
   0  -8   3  182.49    7.75
   0   8   3  187.80    7.51
  -1   8  -3    3.71    2.02
  -1  -8  -3    3.62    2.11
   1   8   3    4.24    1.90
  -1   8  -3    0.52    1.62
   1   8   3    6.06    1.92
   1  -8   3    2.01    2.26
   2   8   3   72.80    4.82
  -2   8  -3   83.20    4.74
  -2  -8  -3   93.62    5.57
   2  -8   3   81.45    5.38
  -2   8  -3   84.10    5.26
   2   8   3   87.77    4.92
  -3  -8  -3   18.37    3.06
  -3   8  -3   14.84    2.75
   3   8   3   17.47    2.55
   3  -8   3   17.95    3.06
  -3   8  -3   14.85    2.38
   3   8   3   15.74    2.63
  -4  -8  -3   41.50    4.39
   4  -8   3   26.51    3.32
   4   8   3   23.13    2.99
  -4   8  -3   34.33    3.66
   4   8   3   32.75    3.25
  -4   8  -3   27.68    3.03
   5  -8   3   24.39    2.99
  -5  -8  -3   17.69    2.85
   5   8   3   24.51    3.11
  -5  -8  -3   27.09    2.77
   5  -8   3   20.29    3.12
  -5   8  -3   27.34    3.42
   5   8   3   25.71    2.95
   6   8   3   47.19    4.18
  -6   8  -3   52.41    4.46
   6  -8   3   50.99    4.45
   6   8   3   55.44    4.08
  -6  -8  -3   51.50    4.39
  -6  -8  -3   47.62    3.58
   6  -8   3   57.69    4.30
   7   8   3    5.76    2.14
   7  -8   3    8.28    2.38
  -7  -8  -3   10.45    2.83
   7  -8   3    2.97    1.83
   7   8   3    8.81    2.20
  -7   8  -3    5.89    2.11
  -7  -8  -3    5.04    1.84
  -8  -8  -3    8.31    2.19
   8   8   3   10.72    2.30
  -8   8  -3   14.93    3.07
   8  -8   3   12.13    2.72
   8   8   3    8.89    2.35
   8  -8   3   10.99    2.48
  -8  -8  -3   11.17    2.66
   9   8   3   -1.83    2.15
   9  -8   3    0.63    1.99
  -9  -8  -3    1.91    1.99
  -9   8  -3   -1.50    1.94
   9   8   3    2.13    2.05
   9  -8   3    1.49    2.04
  -9  -8  -3    0.77    2.00
  10   8   3   37.10    3.75
 -10  -8  -3   25.61    3.42
 -10   8  -3   32.76    3.96
  10   8   3   37.48    3.97
 -10  -8  -3   36.88    3.90
  10  -8   3   32.54    3.74
  10  -8   3   33.39    3.90
  11   8   3   20.46    2.93
 -11   8  -3   20.57    3.37
  11  -8   3   19.01    3.28
  11  -8   3   14.86    2.85
 -11  -8  -3   19.67    3.11
 -11  -8  -3   19.89    3.34
  11   8   3   23.33    3.35
 -12  -8  -3   31.66    3.76
  12   8   3   29.90    3.53
  12  -8   3   29.46    3.74
 -12   8  -3   23.99    3.72
  12   8   3   34.50    3.92
  12  -8   3   35.73    4.09
 -12  -8  -3   25.89    3.41
  13   8   3   10.63    2.64
 -13  -8  -3    6.12    2.49
  13   8   3    8.44    2.54
  13  -8   3    6.12    2.45
 -13   8  -3    1.85    2.44
 -13  -8  -3    8.34    2.49
  13  -8   3    4.59    2.31
  14  -8   3    3.12    2.42
 -14  -8  -3    1.82    2.51
  14   8   3    3.84    2.64
  14   8   3    4.86    2.24
  14  -8   3    3.33    2.65
 -14  -8  -3   -2.18    2.73
 -14   8  -3    0.11    2.35
  15   8   3    3.47    2.46
  15  -8   3    3.15    2.50
  15   8   3    3.58    2.58
 -15  -8  -3    3.25    2.42
 -15   8  -3    7.54    3.01
  15  -8   3    6.08    2.67
 -16  -8  -3   -1.71    2.60
 -16   8  -3   -1.74    3.05
  16   8   3   -2.07    2.58
  16  -8   3    3.87    3.05
 -17  -8  -3    7.63    3.07
  17   8   3   13.36    3.38
 -17   8  -3   11.73    3.44
  17  -8   3   12.19    3.71
  18  -8   3   -0.87    2.88
  18   8   3   -0.54    2.73
 -18  -8  -3    0.34    3.08
 -18   8  -3   -0.72    2.84
  19   8   3    4.12    2.81
 -19  -8  -3   14.67    3.78
  20   8   3   31.63    4.90
 -17   9   3    1.20    2.80
  17   9  -3    2.15    3.01
 -17  -9   3    0.30    3.03
  16  -9  -3   -0.64    3.19
  16   9  -3   -1.39    2.95
 -16   9   3    0.77    2.86
 -16  -9   3    0.07    2.96
 -15   9   3    6.79    3.26
 -15  -9   3    1.24    2.64
  15   9  -3   12.25    3.52
  15  -9  -3    4.75    3.20
  14   9  -3    9.80    2.99
  14  -9  -3    3.22    2.76
  14  -9  -3    5.45    3.29
 -14   9   3    2.85    2.86
 -14  -9   3    2.74    3.15
  13   9  -3   -2.55    2.88
  13  -9  -3    5.49    2.97
 -13  -9   3   -0.80    2.57
 -13  -9   3   -3.04    2.75
 -13   9   3   -1.33    2.73
  13  -9  -3    1.03    2.51
  12   9  -3   44.05    4.77
  12  -9  -3   39.65    4.81
  12  -9  -3   38.33    4.40
 -12   9   3   32.54    4.05
 -12  -9   3   40.85    4.56
 -12  -9   3   44.87    4.58
 -11  -9   3    6.08    2.84
  11   9  -3    0.06    2.38
  11  -9  -3   -0.96    2.66
 -11   9   3   -1.91    2.51
  11  -9  -3    1.58    2.73
 -11  -9   3   -0.04    2.16
  10   9  -3   20.00    3.64
 -10   9   3   12.39    3.08
 -10  -9   3   12.46    2.92
  10  -9  -3   13.30    3.26
 -10  -9   3    9.46    2.91
   9   9  -3   13.74    3.15
   9  -9  -3   17.97    3.49
  -9   9   3   12.94    2.85
  -9  -9   3    9.39    2.64
  -9  -9   3   10.39    2.82
  -9   9   3   13.67    2.93
  -8  -9   3   30.59    4.01
  -8  -9   3   27.86    3.50
   8  -9  -3   30.28    4.08
  -8   9   3   36.33    4.07
  -8   9   3   27.86    3.90
   8   9  -3   34.45    4.15
  -7  -9   3    3.12    2.04
   7  -9  -3    1.31    2.19
   7   9  -3    1.11    2.26
  -7  -9   3   -1.94    2.41
  -7   9   3   -0.05    2.06
  -7   9   3    6.42    2.82
   6   9  -3    2.63    2.40
  -6  -9   3   -0.35    2.01
   6  -9  -3   -2.42    2.57
  -6   9   3   -3.78    2.34
  -6   9   3   -2.15    2.44
  -6  -9   3   -1.52    2.40
   5   9  -3    3.33    2.26
   5  -9  -3    0.22    2.45
  -5   9   3    0.74    2.33
  -5  -9   3    1.56    2.30
  -5   9   3    2.78    1.94
  -4   9   3   -0.08    1.91
   4   9  -3    1.34    1.83
   4   9  -3   -0.15    2.01
   4  -9  -3    6.08    2.72
  -4   9   3   -1.86    1.98
  -4  -9   3    2.81    2.62
  -3   9   3   75.12    5.04
  -3   9   3   77.68    5.50
   3   9  -3   85.39    5.00
  -3  -9   3   84.93    5.87
   3  -9  -3   87.92    6.08
   3   9  -3   81.60    5.59
   2   9  -3    0.71    1.97
  -2   9   3    5.21    2.42
   2   9  -3   -0.19    2.09
  -2   9   3    3.58    2.11
  -2  -9   3    1.52    2.25
   2  -9  -3    2.36    2.49
  -1   9   3   37.28    3.85
   1  -9  -3   36.31    4.26
  -1   9   3   29.11    3.62
  -1  -9   3   29.60    3.89
   1   9  -3   30.39    3.45
   1   9  -3   29.32    3.79
   0  -9   3   20.58    3.43
   0   9   3   18.32    2.79
   0   9   3   28.23    3.72
   0   9  -3   23.37    3.08
   0  -9  -3   19.85    3.55
   0   9  -3   18.01    2.99
   1   9   3   76.05    4.98
   1   9   3   76.91    5.47
  -1   9  -3   78.03    4.98
  -1  -9  -3   78.72    5.78
   1  -9   3   68.50    5.40
  -1   9  -3   83.83    5.63
   2   9   3   18.54    2.84
  -2   9  -3   17.93    2.84
  -2  -9  -3   15.18    3.41
   2  -9   3   17.77    3.08
  -2   9  -3   25.45    3.72
   2   9   3   26.69    3.51
  -3   9  -3   76.81    5.61
  -3   9  -3   72.17    4.91
  -3  -9  -3   69.05    5.45
   3   9   3   83.51    5.47
   3   9   3   81.21    5.17
   3  -9   3   74.82    5.57
   4   9   3   -2.29    2.27
   4   9   3    1.56    2.05
  -4  -9  -3    3.28    2.31
  -4   9  -3    2.39    2.08
   4  -9   3    3.05    2.14
   5  -9   3   14.24    3.16
   5  -9   3   14.29    2.41
   5   9   3   17.94    3.06
  -5  -9  -3   13.04    2.98
   5   9   3   19.76    3.05
  -5   9  -3   11.48    2.93
   6  -9   3   -0.35    2.27
   6  -9   3    0.46    2.24
   6   9   3    3.57    2.31
  -6  -9  -3   -2.41    2.55
  -6   9  -3    5.15    2.55
   6   9   3    1.10    2.20
   7  -9   3   -1.95    2.33
   7  -9   3    0.88    2.28
   7   9   3    3.10    2.13
  -7   9  -3    2.67    2.52
   7   9   3   -0.02    1.95
  -7  -9  -3   -1.34    2.62
   8  -9   3    1.14    2.23
   8   9   3    4.37    2.16
   8   9   3    6.75    2.60
  -8  -9  -3    8.96    3.00
  -8   9  -3    1.23    2.24
   8  -9   3    0.56    2.09
   9   9   3    1.36    2.28
   9   9   3    2.69    2.23
   9  -9   3    1.55    2.48
  -9  -9  -3    4.69    2.71
   9  -9   3    7.13    2.64
  -9   9  -3    4.34    2.75
 -10  -9  -3    0.54    2.73
 -10  -9  -3    2.12    2.27
  10   9   3    3.89    2.62
  10  -9   3    1.89    2.42
  10  -9   3    6.24    2.95
  10   9   3   -0.25    2.24
 -10   9  -3    9.03    3.19
  11   9   3   75.41    5.34
 -11  -9  -3   54.32    4.73
  11  -9   3   60.82    5.11
 -11  -9  -3   54.18    5.23
  11  -9   3   53.78    5.25
 -11   9  -3   58.91    5.49
  11   9   3   62.99    5.49
 -12  -9  -3   58.66    5.17
  12  -9   3   61.36    5.36
  12  -9   3   59.54    5.42
 -12   9  -3   60.35    5.68
 -12  -9  -3   58.40    5.33
  12   9   3   58.02    5.33
 -13  -9  -3   -1.10    2.91
  13  -9   3   -2.00    2.89
  13  -9   3    2.30    2.65
 -13   9  -3    1.40    2.66
 -13  -9  -3   -0.24    2.70
  13   9   3   -1.97    2.72
  14   9   3    3.24    2.98
 -14  -9  -3   -0.19    2.76
  14  -9   3    3.63    3.00
 -14   9  -3    3.82    3.09
  14  -9   3   -5.53    3.26
  15   9   3   28.30    4.23
  15  -9   3   30.94    4.63
 -15  -9  -3   31.81    4.52
  15  -9   3   30.55    4.54
 -15   9  -3   38.29    5.06
 -16  -9  -3   18.29    4.10
  16   9   3   19.45    3.78
  16  -9   3   25.87    4.42
 -17  -9  -3   10.18    3.86
  17   9   3   13.51    3.82
 -15 -10   3   25.41    4.85
  14 -10  -3    6.86    3.31
 -14  10   3    7.59    3.58
 -14 -10   3   13.10    3.84
 -13 -10   3   15.59    3.77
  13 -10  -3   15.27    4.27
 -13  10   3   15.33    3.80
  13  10  -3   16.65    4.17
  12  10  -3   58.74    5.83
 -12 -10   3   54.58    5.43
  12 -10  -3   54.24    5.80
 -12  10   3   56.14    5.71
  12 -10  -3   53.09    5.67
  11 -10  -3    7.35    3.29
 -11 -10   3    3.94    3.08
  11  10  -3    8.65    3.18
  11 -10  -3    3.76    3.25
 -11  10   3    7.70    3.22
  10  10  -3   78.97    6.45
  10 -10  -3   72.81    6.41
 -10  10   3   68.99    5.76
  10 -10  -3   77.92    6.27
 -10 -10   3   69.62    5.89
   9  10  -3   42.12    4.95
  -9  10   3   30.58    4.63
  -9  10   3   38.57    4.48
  -9 -10   3   30.64    4.27
   9 -10  -3   33.57    4.57
   8  10  -3   -0.09    2.62
  -8 -10   3    1.04    2.66
  -8  10   3   -0.37    2.52
  -8  10   3    4.55    2.91
   8 -10  -3    6.80    3.26
   7  10  -3   72.87    6.04
  -7  10   3   86.63    6.19
  -7  10   3   76.90    6.38
  -7 -10   3   84.75    6.38
   7 -10  -3   79.75    6.49
  -6  10   3   21.51    3.99
  -6 -10   3   33.69    4.52
  -6  10   3   32.75    4.08
   6 -10  -3   32.31    4.47
   6  10  -3   31.08    4.08
   5  10  -3    2.53    2.51
  -5 -10   3    4.67    2.90
   5 -10  -3    2.27    3.08
  -5  10   3   -0.89    2.42
  -5  10   3   -1.07    2.65
   4  10  -3    6.70    2.70
  -4  10   3    7.85    2.88
  -4  10   3   13.05    3.21
  -4 -10   3   16.38    3.67
   4 -10  -3   10.28    3.35
  -3 -10   3   42.87    4.71
  -3  10   3   49.20    4.76
  -3  10   3   49.05    4.86
   3  10  -3   43.87    4.50
   3 -10  -3   39.30    4.83
  -2 -10   3   19.06    3.74
  -2  10   3   22.35    3.71
   2 -10  -3   14.60    3.60
   2  10  -3   18.10    3.35
  -2  10   3   18.41    3.06
   1  10  -3   -1.63    2.38
  -1  10   3    0.91    2.43
   1 -10  -3    2.54    2.79
  -1 -10   3   -1.04    2.64
   0  10  -3    3.38    2.85
   0 -10   3   -1.30    2.61
   0 -10  -3   -1.87    2.74
   0  10   3   -0.81    2.18
   0  10   3    1.91    2.25
   1  10   3   17.15    3.23
  -1  10  -3   23.12    3.97
  -1 -10  -3   15.86    3.37
   1 -10   3   21.15    3.95
   1  10   3   17.18    3.37
  -1  10  -3   14.45    3.10
   2 -10   3    7.96    2.85
   2  10   3    9.25    2.62
  -2 -10  -3   15.53    3.70
  -2  10  -3   15.68    2.90
  -2  10  -3    6.25    2.70
   2  10   3   15.06    3.20
   3  10   3   65.13    5.25
   3  10   3   69.02    5.56
  -3 -10  -3   63.60    5.65
   3 -10   3   68.00    5.91
  -3  10  -3   67.37    5.69
  -3  10  -3   70.38    5.44
   4 -10   3   13.54    3.19
   4 -10   3   -0.02    2.57
   4  10   3    5.37    2.56
  -4 -10  -3    7.88    2.99
  -4  10  -3   11.02    3.37
   4  10   3    4.05    2.46
  -5  10  -3   79.65    6.13
   5  10   3   75.59    5.52
   5  10   3   72.04    5.68
   5 -10   3   62.84    5.75
  -5 -10  -3   69.66    5.98
   5 -10   3   76.88    5.64
  -6 -10  -3   13.10    3.63
  -6  10  -3   13.57    3.44
   6 -10   3   22.20    3.90
   6 -10   3   12.47    3.11
   6  10   3   19.50    3.50
   6  10   3    5.90    2.89
  -7  10  -3  175.55    9.06
   7  10   3  186.09    8.82
   7 -10   3  181.52    9.09
   7 -10   3  186.37    8.49
  -7 -10  -3  162.40    8.68
   8 -10   3   19.57    4.01
   8  10   3   18.57    3.78
   8 -10   3   15.89    3.43
  -8 -10  -3   12.12    3.53
  -8  10  -3   10.81    3.16
   9  10   3   36.36    4.60
  -9  10  -3   36.17    4.72
   9 -10   3   38.37    4.91
  -9 -10  -3   33.04    4.58
   9 -10   3   48.24    5.09
  10  10   3    1.35    2.58
  10 -10   3    5.18    3.08
 -10  10  -3    3.84    3.31
 -10 -10  -3    4.41    3.25
  10 -10   3    1.48    2.84
  11  10   3    4.29    2.79
 -11 -10  -3   11.16    3.79
  11 -10   3    7.41    3.34
  11 -10   3    7.82    3.47
 -11  10  -3    5.23    3.54
  12 -10   3    7.85    3.30
  12 -10   3    5.90    3.56
  12  10   3   10.28    3.45
 -12 -10  -3   11.92    3.49
  13  10   3    5.57    3.39
 -13 -10  -3    0.65    3.16
  13 -10   3    7.11    3.72
  13 -10   3    0.72    3.13
  14 -10   3    9.31    4.11
  14  10   3   11.42    3.94
  -9  11   3    5.81    3.36
  -8  11   3    0.73    3.05
   7  11  -3    4.63    3.19
  -7  11   3   10.16    3.51
  -7  11   3    4.87    3.30
  -7 -11   3    5.71    3.66
  -6 -11   3    6.83    3.71
  -6  11   3    5.12    3.37
   6  11  -3    3.76    3.29
  -6  11   3    3.67    3.22
   5  11  -3    0.82    2.97
  -5 -11   3    1.92    3.07
  -5  11   3   -2.18    2.94
  -5  11   3    2.79    2.91
  -4 -11   3   21.64    4.45
   4  11  -3   20.74    4.15
   4 -11  -3   20.46    4.30
  -4  11   3   15.20    3.87
  -4  11   3   26.43    4.72
   3 -11  -3   -1.48    3.30
  -3 -11   3    6.64    3.84
  -3  11   3    7.94    3.66
   3  11  -3    9.68    3.43
  -3  11   3    3.15    3.09
   2  11  -3    6.17    3.72
  -2  11   3    1.00    2.89
   2 -11  -3    4.62    3.33
  -2  11   3    2.90    2.92
  -2 -11   3    5.70    3.44
  -1 -11   3   66.24    6.42
  -1  11   3   60.66    5.53
  -1  11   3   53.57    5.66
   1 -11  -3   60.93    6.31
   1  11  -3   60.84    6.02
   0 -11   3   18.14    3.82
   0  11  -3   10.61    3.53
   0  11   3   12.83    3.75
   0 -11  -3   15.57    4.48
   0  11   3   16.37    3.57
  -1 -11  -3   -5.39    3.79
   1 -11   3    1.02    3.15
   1  11   3    2.22    2.90
  -1  11  -3    2.61    3.18
   2 -11   3    6.46    3.49
  -2 -11  -3    5.31    3.47
   2  11   3   -0.05    2.78
  -2  11  -3    3.34    3.08
   3  11   3    1.39    2.84
  -3  11  -3    3.91    3.07
  -3 -11  -3    6.97    3.89
  -4  11  -3    7.34    3.33
   4  11   3    9.79    3.38
   5  11   3    6.50    3.50
   6  11   3   22.86    4.11
   7  11   3    7.85    3.54
   8  11   3    3.69    3.41
   9 -11   3   -1.54    3.12
   9  11   3    2.41    3.12
  28   0  -4  131.43    8.02
  27   0  -4  117.30    7.34
 -27   0   4  120.97    7.96
 -26   0   4  131.26    7.14
 -26   0   4  123.66    7.75
  26   0  -4  119.89    7.27
 -25   0   4  135.42    7.07
 -25   0   4  132.18    7.67
  25   0  -4  136.30    7.31
 -24   0   4   30.37    3.51
 -24   0   4   21.28    3.36
  24   0  -4   24.53    3.60
 -23   0   4   11.90    2.64
 -23   0   4   11.63    2.78
  23   0  -4   13.21    2.84
 -22   0   4   68.30    4.57
  22   0  -4   72.71    4.99
 -22   0   4   74.45    5.44
 -21   0   4    1.12    1.68
 -21   0   4    1.83    1.98
  21   0  -4    2.07    1.73
 -20   0   4    5.25    1.99
  20   0  -4    1.99    1.58
 -20   0   4    3.38    2.01
 -19   0   4   79.93    4.47
  19   0  -4   84.83    4.69
 -19   0   4   80.84    4.98
 -18   0   4   18.97    2.71
  18   0  -4   21.34    2.55
 -18   0   4   16.94    2.18
 -17   0   4   40.88    3.14
  17   0  -4   38.64    3.13
 -17   0   4   36.55    3.26
 -16   0   4   26.26    2.67
 -16   0   4   28.96    2.55
  16   0  -4   29.12    2.54
 -15   0   4  110.88    4.54
  15   0  -4  115.76    4.67
 -15   0   4  110.86    5.03
 -14   0   4  264.86    6.58
  14   0  -4  256.04    6.52
 -14   0   4  259.14    7.18
 -13   0   4  718.49   10.36
 -13   0   4  747.61   11.61
  13   0  -4  727.27   10.46
 -12   0   4  407.14    7.61
  12   0  -4  423.27    7.59
 -12   0   4  423.85    8.44
 -11   0   4   85.61    3.38
  11   0  -4   88.03    3.38
 -11   0   4   91.48    3.83
 -10   0   4    1.11    0.88
 -10   0   4    0.33    0.95
  10   0  -4   -0.23    0.78
   9   0  -4 1272.11    5.57
  -9   0   4 1322.18   11.78
  -9   0   4 1263.33   12.51
   9   0  -4 1290.79   11.16
   8   0  -4  312.60    3.13
  -8   0   4  313.35    5.85
  -8   0   4  309.31    5.47
  -8   0   4  316.85    3.13
   8   0  -4  306.00    5.06
  -7   0   4 2862.40   15.74
   7   0  -4 2864.48   14.30
  -7   0   4 2770.05   16.27
  -7   0   4 2833.31    9.96
   7   0  -4 2904.34   10.13
  -6   0   4  483.97    6.10
   6   0  -4  478.81    5.36
  -6   0   4  475.55    4.32
  -6   0   4  475.34    6.29
  -5   0   4  285.02    4.52
  -5   0   4  286.24    3.52
   5   0  -4  283.26    3.76
  -5   0   4  278.83    4.47
  -4   0   4   96.45    2.55
  -4   0   4   91.73    1.94
  -4   0   4   94.23    2.39
  -4   0   4   93.68    2.14
  -3   0   4 2366.24   11.75
   3   0  -4 2348.23   10.51
  -3   0   4 2425.45   10.94
  -3   0   4 2359.77    8.85
   3   0  -4 2378.01    8.90
   2   0  -4  117.07    2.10
  -2   0   4  112.77    2.48
  -2   0   4  114.07    1.90
  -2   0   4  112.60    2.59
   2   0  -4  111.94    1.87
   1   0  -4  112.50    1.83
  -1   0   4  116.25    1.93
  -1   0   4  114.39    2.60
   1   0  -4  118.10    2.68
   1   0  -4  116.23    1.95
   0   0   4 1292.24    6.89
   0   0  -4 1286.11    8.83
   0   0   4 1290.16    8.73
   0   0  -4 1280.96    5.57
  -1   0  -4 1647.98   10.29
   1   0   4 1688.34   10.36
  -1   0  -4 1692.82    6.45
  -2   0  -4 9999.00   26.66
   2   0   4 9813.80   25.36
  -2   0  -4 9962.02   17.64
   2   0   4 9736.58   23.14
   3   0   4  712.22    7.04
   3   0   4  705.31    6.87
  -3   0  -4  708.27    7.51
  -3   0  -4  689.98    5.35
  -4   0  -4 2178.07   13.71
   4   0   4 2190.98   12.57
  -4   0  -4 2139.50   10.53
   4   0   4 2146.79   13.00
   5   0   4 1126.77   10.10
  -5   0  -4 1128.01    8.49
  -5   0  -4 1099.58   10.25
   5   0   4 1135.41    9.25
  -6   0  -4  501.05    7.32
   6   0   4  522.96    6.46
  -6   0  -4  517.77    6.33
   6   0   4  525.37    7.42
  -7   0  -4   36.52    1.90
  -7   0  -4   36.61    2.22
   7   0   4   38.01    1.89
   7   0   4   39.24    2.29
   8   0   4    2.92    0.86
  -8   0  -4    2.04    0.98
   8   0   4    4.76    1.15
  -8   0  -4    4.98    1.06
   9   0   4   33.63    2.40
  -9   0  -4   39.28    2.70
  -9   0  -4   31.67    2.05
   9   0   4   35.11    1.93
 -10   0  -4  313.01    6.90
  10   0   4  312.05    5.38
 -10   0  -4  308.49    6.37
  10   0   4  318.82    7.11
 -11   0  -4  318.32    7.24
 -11   0  -4  307.78    6.67
  11   0   4  301.06    5.42
  11   0   4  314.19    7.39
  12   0   4   95.56    3.18
 -12   0  -4   96.03    3.99
 -12   0  -4   98.95    4.27
  12   0   4  100.34    4.42
  13   0   4  294.36    5.51
 -13   0  -4  297.84    7.53
  13   0   4  279.50    7.60
 -13   0  -4  294.66    7.10
 -14   0  -4   41.31    3.07
  14   0   4   42.24    3.24
  14   0   4   41.89    2.24
 -14   0  -4   42.74    2.98
 -15   0  -4   51.77    3.56
 -15   0  -4   50.32    3.33
  15   0   4   49.27    2.45
  15   0   4   57.14    3.94
 -16   0  -4  185.00    6.62
 -16   0  -4  204.81    6.75
  16   0   4  196.11    7.11
  17   0   4  111.55    5.73
 -17   0  -4  111.45    5.32
 -17   0  -4  117.95    5.63
 -18   0  -4   58.51    4.22
  18   0   4   67.75    4.73
 -19   0  -4    2.21    1.84
 -19   0  -4   -1.33    1.74
  19   0   4    0.79    1.76
 -20   0  -4   75.19    4.99
  20   0   4   72.41    5.10
 -21   0  -4  124.50    6.61
  21   0   4  146.68    7.44
 -21   0  -4  130.89    6.61
 -22   0  -4  205.75    8.54
 -22   0  -4  200.28    8.40
  22   0   4  186.51    8.61
 -23   0  -4  130.75    6.97
  23   0   4  136.56    7.78
 -23   0  -4  133.20    7.20
 -24   0  -4    7.06    2.78
  24   0   4    1.55    2.57
 -25   0  -4   17.43    3.56
  25   0   4    9.87    3.34
 -25   0  -4   15.78    3.60
  26   0   4  102.72    7.46
 -26   0  -4  113.24    7.33
 -26   0  -4  107.12    7.14
 -27   0  -4    4.88    3.36
 -27   0  -4    5.13    3.32
  29   1  -4   64.55    6.28
 -29  -1   4   57.27    5.98
  28   1  -4    8.98    3.49
  28  -1  -4    9.49    3.50
 -28  -1   4    9.23    3.34
 -27   1   4  106.58    7.39
  27   1  -4   98.39    7.31
  27   1  -4   91.63    6.63
 -27  -1   4  106.90    7.07
  27  -1  -4  105.69    7.19
  26   1  -4   84.46    6.35
 -26  -1   4   79.39    5.90
  26  -1  -4   80.32    6.12
 -26   1   4   87.44    6.69
  26   1  -4   92.05    6.52
  25   1  -4   20.54    3.52
  25  -1  -4   21.53    3.42
 -25   1   4   21.86    3.76
 -25  -1   4   27.34    3.85
 -24   1   4   45.38    4.93
 -24  -1   4   56.06    4.73
 -24   1   4   51.42    4.29
  24   1  -4   54.85    5.06
  24   1  -4   54.02    4.73
  24  -1  -4   51.39    4.77
 -23   1   4    0.89    1.83
  23   1  -4    2.99    2.29
 -23   1   4    0.26    2.02
  23   1  -4    3.78    1.91
  23  -1  -4    1.41    2.11
 -23  -1   4    0.28    2.15
 -22   1   4   34.81    3.98
 -22  -1   4   25.73    3.25
  22  -1  -4   27.54    3.30
  22   1  -4   32.54    3.74
  22   1  -4   27.75    3.81
 -22   1   4   30.58    3.36
 -21  -1   4   15.62    2.81
 -21   1   4   12.12    2.73
 -21   1   4   12.80    2.27
  21  -1  -4    9.59    2.48
  21   1  -4   14.97    2.81
 -20   1   4   29.50    3.41
  20  -1  -4   33.00    3.41
  20   1  -4   29.95    3.12
 -20  -1   4   36.39    3.67
 -20   1   4   34.28    3.04
  19  -1  -4  201.15    7.35
 -19   1   4  197.61    6.52
 -19  -1   4  212.75    7.45
  19   1  -4  187.82    6.86
 -19  -1   4  199.99    7.69
 -19   1   4  185.49    7.39
 -18  -1   4   39.71    3.36
 -18   1   4   30.31    3.30
  18  -1  -4   33.55    3.18
 -18   1   4   31.91    2.75
 -18  -1   4   36.13    3.47
  18   1  -4   35.60    3.10
 -17   1   4   38.18    3.29
 -17  -1   4   48.69    3.51
 -17  -1   4   43.34    3.52
  17  -1  -4   52.97    3.77
 -17   1   4   41.49    2.98
  17   1  -4   42.06    3.24
 -16  -1   4   62.27    4.03
  16  -1  -4   53.74    3.63
 -16  -1   4   56.85    3.61
 -16   1   4   55.28    3.20
 -16   1   4   54.48    3.74
  16   1  -4   53.68    3.36
  15   1  -4  203.58    5.99
 -15   1   4  194.04    5.58
  15  -1  -4  207.62    6.43
 -15  -1   4  205.98    6.75
 -15  -1   4  199.71    6.37
 -15   1   4  193.04    6.49
 -14   1   4    1.29    1.03
 -14   1   4   -2.83    1.43
  14  -1  -4    1.75    1.29
 -14  -1   4    1.51    1.34
  14   1  -4   -0.07    1.09
 -14  -1   4   -0.55    1.13
 -13  -1   4  508.52    9.33
  13   1  -4  487.74    8.29
 -13  -1   4  488.89    9.53
 -13   1   4  500.80    9.53
  13  -1  -4  509.55    9.20
 -13   1   4  477.20    7.96
 -12  -1   4   -0.47    0.93
  12   1  -4   -0.17    0.88
 -12  -1   4    0.78    1.01
 -12   1   4   -0.40    0.94
  12  -1  -4    0.24    0.37
  12  -1  -4    0.60    0.39
  12  -1  -4   -0.09    0.93
 -12   1   4    0.45    0.76
 -11  -1   4  387.27    7.56
  11   1  -4  391.06    6.63
  11  -1  -4  381.79    3.70
 -11   1   4  400.86    7.81
 -11   1   4  390.20    6.48
  11  -1  -4  396.81    3.75
 -11  -1   4  389.53    2.83
  11  -1  -4  395.61    7.49
 -10   1   4   30.48    1.86
  10  -1  -4   30.04    1.19
  10   1  -4   24.56    1.73
  10  -1  -4   26.96    2.04
  10   1  -4   24.38    0.96
 -10  -1   4   24.54    2.01
  10   1  -4   26.49    2.13
 -10   1   4   27.10    2.09
 -10  -1   4   28.98    0.97
  -9  -1   4 1039.71   11.47
  -9  -1   4 1029.64    6.05
   9   1  -4 1021.82    9.35
   9   1  -4 1021.19   11.60
   9  -1  -4 1035.98   10.89
   9   1  -4  999.54    6.23
  -9   1   4 1038.42   11.22
   9  -1  -4 1027.07    6.76
  -9   1   4 1036.10    9.42
   8   1  -4  626.87    6.72
  -8   1   4  628.16    8.25
  -8  -1   4  623.76    5.02
   8   1  -4  629.40    8.58
  -8   1   4  631.99    6.97
  -8  -1   4  628.40    8.50
   8  -1  -4  610.95    5.42
   8  -1  -4  617.22    8.02
  -7  -1   4  250.18    5.17
  -7   1   4  255.38    4.96
  -7  -1   4  249.63    3.34
   7  -1  -4  245.06    4.81
   7   1  -4  244.43    5.10
   7  -1  -4  248.92    3.55
   7   1  -4  245.78    3.83
  -7   1   4  261.78    4.20
  -6  -1   4  404.31    6.27
   6   1  -4  416.94    4.41
   6   1  -4  406.94    6.26
  -6  -1   4  400.91    4.39
   6  -1  -4  410.65    4.67
  -6   1   4  411.36    4.93
  -6   1   4  404.78    5.77
  -5   1   4    9.95    0.84
   5   1  -4   10.73    0.66
   5   1  -4   10.34    1.17
  -5   1   4    8.57    0.97
  -5   1   4   10.66    1.07
  -5  -1   4   11.76    0.94
  -5  -1   4   11.72    1.25
   5  -1  -4    9.45    0.83
  -4  -1   4   25.58    1.60
  -4  -1   4   26.00    0.80
  -4   1   4   28.06    1.23
   4   1  -4   28.37    1.56
  -4   1   4   28.48    1.39
  -4   1   4   28.29    1.37
   4   1  -4   26.34    0.78
  -4  -1   4   28.47    1.36
  -4   1   4   28.22    1.48
  -3  -1   4  363.00    5.33
  -3  -1   4  365.97    4.64
  -3   1   4  387.37    4.84
   3   1  -4  360.20    4.95
  -3   1   4  371.16    4.06
  -3   1   4  364.49    4.03
  -3   1   4  373.19    4.79
   2  -1  -4   23.23    0.93
  -2   1   4   24.98    0.97
  -2   1   4   21.42    1.23
   2  -1  -4   23.97    1.13
  -2  -1   4   23.53    1.37
  -2   1   4   23.68    1.38
   2   1  -4   24.88    1.32
  -2  -1   4   26.40    1.50
  -1  -1   4    3.71    0.74
   1  -1  -4    4.10    0.59
  -1   1   4    4.28    0.74
  -1   1   4    3.84    0.83
  -1   1   4    4.79    0.41
  -1  -1   4    5.16    0.80
   1   1  -4    3.89    0.71
   1  -1  -4    3.73    0.36
   0   1   4 2775.18   12.90
   0   1  -4 2768.29   12.22
   0  -1  -4 2819.62   12.49
   0   1   4 2849.94   13.82
   0   1  -4 2772.53   13.92
   0  -1   4 2732.90   13.75
   0  -1   4 2683.91    8.27
   0   1  -4 2769.74    8.49
   1   1   4  966.12    7.91
   1  -1   4  972.77    6.02
   1  -1   4  981.85    8.32
  -1  -1  -4  960.07    7.78
  -1   1  -4  951.92    8.21
   1   1   4  946.56    8.18
  -1   1  -4  962.05    7.29
   2  -1   4  199.58    3.20
   2   1   4  196.79    3.80
   2  -1   4  194.68    3.86
  -2   1  -4  202.64    3.94
  -2  -1  -4  196.23    3.76
   2   1   4  185.95    3.78
  -2   1  -4  198.08    3.46
  -3   1  -4 3444.76   16.51
   3  -1   4 3340.09   14.39
   3   1   4 3376.45   16.67
  -3  -1  -4 3385.05   10.01
   3   1   4 3386.80   10.13
  -3  -1  -4 3339.75   16.38
   3  -1   4 3403.00   16.19
  -3   1  -4 3383.35   14.83
  -4   1  -4  426.02    5.63
   4  -1   4  435.70    5.91
   4  -1   4  419.96    5.67
   4   1   4  433.62    5.90
  -4  -1  -4  407.75    6.25
  -4   1  -4  415.33    5.99
  -4  -1  -4  427.58    4.26
   4   1   4  439.24    6.31
   5  -1   4   37.42    1.97
  -5  -1  -4   36.87    1.50
  -5  -1  -4   35.84    2.08
   5   1   4   36.68    2.07
   5   1   4   28.88    1.79
   5  -1   4   35.53    1.86
  -5   1  -4   37.54    1.98
  -5   1  -4   36.85    1.85
   6  -1   4    3.75    0.84
  -6   1  -4    2.00    0.82
   6  -1   4    4.66    1.12
  -6  -1  -4    3.86    1.06
  -6  -1  -4    3.47    0.77
   6   1   4    2.82    1.02
   6   1   4    3.48    0.91
  -6   1  -4    2.91    0.92
   7  -1   4  439.82    7.10
   7  -1   4  438.82    6.30
  -7   1  -4  432.26    6.94
  -7   1  -4  420.62    6.71
   7   1   4  434.23    7.41
  -7  -1  -4  447.39    6.03
  -7  -1  -4  428.68    7.39
   7   1   4  447.06    6.29
  -8   1  -4   58.44    2.78
  -8  -1  -4   64.70    3.10
  -8  -1  -4   66.90    2.66
   8  -1   4   66.40    2.61
  -8   1  -4   68.06    2.91
   8   1   4   67.14    3.16
   8  -1   4   62.69    3.02
   8   1   4   60.74    2.45
   9  -1   4  198.40    5.37
  -9  -1  -4  197.96    5.47
  -9  -1  -4  196.31    4.68
  -9   1  -4  196.90    5.10
   9   1   4  188.79    5.37
  -9   1  -4  196.46    5.24
   9   1   4  184.56    4.29
  10   1   4  450.07    8.56
 -10   1  -4  439.88    8.00
 -10   1  -4  441.42    8.03
  10   1   4  442.17    6.67
  10  -1   4  435.96    6.67
 -10  -1  -4  420.17    7.20
  10  -1   4  453.63    8.43
 -10  -1  -4  409.75    8.19
 -11   1  -4   70.80    3.44
  11   1   4   63.01    2.65
 -11  -1  -4   66.00    3.53
  11   1   4   70.75    3.69
  11  -1   4   60.71    3.35
 -11  -1  -4   65.88    3.11
 -11   1  -4   67.86    3.32
  11  -1   4   68.94    2.80
  12   1   4  178.04    4.40
  12  -1   4  186.82    5.99
 -12   1  -4  173.11    5.48
  12   1   4  183.00    6.01
  12  -1   4  181.54    4.50
 -12  -1  -4  192.82    5.47
 -12   1  -4  191.02    5.77
 -12  -1  -4  178.41    5.88
  13  -1   4   14.11    2.00
 -13  -1  -4   17.69    2.00
 -13   1  -4   14.81    1.89
  13   1   4   15.20    1.54
  13  -1   4   17.61    1.62
  13   1   4   17.32    2.17
 -13   1  -4   20.07    2.15
 -13  -1  -4   12.13    1.88
 -14   1  -4   60.16    3.53
 -14  -1  -4   59.55    3.85
  14  -1   4   59.82    2.68
  14   1   4   55.22    2.54
 -14   1  -4   60.12    3.62
 -14  -1  -4   61.84    3.59
  14   1   4   61.93    3.93
  14  -1   4   63.90    3.98
  15  -1   4   31.96    3.06
 -15   1  -4   39.16    3.02
  15   1   4   34.60    2.13
 -15  -1  -4   33.82    2.83
 -15   1  -4   39.01    3.16
  15   1   4   36.15    3.23
 -15  -1  -4   38.63    3.34
  15  -1   4   36.38    2.20
 -16   1  -4   14.15    2.17
 -16   1  -4   12.08    1.96
  16  -1   4   17.28    2.49
 -16  -1  -4   10.44    2.05
 -16  -1  -4   12.94    2.25
  16  -1   4    9.48    1.38
  16   1   4   14.90    2.35
  17  -1   4   36.59    3.45
 -17  -1  -4   43.81    3.52
  17   1   4   39.93    3.68
 -17   1  -4   43.75    3.56
 -17   1  -4   37.25    3.30
 -17  -1  -4   40.92    3.54
  18   1   4    1.26    1.94
 -18  -1  -4    2.38    1.77
 -18   1  -4    0.46    1.50
  18  -1   4   -1.13    1.60
 -18  -1  -4    1.49    1.59
 -18   1  -4   -0.06    1.66
 -19  -1  -4    3.79    2.01
  19  -1   4    2.84    1.81
 -19   1  -4    2.78    1.74
  19   1   4    8.14    2.35
 -19   1  -4    6.68    2.18
 -19  -1  -4    3.59    1.71
 -20   1  -4    4.36    2.12
 -20   1  -4    2.16    1.86
  20  -1   4    0.44    1.87
  20   1   4   -1.17    2.06
 -20  -1  -4    0.55    1.84
 -20  -1  -4   -1.18    2.00
 -21  -1  -4   84.78    5.50
 -21  -1  -4   63.83    4.92
 -21   1  -4   74.69    5.06
  21   1   4   72.55    5.35
 -21   1  -4   66.53    5.05
  21  -1   4   64.43    5.08
 -22   1  -4    8.58    2.69
 -22   1  -4    2.83    2.18
 -22  -1  -4    3.74    2.27
 -22  -1  -4    5.82    2.43
  22   1   4    1.66    2.44
  22  -1   4    4.44    2.44
  23  -1   4   10.34    2.92
 -23   1  -4   11.93    2.88
 -23  -1  -4    8.36    2.76
 -23  -1  -4    9.83    2.90
 -23   1  -4    9.39    2.95
  23   1   4   13.10    3.04
 -24  -1  -4   19.72    3.40
 -24  -1  -4   26.49    3.90
 -24   1  -4   28.20    3.64
  24  -1   4   21.00    3.94
 -24   1  -4   27.08    4.03
  24   1   4   27.86    4.10
 -25   1  -4   34.99    4.38
 -25  -1  -4   25.63    4.10
 -25  -1  -4   23.11    3.71
 -25   1  -4   25.32    4.02
  25  -1   4   29.63    4.50
  25   1   4   26.55    4.45
 -26  -1  -4   13.06    3.60
 -26   1  -4   14.19    3.71
  26  -1   4   11.47    3.72
 -26   1  -4   13.42    3.85
  26   1   4    6.46    3.28
 -27  -1  -4   46.86    5.54
 -27   1  -4   41.95    4.91
 -27   1  -4   39.32    4.97
  27   1   4   53.33    5.56
 -28  -2   4   59.46    5.95
 -27  -2   4    7.91    3.54
  27  -2  -4    9.49    3.49
  27   2  -4    2.98    3.15
 -27   2   4   10.27    3.81
  27   2  -4   11.89    3.44
 -26   2   4    2.63    3.04
  26   2  -4    2.05    2.62
  26   2  -4    2.28    2.56
 -26  -2   4    1.39    2.77
  26  -2  -4   -3.97    3.19
  25   2  -4    7.02    2.87
  25   2  -4   13.47    3.06
 -25  -2   4   17.08    3.43
  25  -2  -4   13.72    3.32
 -25   2   4   22.22    4.16
  24  -2  -4    4.94    2.66
 -24  -2   4    4.10    2.42
  24   2  -4    1.23    2.16
 -24   2   4    8.39    3.17
  24   2  -4    3.22    2.40
  23  -2  -4   30.17    3.76
  23   2  -4   30.36    3.85
 -23  -2   4   30.45    3.90
 -23   2   4   31.81    3.81
  23   2  -4   27.02    3.39
 -22  -2   4  148.91    7.21
  22  -2  -4  132.60    6.95
  22   2  -4  131.66    7.10
 -22   2   4  128.29    7.04
  22   2  -4  132.19    6.44
  21   2  -4    5.93    2.05
 -21   2   4    9.68    2.55
 -21  -2   4    6.61    2.41
  21  -2  -4    2.46    2.02
 -20   2   4   29.80    2.82
 -20  -2   4   31.66    3.45
  20   2  -4   25.32    3.15
 -20   2   4   29.20    3.46
  20   2  -4   29.57    3.21
  20  -2  -4   33.24    3.60
 -19   2   4    0.13    1.30
  19   2  -4    2.53    1.57
  19  -2  -4    3.06    1.94
 -19   2   4    1.15    1.76
  19   2  -4    3.44    1.97
 -19  -2   4    1.24    1.57
 -18   2   4   29.60    2.49
 -18  -2   4   31.74    3.15
  18   2  -4   29.98    3.25
  18  -2  -4   29.18    3.16
 -18   2   4   30.07    3.28
  18   2  -4   31.79    2.86
 -17   2   4    4.49    1.41
 -17  -2   4    3.72    1.69
  17   2  -4    2.80    1.54
 -17   2   4    5.22    1.73
  17  -2  -4    4.65    1.83
  17   2  -4    5.79    1.90
  16  -2  -4  253.09    7.74
 -16   2   4  253.02    6.16
 -16  -2   4  246.40    7.64
 -16   2   4  264.73    7.93
  16   2  -4  257.26    7.99
  16   2  -4  261.10    7.07
 -15   2   4   66.17    3.06
 -15  -2   4   72.72    4.16
  15  -2  -4   71.75    4.03
  15   2  -4   64.83    3.97
  15   2  -4   71.20    3.62
 -15   2   4   69.66    4.06
  14  -2  -4  210.69    6.55
  14   2  -4  201.48    6.60
 -14  -2   4  202.00    6.48
 -14   2   4  203.67    6.48
  14   2  -4  203.97    5.68
  14  -2  -4  208.81    3.52
 -14   2   4  207.22    5.08
 -13   2   4  347.97    6.15
  13  -2  -4  357.12    4.80
 -13  -2   4  348.84    8.19
  13   2  -4  351.51    8.36
 -13   2   4  350.29    8.08
 -13  -2   4  345.92    3.89
  13  -2  -4  344.09    8.00
  13   2  -4  351.39    7.06
 -12  -2   4  537.80    9.87
 -12   2   4  557.90    7.34
  12   2  -4  556.82    8.40
 -12  -2   4  560.28    5.32
  12  -2  -4  544.50    9.69
  12   2  -4  563.88   10.12
  12  -2  -4  550.18    6.17
 -12   2   4  545.26    9.84
 -11   2   4   26.10    2.25
 -11   2   4   29.12    1.72
 -11  -2   4   27.18    2.33
 -11  -2   4   27.12    1.33
  11   2  -4   33.04    2.53
  11  -2  -4   25.02    2.13
  11   2  -4   25.47    1.83
  11  -2  -4   27.00    1.50
  10   2  -4 1909.19   13.66
  10   2  -4 1920.09   17.23
  10  -2  -4 1936.89   16.91
 -10   2   4 1948.69   12.13
 -10   2   4 1912.42   16.66
 -10  -2   4 1925.75   10.78
  10  -2  -4 1959.82   11.90
 -10  -2   4 1912.83   17.30
  -9   2   4    0.21    0.86
   9  -2  -4    0.97    0.70
   9   2  -4    0.87    0.76
  -9  -2   4   -0.22    0.92
   9   2  -4    2.09    1.06
  -9   2   4    1.10    0.62
  -9  -2   4    0.92    0.65
   9  -2  -4    2.93    1.15
  -8  -2   4  101.03    3.79
   8   2  -4  101.84    2.77
  -8   2   4   99.76    3.52
   8  -2  -4  102.17    3.76
  -8  -2   4  100.00    2.65
   8   2  -4  101.02    3.78
   8  -2  -4   98.02    2.79
  -8   2   4  102.52    2.41
  -7   2   4   -0.01    0.92
  -7  -2   4    1.35    0.93
   7   2  -4    0.14    0.92
  -7  -2   4   -0.44    0.66
  -7   2   4    1.08    0.53
  -7   2   4    0.85    0.86
   7   2  -4   -0.53    0.63
   7  -2  -4   -0.01    0.62
   6   2  -4  225.91    5.14
  -6   2   4  229.32    5.04
   6   2  -4  214.48    3.27
  -6  -2   4  220.11    4.05
  -6  -2   4  232.30    5.29
  -6   2   4  230.52    2.99
   6  -2  -4  225.23    4.24
  -6   2   4  222.28    4.59
  -5   2   4  178.66    4.27
   5   2  -4  168.95    4.27
   5   2  -4  173.85    2.57
  -5  -2   4  165.62    4.29
  -5  -2   4  172.77    3.68
  -5   2   4  168.85    3.74
   5  -2  -4  182.20    3.86
   5  -2  -4  173.69    2.46
  -5   2   4  175.76    2.44
  -4  -2   4    0.40    0.76
   4   2  -4   -0.06    0.75
  -4   2   4    1.25    0.70
   4  -2  -4    0.89    0.35
  -4  -2   4    0.06    0.38
   4  -2  -4    0.71    0.38
   4   2  -4    0.87    0.35
  -4   2   4   -0.24    0.75
  -4  -2   4    1.55    0.73
   4  -2  -4    0.10    0.67
  -3   2   4  130.13    3.50
   3   2  -4  142.13    3.69
  -3  -2   4  141.44    3.47
  -3   2   4  144.47    2.93
   3  -2  -4  137.47    2.19
  -3  -2   4  135.24    1.77
  -3  -2   4  123.99    3.46
   3   2  -4  134.52    1.76
   3  -2  -4  138.32    2.22
   3  -2  -4  143.31    3.55
  -2   2   4  217.69    3.28
   2   2  -4  215.67    4.40
  -2  -2   4  211.45    2.23
   2  -2  -4  220.03    2.95
  -2  -2   4  215.36    4.27
   2   2  -4  203.82    2.20
   2  -2  -4  218.43    4.36
  -2   2   4  220.21    4.42
  -2  -2   4  211.41    4.33
   1   2  -4  127.33    3.37
  -1  -2   4  129.96    3.41
  -1   2   4  131.19    2.35
  -1  -2   4  126.82    1.96
   1  -2  -4  125.08    2.43
  -1  -2   4  116.15    1.89
  -1   2   4  133.79    3.46
   1  -2  -4  133.99    3.47
  -1  -2   4  130.99    3.42
   0  -2  -4  104.75    3.16
   0   2   4   95.24    2.98
   0  -2  -4  100.46    2.43
   0  -2   4  101.06    2.00
   0  -2   4   98.61    3.02
   0  -2  -4  102.10    1.95
   0   2  -4  107.85    3.06
   0   2   4   99.83    1.91
   0  -2   4   99.23    2.89
  -1   2  -4   51.77    2.19
   1   2   4   50.96    2.23
   1  -2   4   51.59    1.65
  -1  -2  -4   49.98    1.92
  -1  -2  -4   49.25    1.36
  -1   2  -4   47.93    2.06
   1  -2   4   47.21    2.17
   1   2   4   52.13    1.38
  -1  -2  -4   48.29    2.21
   2   2   4   15.07    0.84
   2   2   4   14.22    1.35
  -2  -2  -4   14.03    0.83
  -2   2  -4   13.71    1.21
   2  -2   4   15.45    1.09
  -2  -2  -4   13.19    1.16
   2  -2   4   12.22    1.27
  -2  -2  -4   14.64    1.37
  -2   2  -4   15.47    1.40
   3   2   4   41.95    1.41
   3   2   4   42.17    2.20
  -3   2  -4   42.92    2.14
  -3   2  -4   42.24    2.00
  -3  -2  -4   43.53    2.04
   3  -2   4   42.05    2.13
  -3  -2  -4   43.55    2.09
   3  -2   4   40.44    1.79
  -4   2  -4    6.63    1.11
   4   2   4    6.08    0.75
  -4  -2  -4    5.95    1.06
   4   2   4    8.32    1.21
  -4   2  -4    6.75    1.00
   4  -2   4    7.64    1.06
   4  -2   4    5.09    0.92
  -4  -2  -4    4.34    0.91
  -5  -2  -4  407.47    6.74
   5   2   4  413.30    5.07
   5   2   4  423.18    7.05
  -5   2  -4  421.14    6.34
   5  -2   4  416.42    6.34
   5  -2   4  414.22    6.53
  -5   2  -4  419.94    6.80
  -5  -2  -4  416.40    6.51
   6   2   4  199.95    5.10
   6  -2   4  199.55    4.67
  -6  -2  -4  195.92    4.56
  -6   2  -4  195.23    4.51
   6  -2   4  190.10    4.63
  -6   2  -4  206.07    4.96
   6   2   4  197.59    3.81
  -6  -2  -4  185.16    4.79
  -7  -2  -4    9.39    1.25
   7   2   4    9.68    1.47
  -7  -2  -4    8.92    1.39
   7   2   4    9.39    1.09
  -7   2  -4   12.05    1.43
   7  -2   4    8.25    1.24
  -7   2  -4    9.95    1.38
   7  -2   4    8.95    1.41
   8  -2   4  496.05    8.31
   8   2   4  497.62    6.94
  -8   2  -4  514.21    8.40
   8   2   4  510.86    8.73
  -8   2  -4  522.95    7.81
   8  -2   4  518.28    7.71
  -8  -2  -4  486.21    7.25
  -8  -2  -4  502.85    8.63
   9   2   4  833.70   11.53
   9  -2   4  839.64   11.26
   9   2   4  826.41    9.51
   9  -2   4  848.67    9.86
  -9   2  -4  845.93   11.17
  -9  -2  -4  839.87   11.57
  -9  -2  -4  834.29    9.47
  -9   2  -4  833.98   10.26
 -10  -2  -4  791.67   11.80
 -10  -2  -4  824.54    9.51
 -10   2  -4  795.47   10.51
  10  -2   4  792.43   11.47
  10   2   4  778.45   11.64
  10   2   4  787.49    9.80
  10  -2   4  799.79    9.69
 -10   2  -4  807.29   11.38
 -11  -2  -4  604.07   10.70
 -11   2  -4  621.35    9.59
  11   2   4  613.08   10.74
 -11   2  -4  623.34   10.59
  11  -2   4  633.90   10.72
 -11  -2  -4  619.97    8.42
  11  -2   4  621.94    8.70
  12  -2   4   16.48    2.10
  12  -2   4   17.30    1.67
 -12   2  -4   17.06    2.04
  12   2   4   17.02    2.15
 -12   2  -4   19.88    1.99
 -12  -2  -4   19.08    2.26
 -12  -2  -4   14.44    1.51
 -13   2  -4  388.88    8.95
  13  -2   4  385.31    7.04
  13   2   4  370.03    8.99
 -13  -2  -4  371.02    7.86
 -13   2  -4  376.62    8.08
 -13  -2  -4  380.35    9.08
 -13  -2  -4  380.33    6.67
  13  -2   4  380.60    9.02
  14  -2   4  118.06    5.32
 -14  -2  -4  126.00    5.52
 -14   2  -4  123.21    5.33
 -14  -2  -4  114.74    4.72
  14  -2   4  125.89    4.17
  14   2   4  114.40    5.26
 -14   2  -4  117.06    4.67
 -14  -2  -4  119.27    3.84
  15   2   4   11.27    2.13
 -15  -2  -4   12.04    1.52
 -15  -2  -4   12.09    2.11
 -15   2  -4   15.02    2.14
 -15   2  -4   16.61    2.34
 -15  -2  -4    9.72    1.84
  15  -2   4   15.01    1.72
  15  -2   4   12.03    2.22
 -16   2  -4   21.51    2.42
  16  -2   4   20.46    1.97
 -16  -2  -4   21.53    2.75
  16   2   4   21.25    2.69
 -16   2  -4   21.52    2.70
  16  -2   4   18.84    2.60
 -17  -2  -4    1.36    1.71
 -17   2  -4    2.36    1.65
  17  -2   4    1.11    1.68
 -17   2  -4    1.55    1.56
  17   2   4    2.79    1.85
 -18  -2  -4   21.58    3.04
 -18   2  -4   20.59    2.64
 -18   2  -4   24.76    3.11
  18   2   4   19.18    2.79
  18  -2   4   26.27    3.26
  19  -2   4  111.58    6.25
 -19  -2  -4  104.22    5.98
 -19   2  -4  102.59    5.34
  19   2   4   92.61    5.16
 -19   2  -4  101.31    5.79
  19   2   4  103.85    6.04
  20   2   4    5.73    2.27
 -20  -2  -4    5.56    2.07
 -20   2  -4    2.42    1.72
  20  -2   4    2.65    1.91
 -20   2  -4    3.07    2.04
  20   2   4    7.61    2.68
 -21  -2  -4   26.42    3.75
 -21   2  -4   32.64    3.79
  21   2   4   24.20    3.56
  21  -2   4   20.71    3.28
  21   2   4   16.40    2.97
 -21   2  -4   24.79    3.19
  22   2   4    8.90    2.51
 -22  -2  -4    8.86    2.94
 -22   2  -4    4.28    2.11
  22  -2   4    4.88    2.72
 -22   2  -4   10.01    2.97
  22   2   4    4.52    2.64
 -23   2  -4    4.33    2.32
 -23   2  -4    3.85    2.30
  23   2   4    0.02    2.40
 -23  -2  -4    5.90    2.69
  23  -2   4    3.39    2.79
 -24   2  -4    4.67    2.70
 -24  -2  -4    6.96    3.09
  24   2   4    7.18    3.00
 -24   2  -4    2.94    2.94
  24   2   4   -0.18    2.24
  24  -2   4    3.55    2.89
  25   2   4   50.71    5.33
 -25   2  -4   53.34    5.48
  25   2   4   47.05    4.89
 -25  -2  -4   50.70    5.15
  25  -2   4   45.53    5.18
 -26  -2  -4   28.11    4.40
 -26   2  -4   18.97    3.87
  26   2   4   29.68    4.36
  26   2   4   32.78    4.97
  27   2   4   58.18    5.61
  27  -3  -4   23.71    4.23
 -27  -3   4   30.72    4.85
  26  -3  -4   61.30    5.83
 -26   3   4   59.72    5.80
  26   3  -4   50.90    5.36
 -26  -3   4   56.73    5.79
 -25   3   4    1.65    2.62
 -25  -3   4    6.47    3.10
  25   3  -4    5.90    3.11
  25  -3  -4    1.42    2.89
  24   3  -4  133.81    7.76
  24   3  -4  140.85    7.13
 -24   3   4  132.95    7.70
 -24  -3   4  139.31    7.67
  24  -3  -4  160.35    8.35
 -23  -3   4   -2.53    2.27
  23   3  -4   -2.09    2.41
  23   3  -4    1.17    2.04
 -23   3   4   -0.72    2.25
  23  -3  -4    1.52    2.32
 -22  -3   4  103.55    6.32
  22   3  -4   94.76    6.04
  22  -3  -4   98.43    6.37
  22   3  -4   91.21    5.52
 -22   3   4   99.03    6.34
  21  -3  -4   -1.73    2.20
  21   3  -4   -1.31    1.87
 -21   3   4    1.60    2.00
  21   3  -4   -0.98    1.88
 -21  -3   4   -0.89    1.91
  20   3  -4    9.01    2.02
 -20  -3   4    9.30    2.51
  20  -3  -4    5.33    2.37
  20   3  -4   12.61    2.72
 -20   3   4    5.21    2.16
 -19  -3   4   36.06    3.64
  19   3  -4   42.53    3.96
 -19   3   4   32.91    3.66
  19   3  -4   35.06    3.28
  19  -3  -4   37.20    3.77
 -18  -3   4   75.87    4.96
  18   3  -4   85.33    4.58
  18  -3  -4   86.94    5.15
  18   3  -4   82.26    5.07
 -18   3   4   81.39    5.11
 -17  -3   4   14.27    2.25
  17   3  -4   14.45    2.10
 -17   3   4   18.20    2.67
  17   3  -4   16.07    2.56
  17  -3  -4   15.71    2.52
  16  -3  -4  110.46    5.42
  16   3  -4  106.23    5.35
 -16  -3   4  110.88    5.54
 -16   3   4   91.46    5.04
 -16   3   4  109.07    3.80
  16   3  -4  102.11    4.60
 -15   3   4  103.04    3.49
 -15  -3   4  102.19    5.14
  15   3  -4   90.30    4.08
 -15   3   4   86.00    4.67
  15  -3  -4  104.71    5.13
  15   3  -4   96.50    4.96
 -14  -3   4    6.46    1.65
  14   3  -4   11.23    2.03
  14  -3  -4   12.19    2.17
 -14   3   4    8.61    1.22
  14   3  -4    9.88    1.71
 -14  -3   4   11.40    1.18
 -14   3   4   10.78    1.98
  14  -3  -4    9.00    1.35
 -13  -3   4   56.75    3.65
 -13  -3   4   55.24    2.24
  13  -3  -4   51.10    3.40
  13   3  -4   58.35    3.67
  13   3  -4   53.11    2.94
  13  -3  -4   53.99    2.50
 -13   3   4   55.11    3.52
 -13   3   4   55.50    2.32
 -12   3   4    2.33    0.77
 -12  -3   4    2.15    1.33
  12  -3  -4    1.44    0.91
  12   3  -4   -0.07    1.11
  12   3  -4    2.51    1.02
  12  -3  -4    4.50    1.50
 -12  -3   4    0.83    0.80
 -12   3   4    3.27    1.28
  11  -3  -4  122.88    4.92
  11   3  -4  152.61    4.35
  11  -3  -4  131.97    3.86
  11   3  -4  136.44    5.15
 -11  -3   4  128.80    5.08
 -11   3   4  128.65    4.84
 -11   3   4  133.09    2.94
 -11  -3   4  134.51    3.55
 -10  -3   4  775.66   11.82
  10   3  -4  769.40   11.68
 -10   3   4  763.79   11.15
  10   3  -4  765.42    9.07
  10  -3  -4  782.51   11.59
 -10  -3   4  778.23    8.60
  10  -3  -4  772.20    9.15
 -10   3   4  793.55    6.36
  -9   3   4  124.26    2.25
   9  -3  -4  120.17    4.51
   9   3  -4  118.84    3.41
  -9  -3   4  114.34    4.46
  -9   3   4  124.28    4.38
  -9  -3   4  120.03    3.46
   9   3  -4  120.18    4.53
   9  -3  -4  112.93    3.59
   8  -3  -4  643.00    4.31
   8   3  -4  645.65    7.33
  -8   3   4  658.35   10.07
  -8  -3   4  632.62    7.89
   8   3  -4  648.35   10.01
   8  -3  -4  671.17    8.63
  -8   3   4  638.64    9.33
  -8  -3   4  631.93    9.96
  -8   3   4  668.77    4.32
  -7  -3   4    1.29    1.02
   7  -3  -4    2.01    0.89
  -7   3   4    1.71    1.02
   7   3  -4    0.29    0.62
   7   3  -4    1.81    1.11
  -7   3   4    1.71    0.93
  -7  -3   4    0.51    0.82
  -6  -3   4   56.41    2.50
   6  -3  -4   57.53    2.66
  -6   3   4   53.85    2.89
  -6   3   4   57.34    2.61
   6   3  -4   53.79    2.92
  -6  -3   4   54.69    2.88
   6   3  -4   55.51    1.93
  -5  -3   4   31.36    2.01
   5   3  -4   31.10    2.23
   5   3  -4   33.03    1.46
  -5  -3   4   34.81    2.31
  -5   3   4   33.70    1.97
  -5   3   4   30.23    2.13
   5  -3  -4   37.24    2.16
  -4  -3   4   67.21    3.01
   4   3  -4   66.21    3.01
   4  -3  -4   70.76    2.93
   4   3  -4   62.88    1.89
  -4  -3   4   64.08    2.74
  -4   3   4   68.30    2.58
  -4   3   4   72.36    3.05
  -3  -3   4   -0.58    0.78
  -3   3   4   -0.14    0.89
   3   3  -4    0.92    0.99
   3  -3  -4    0.44    0.32
   3  -3  -4    1.53    0.92
  -3  -3   4    2.24    1.01
  -3   3   4    0.55    0.38
  -3   3   4   -0.24    0.70
   3   3  -4   -0.35    0.52
  -2  -3   4    0.52    0.72
   2  -3  -4    1.19    0.45
   2   3  -4    1.53    0.90
  -2   3   4    2.11    0.81
  -2  -3   4    1.17    0.90
   2   3  -4    3.82    0.70
  -2   3   4    2.82    0.98
   2  -3  -4    3.81    1.03
  -1   3   4    2.69    1.03
  -1  -3   4    4.44    1.02
  -1  -3   4    2.01    0.91
   1   3  -4    2.57    0.60
  -1   3   4    3.97    0.76
   1  -3  -4    4.84    0.68
   1   3  -4    3.82    1.13
   1  -3  -4    3.37    0.97
   0   3   4    1.29    0.93
   0   3  -4    0.72    0.86
   0  -3  -4   -0.02    0.82
   0  -3  -4    1.63    0.59
   0   3  -4    0.84    0.61
   0  -3   4    0.27    0.79
   0  -3   4    0.67    0.89
   0   3   4    0.93    0.59
  -1   3  -4  194.60    4.85
   1  -3   4  189.54    3.68
  -1  -3  -4  195.28    3.85
   1  -3   4  183.59    4.75
   1  -3   4  179.36    4.21
   1   3   4  187.76    3.53
  -1  -3  -4  184.91    4.70
   1   3   4  186.12    4.78
   2  -3   4   22.75    1.47
   2   3   4   25.38    1.94
  -2  -3  -4   23.33    1.58
  -2  -3  -4   21.79    1.80
   2  -3   4   22.54    1.85
   2   3   4   23.60    1.38
  -2   3  -4   22.88    1.86
  -2   3  -4   23.48    1.66
   3   3   4   52.82    2.72
   3   3   4   52.50    2.00
  -3  -3  -4   54.82    2.40
   3  -3   4   50.45    2.62
  -3  -3  -4   49.78    2.59
  -3   3  -4   55.71    2.40
   3  -3   4   53.78    2.28
  -3   3  -4   55.10    2.78
   4   3   4  122.63    4.11
   4   3   4  121.22    3.05
  -4   3  -4  121.98    4.09
  -4  -3  -4  124.62    4.00
   4  -3   4  119.17    3.98
  -4  -3  -4  128.86    3.79
  -4   3  -4  122.57    3.49
   4  -3   4  122.91    3.56
  -5  -3  -4  408.19    7.11
   5   3   4  414.88    7.57
  -5   3  -4  391.43    7.38
  -5   3  -4  392.31    6.27
  -5  -3  -4  404.61    7.14
   5  -3   4  398.35    6.73
   5   3   4  400.24    5.69
   5  -3   4  395.46    7.21
   6  -3   4  233.98    5.43
  -6  -3  -4  223.04    5.39
  -6  -3  -4  220.44    5.53
  -6   3  -4  215.11    5.64
  -6   3  -4  225.64    4.90
   6  -3   4  222.64    5.50
   6   3   4  212.42    4.39
   6   3   4  218.55    5.73
  -7  -3  -4  191.65    5.35
   7  -3   4  184.86    5.13
   7   3   4  187.24    4.36
   7   3   4  199.97    5.61
   7  -3   4  192.38    5.18
  -7   3  -4  198.11    4.70
  -7   3  -4  185.03    5.43
  -7  -3  -4  192.50    5.06
   8  -3   4   18.38    1.89
  -8  -3  -4   13.95    1.72
   8   3   4   17.77    1.62
   8   3   4   18.16    1.98
  -8   3  -4   15.50    1.55
  -8   3  -4   15.59    1.83
  -8  -3  -4   16.80    1.66
   8  -3   4   18.77    1.85
  -9   3  -4  392.78    8.31
  -9  -3  -4  398.04    8.38
  -9   3  -4  382.24    6.91
   9   3   4  398.82    6.98
   9   3   4  402.59    8.52
   9  -3   4  390.58    7.45
   9  -3   4  377.57    7.93
  -9  -3  -4  388.73    7.15
 -10   3  -4   91.92    3.60
 -10  -3  -4   85.56    4.19
  10  -3   4   90.36    3.72
  10   3   4   93.81    3.65
  10   3   4   95.79    4.38
 -10   3  -4   88.71    4.11
 -10  -3  -4   90.13    3.58
  10  -3   4   84.97    4.09
  11  -3   4   13.63    1.71
 -11  -3  -4    8.70    1.66
  11  -3   4    9.39    1.64
  11   3   4   12.11    1.80
 -11   3  -4   10.28    1.47
  11   3   4   10.77    1.48
 -11   3  -4   10.15    1.66
 -11  -3  -4   10.70    1.51
 -12  -3  -4  104.92    4.89
  12   3   4  106.80    4.23
  12   3   4  116.12    5.13
  12  -3   4  104.24    4.07
 -12  -3  -4  110.73    3.99
  12  -3   4  114.94    5.04
 -12   3  -4  108.34    4.90
 -12   3  -4  117.36    4.28
 -13   3  -4    6.61    1.45
 -13   3  -4    7.56    1.75
  13   3   4    6.23    1.88
 -13  -3  -4    8.80    2.00
  13   3   4    4.25    1.20
  13  -3   4    8.90    1.54
  13  -3   4    7.37    1.66
 -13  -3  -4    6.43    1.34
  14   3   4   48.33    3.21
 -14   3  -4   50.18    3.22
 -14  -3  -4   58.46    3.97
  14  -3   4   51.42    3.77
  14  -3   4   50.42    2.98
  14   3   4   54.90    3.89
 -14   3  -4   50.32    3.73
 -14  -3  -4   52.23    2.87
 -15  -3  -4   22.72    2.75
 -15   3  -4   17.90    2.21
 -15  -3  -4   17.66    1.94
  15  -3   4   19.33    2.57
  15   3   4   18.81    2.36
  15   3   4   18.25    2.58
  15  -3   4   17.27    1.94
 -15   3  -4   17.72    2.54
 -16   3  -4  178.44    6.06
 -16  -3  -4  173.43    7.13
 -16   3  -4  170.62    6.90
  16   3   4  165.82    6.18
  16   3   4  169.89    6.98
  16  -3   4  173.99    5.38
  16  -3   4  164.77    6.88
  17   3   4   43.16    3.50
 -17   3  -4   43.65    3.33
  17  -3   4   39.96    3.78
  17   3   4   32.97    3.57
 -17   3  -4   41.24    3.75
 -17  -3  -4   31.96    3.36
 -18   3  -4   13.25    2.28
 -18  -3  -4    6.86    2.04
  18   3   4    9.59    2.13
 -18   3  -4   16.52    2.79
  18  -3   4    9.81    2.44
  18   3   4   12.46    2.64
 -19   3  -4    4.14    1.82
 -19  -3  -4    3.43    2.18
  19   3   4    8.82    2.35
  19  -3   4    9.02    2.58
 -19   3  -4    7.53    2.40
  19   3   4    7.02    2.44
 -20  -3  -4   11.94    2.87
  20   3   4   14.93    3.05
  20   3   4   18.19    2.91
 -20   3  -4   21.78    3.31
 -20   3  -4   19.73    2.82
  20  -3   4   11.00    2.69
 -21  -3  -4   19.38    3.49
  21   3   4   20.42    3.60
  21   3   4   21.41    3.19
 -21   3  -4   16.14    3.20
  21  -3   4   20.68    3.51
  22   3   4   12.36    3.43
  22  -3   4    3.24    2.63
  22   3   4    5.97    2.80
 -22   3  -4    5.47    2.81
 -23  -3  -4  122.76    7.60
  23   3   4  128.58    7.04
  23   3   4  125.93    7.46
  23  -3   4  126.54    7.62
 -23   3  -4  123.22    7.32
 -24  -3  -4   -1.24    2.58
  24  -3   4   -3.35    2.96
  24   3   4   -3.32    2.99
  24   3   4    4.07    2.96
 -24   3  -4    0.02    2.78
 -25  -3  -4   97.15    7.37
  25   3   4   80.09    5.99
  25   3   4   85.09    6.97
  25  -3   4   78.02    6.61
 -25   3  -4   82.31    6.70
  26   3   4    1.03    2.82
  27   3   4   21.39    4.51
  26  -4  -4    2.04    2.97
 -25   4   4   78.88    6.69
 -25  -4   4   58.92    5.76
  25   4  -4   58.19    5.75
  25  -4  -4   61.79    5.96
 -24  -4   4   33.64    4.54
  24   4  -4   39.86    4.73
  24  -4  -4   40.96    4.83
 -24   4   4   34.42    4.57
 -23  -4   4   86.60    6.32
  23  -4  -4   82.49    6.26
  23   4  -4   71.08    5.76
 -23   4   4   78.64    6.00
 -22  -4   4   75.22    5.86
 -22   4   4   73.37    5.78
  22   4  -4   85.17    6.08
  22  -4  -4   84.01    5.95
 -21   4   4   31.02    3.97
  21  -4  -4   21.88    3.56
  21   4  -4   25.35    3.64
  21   4  -4   24.01    3.16
 -21  -4   4   28.15    3.74
  20   4  -4   31.45    3.82
 -20  -4   4   28.83    3.72
  20   4  -4   27.40    3.16
  20  -4  -4   25.98    3.51
 -20   4   4   35.44    3.92
 -19  -4   4   14.52    2.67
  19   4  -4   16.29    2.63
  19   4  -4   18.35    3.07
 -19   4   4   14.89    2.79
  19  -4  -4   14.40    2.78
 -18  -4   4    0.78    1.83
  18   4  -4    3.48    1.81
  18   4  -4   -0.25    1.91
 -18   4   4   -0.93    1.67
  18  -4  -4   -0.71    1.72
 -17  -4   4  115.50    6.09
 -17   4   4  111.29    5.83
  17  -4  -4  112.93    5.97
  17   4  -4  107.79    4.95
  17   4  -4  104.85    5.82
  16   4  -4   39.98    3.11
  16  -4  -4   37.51    3.56
  16   4  -4   42.19    3.74
 -16   4   4   39.31    3.57
 -16  -4   4   41.57    3.61
  15   4  -4   78.96    4.74
 -15   4   4   66.88    4.33
  15   4  -4   77.19    3.90
  15  -4  -4   77.08    4.71
 -15  -4   4   75.04    4.71
  15  -4  -4   74.09    3.46
  14   4  -4   18.10    2.45
 -14  -4   4   21.15    2.77
  14   4  -4   21.76    2.24
 -14   4   4   19.50    2.46
 -14  -4   4   18.89    1.77
  14  -4  -4   16.99    1.87
  14  -4  -4   15.63    2.35
  13  -4  -4   10.24    1.69
 -13   4   4    6.84    1.74
  13   4  -4    7.11    1.49
  13   4  -4    9.02    1.86
 -13  -4   4    5.97    1.75
 -13  -4   4    8.95    1.36
  13  -4  -4    6.40    1.82
  12  -4  -4   40.57    3.21
  12   4  -4   42.60    3.24
 -12  -4   4   38.12    3.16
 -12  -4   4   40.87    2.48
  12  -4  -4   37.08    2.54
 -12   4   4   39.19    3.14
  12   4  -4   38.74    2.51
  11   4  -4   82.61    4.29
  11   4  -4   83.53    3.39
  11  -4  -4   81.96    4.38
 -11   4   4   82.67    4.15
 -11  -4   4   80.17    4.33
 -11  -4   4   83.52    3.41
  11  -4  -4   85.29    3.64
 -10   4   4    1.26    1.13
  10  -4  -4   -0.26    1.18
  10   4  -4    1.38    1.24
 -10  -4   4   -0.78    1.21
  10   4  -4    1.51    0.95
 -10  -4   4   -0.59    1.03
  10  -4  -4    0.12    0.98
   9  -4  -4  477.05    8.35
  -9  -4   4  471.13    9.54
   9   4  -4  488.49    9.68
   9   4  -4  476.11    7.23
  -9   4   4  494.84    9.66
  -9  -4   4  474.39    7.93
  -9   4   4  465.22    8.96
   8   4  -4  216.88    6.33
   8   4  -4  217.40    4.69
  -8  -4   4  218.34    5.47
  -8   4   4  218.25    6.44
   8  -4  -4  207.62    5.51
  -8  -4   4  233.80    6.56
  -8   4   4  213.70    5.79
   7   4  -4  705.50    8.10
  -7  -4   4  691.59   10.81
  -7   4   4  716.75   10.14
  -7  -4   4  708.60    9.77
   7  -4  -4  696.17   10.10
  -7   4   4  713.83   11.12
   7   4  -4  690.46   10.87
   6   4  -4    2.12    0.80
  -6  -4   4    2.03    1.08
   6   4  -4    3.23    1.17
  -6   4   4    2.31    1.16
  -6   4   4    2.58    1.03
  -6  -4   4    1.74    1.10
   6  -4  -4    0.93    0.97
   5   4  -4  523.16    9.16
  -5  -4   4  527.17    8.92
  -5  -4   4  545.09    8.69
   5  -4  -4  546.44    9.00
   5   4  -4  560.02    6.81
  -5   4   4  530.93    9.23
  -5   4   4  547.87    8.35
   4   4  -4   29.33    2.37
  -4   4   4   25.81    2.17
   4   4  -4   26.61    1.63
   4  -4  -4   31.56    2.31
  -4  -4   4   26.18    2.14
  -4  -4   4   27.56    2.13
  -4   4   4   25.96    1.90
  -3  -4   4  321.32    6.61
  -3   4   4  321.75    7.03
   3   4  -4  338.29    7.22
  -3   4   4  318.05    3.16
   3   4  -4  324.63    5.10
   3  -4  -4  324.54    6.95
  -3   4   4  336.07    6.15
  -3  -4   4  330.71    6.90
  -2  -4   4  195.47    5.43
   2   4  -4  190.46    5.44
  -2   4   4  193.63    4.53
  -2   4   4  192.46    5.39
   2  -4  -4  189.42    2.95
   2  -4  -4  187.23    5.31
  -2  -4   4  186.77    4.89
   2   4  -4  188.65    3.93
   1  -4  -4   26.39    1.35
   1   4  -4   25.97    1.67
   1  -4  -4   25.90    2.13
  -1   4   4   26.55    2.19
   1   4  -4   28.15    2.28
  -1  -4   4   27.53    2.25
  -1  -4   4   26.43    1.96
  -1   4   4   25.13    1.68
   0   4  -4  295.08    5.18
   0  -4  -4  320.05    4.83
   0  -4   4  305.49    6.01
   0   4   4  302.96    6.74
   0  -4  -4  309.81    6.81
   0   4  -4  315.47    6.92
   0  -4   4  314.80    6.90
   0   4   4  324.77    5.62
   1  -4   4    9.84    1.55
  -1   4  -4   10.24    1.48
   1   4   4   12.58    1.31
  -1   4  -4    9.92    1.19
   1   4   4   13.23    1.60
  -1  -4  -4   10.64    1.55
  -1  -4  -4   12.73    1.21
   1  -4   4   12.91    1.39
   2  -4   4   69.67    2.77
  -2  -4  -4   67.65    3.27
   2   4   4   62.69    2.56
  -2   4  -4   73.48    2.92
  -2   4  -4   66.17    3.28
   2   4   4   70.29    3.34
  -2  -4  -4   68.22    2.67
   2  -4   4   67.80    3.31
   3   4   4   76.75    3.57
   3   4   4   76.28    2.82
  -3  -4  -4   74.40    2.95
   3  -4   4   80.84    3.14
  -3   4  -4   81.08    3.00
  -3  -4  -4   76.53    3.53
   3  -4   4   80.03    3.67
  -3   4  -4   69.46    3.43
   4   4   4  568.44    9.51
   4   4   4  563.97    7.56
  -4   4  -4  552.86    7.66
  -4  -4  -4  567.87    9.31
   4  -4   4  559.95    9.47
   4  -4   4  578.99    8.45
  -4  -4  -4  580.79    8.48
  -4   4  -4  559.79    9.59
   5  -4   4   88.21    3.54
   5  -4   4   89.16    3.89
   5   4   4   88.95    3.92
  -5  -4  -4   87.04    3.53
  -5   4  -4   86.25    3.08
  -5  -4  -4   87.25    3.72
   5   4   4   85.25    3.08
  -5   4  -4   83.52    3.86
   6   4   4  463.41    8.93
  -6  -4  -4  452.11    8.33
   6   4   4  461.35    7.27
  -6   4  -4  463.66    7.09
   6  -4   4  462.55    8.19
   6  -4   4  465.77    8.77
  -6  -4  -4  460.53    8.48
  -6   4  -4  469.08    9.13
  -7  -4  -4   22.71    2.17
   7  -4   4   26.42    2.18
   7   4   4   23.03    1.82
   7   4   4   28.52    2.52
  -7   4  -4   24.32    1.84
   7  -4   4   26.71    2.35
  -7  -4  -4   24.84    2.12
  -7   4  -4   19.59    2.15
   8  -4   4  327.81    7.51
  -8  -4  -4  321.31    7.57
  -8   4  -4  310.95    6.11
  -8   4  -4  321.79    7.98
  -8  -4  -4  324.75    7.21
   8  -4   4  315.26    7.39
   8   4   4  329.16    7.90
   8   4   4  324.45    6.55
   9   4   4  105.09    3.95
  -9   4  -4  102.11    3.65
  -9  -4  -4  103.87    4.63
   9  -4   4  102.97    4.29
   9   4   4  103.23    4.59
  -9   4  -4  105.68    4.71
   9  -4   4  104.91    4.47
  -9  -4  -4  104.52    4.25
 -10  -4  -4    1.94    1.24
 -10  -4  -4    1.17    1.19
 -10   4  -4   -1.73    1.11
  10   4   4    2.07    1.19
  10   4   4    2.87    1.53
 -10   4  -4    1.79    1.26
  10  -4   4    2.06    1.25
  10  -4   4    1.60    1.35
  11  -4   4  120.90    5.17
 -11   4  -4  112.02    4.04
  11   4   4  114.64    4.42
  11   4   4  100.68    4.84
 -11  -4  -4  104.27    4.94
 -11  -4  -4  107.70    4.32
  11  -4   4  113.42    4.66
 -11   4  -4  117.59    5.26
 -12  -4  -4    9.58    1.68
  12   4   4   13.74    2.29
  12   4   4    9.30    1.64
 -12   4  -4   11.45    1.99
  12  -4   4    9.51    2.07
 -12   4  -4   10.64    1.59
  12  -4   4   11.33    1.99
 -12  -4  -4   11.46    2.07
 -13  -4  -4   20.20    2.66
 -13   4  -4   18.62    2.05
  13   4   4   18.86    2.28
  13  -4   4   20.06    2.62
  13   4   4   19.43    2.53
  13  -4   4   19.40    2.29
 -13  -4  -4   19.66    2.10
 -13   4  -4   17.31    2.50
  14   4   4  109.34    5.50
 -14  -4  -4  110.94    5.64
  14   4   4  123.99    5.16
  14  -4   4  112.51    4.72
  14  -4   4  118.40    5.72
[truncated: 930,136 more chars]
