# Supplementary material for: 2,2-Bis[3,5-bis­(di­methyl­amino)­phen­yl]-1,1,1,3,3,3-hexa­methyl­tris­ilane
Source: IUCrdata. 2020 Sep 25;5(Pt 9):x201299. doi: 10.1107/S2414314620012997 (PMC9462273; doi:10.1107/S2414314620012997)
Supplement: Supplementary file 2 [file x-05-x201299-Isup2.hkl]

data_I                                                                          
_shelx_title ' ki_a.res in P2(1)/c'                                             
_shelx_refln_list_code          4                                               
_shelx_F_calc_maximum      268.08                                               
_exptl_crystal_F_000      1096.00                                               
_reflns_d_resolution_high  0.8255                                               
                                                                                
loop_                                                                           
 _space_group_symop_operation_xyz                                               
 'x, y, z'                                                                      
 '-x, y+1/2, -z+1/2'                                                            
 '-x, -y, -z'                                                                   
 'x, -y-1/2, z-1/2'                                                             
                                                                                
_cell_length_a    20.6543                                                       
_cell_length_b     8.3650                                                       
_cell_length_c    17.5215                                                       
_cell_angle_alpha  90.000                                                       
_cell_angle_beta   97.371                                                       
_cell_angle_gamma  90.000                                                       
                                                                                
_shelx_F_squared_multiplier     1.000                                           
                                                                                
loop_                                                                           
 _refln_index_h                                                                 
 _refln_index_k                                                                 
 _refln_index_l                                                                 
 _refln_F_squared_calc                                                          
 _refln_F_squared_meas                                                          
 _refln_F_squared_sigma                                                         
 _refln_observed_status                                                         
   2   0   0       1597.46       1592.88        39.72 o                         
   3   0   0       2862.06       2800.53        23.80 o                         
   4   0   0        749.21        806.66        13.86 o                         
   5   0   0       4224.41       4104.56        25.44 o                         
   6   0   0         39.94         39.74         3.89 o                         
   7   0   0          4.37          4.53         1.42 o                         
   8   0   0        579.46        678.17         8.49 o                         
   9   0   0         60.40         73.75         4.36 o                         
  10   0   0       1634.79       1565.81        20.85 o                         
  11   0   0          6.29          2.40         3.31 o                         
  12   0   0       1716.93       1869.49        15.74 o                         
  13   0   0       3179.13       3367.41        51.92 o                         
  14   0   0        153.51        135.70         9.17 o                         
  15   0   0         96.55        126.10         9.18 o                         
  16   0   0       4622.50       4503.53       104.15 o                         
  17   0   0       1111.28       1145.40        26.73 o                         
  18   0   0       2759.35       2780.10        42.47 o                         
  19   0   0       3498.73       3575.69        49.73 o                         
  20   0   0       1326.30       1263.42        31.13 o                         
  21   0   0        442.11        461.39        20.35 o                         
  22   0   0         92.90         82.08        11.26 o                         
  23   0   0          8.98         24.85        10.43 o                         
  24   0   0        273.51        285.93        19.15 o                         
   1   1   0      15100.23      15962.74        75.31 o                         
   2   1   0       8545.95       9014.69        48.52 o                         
   3   1   0       6031.68       6334.62        23.78 o                         
   4   1   0        324.33        309.28         3.41 o                         
   5   1   0        596.17        570.98         5.11 o                         
   6   1   0       1206.96       1161.84        11.11 o                         
   7   1   0        730.48        674.65         6.84 o                         
   8   1   0       1515.22       1716.40        11.08 o                         
   9   1   0          4.16          6.26         2.55 o                         
  10   1   0        118.32        118.13         3.52 o                         
  11   1   0        310.20        274.95         6.48 o                         
  12   1   0       1098.26       1012.96        14.33 o                         
  13   1   0       1135.20       1033.34         9.28 o                         
  14   1   0        662.70        555.82         7.20 o                         
  15   1   0       1629.83       1447.89        19.59 o                         
  16   1   0        737.03        736.36        14.80 o                         
  17   1   0       1201.36       1122.11        18.69 o                         
  18   1   0         27.64         23.21         7.05 o                         
  19   1   0       5173.70       5276.46        51.61 o                         
  20   1   0        524.43        565.89        15.26 o                         
  21   1   0        172.93        201.98        10.49 o                         
  22   1   0        495.47        514.15        15.64 o                         
  23   1   0        108.73        136.78        10.04 o                         
  24   1   0         46.02         63.11         8.62 o                         
   0   2   0       8475.78       9376.43        84.19 o                         
   1   2   0      19852.37      21471.03       106.83 o                         
   2   2   0       9348.83      10295.81        20.31 o                         
   3   2   0      28802.13      31139.73       101.32 o                         
   4   2   0      17831.59      18928.74        56.65 o                         
   5   2   0       1383.83       1423.61        11.26 o                         
   6   2   0        103.69        101.93         3.26 o                         
   7   2   0      20079.97      21779.34        86.97 o                         
   8   2   0       2328.92       2535.25        15.28 o                         
   9   2   0        115.45         85.40         3.53 o                         
  10   2   0         61.29         33.39         2.77 o                         
  11   2   0        980.93       1084.67        11.96 o                         
  12   2   0       2503.93       2514.55        26.10 o                         
  13   2   0         34.58         10.06         3.00 o                         
  14   2   0       2574.01       2408.69        17.52 o                         
  15   2   0       1270.35       1208.10        15.00 o                         
  16   2   0       2709.99       2667.57        27.58 o                         
  17   2   0       1300.88       1278.95        20.08 o                         
  18   2   0       1739.56       1661.29        25.25 o                         
  19   2   0         47.52         34.09         5.73 o                         
  20   2   0        508.43        512.73        14.82 o                         
  21   2   0        585.50        578.88        16.06 o                         
  22   2   0        197.83        190.54        10.77 o                         
  23   2   0        552.67        545.29        22.74 o                         
  24   2   0          3.09         -4.21         8.40 o                         
   1   3   0       5364.18       5613.48        28.02 o                         
   2   3   0       1448.20       1598.98        11.04 o                         
   3   3   0         83.31         75.05         2.58 o                         
   4   3   0       5595.14       6266.27        32.15 o                         
   5   3   0       8247.66       8826.01        50.38 o                         
   6   3   0        406.18        398.30         6.25 o                         
   7   3   0       2284.23       2614.54        16.08 o                         
   8   3   0        255.80        234.20         5.40 o                         
   9   3   0       1814.59       1960.39        15.09 o                         
  10   3   0        507.82        688.66         9.42 o                         
  11   3   0        142.84        136.53         4.83 o                         
  12   3   0       1021.61        875.09        11.28 o                         
  13   3   0          0.78          4.14         2.87 o                         
  14   3   0         67.24         62.94         4.17 o                         
  15   3   0        575.07        487.31        10.47 o                         
  16   3   0        625.20        590.52        13.57 o                         
  17   3   0       2733.33       2751.29        29.51 o                         
  18   3   0         99.88        105.20         7.60 o                         
  19   3   0        754.25        799.48        20.11 o                         
  20   3   0        265.93        216.56        11.78 o                         
  21   3   0       1731.12       1676.61        32.66 o                         
  22   3   0        579.42        581.28        19.23 o                         
  23   3   0        315.15        328.47        15.78 o                         
   0   4   0       8851.34       9126.60        54.26 o                         
   1   4   0        932.68       1004.09        12.12 o                         
   2   4   0      11137.19      11612.74        56.67 o                         
   3   4   0        759.68        904.08         9.75 o                         
   4   4   0        784.63        800.70        11.36 o                         
   5   4   0       6844.85       7339.10        30.85 o                         
   6   4   0       1123.52       1080.08        14.03 o                         
   7   4   0       1220.93       1172.65        11.47 o                         
   8   4   0       1521.07       1632.64        15.97 o                         
   9   4   0       2272.10       2124.88        35.09 o                         
  10   4   0       1121.45       1064.28        12.22 o                         
  11   4   0        800.29        682.89        10.29 o                         
  12   4   0        103.55        112.57         7.65 o                         
  13   4   0        344.63        314.18         7.71 o                         
  14   4   0        610.45        549.14        10.29 o                         
  15   4   0          1.46         -1.16         4.01 o                         
  16   4   0        181.40        205.13        10.38 o                         
  17   4   0        494.31        446.85        15.03 o                         
  18   4   0       2597.14       2609.02        35.56 o                         
  19   4   0        700.66        680.61        19.33 o                         
  20   4   0       1137.09       1060.35        24.26 o                         
  21   4   0        173.17        181.13        14.78 o                         
  22   4   0        346.17        396.50        16.80 o                         
   1   5   0        326.96        331.03         6.93 o                         
   2   5   0       6127.64       6904.77        29.86 o                         
   3   5   0       4713.10       4843.24        24.90 o                         
   4   5   0        207.47        193.93         6.39 o                         
   5   5   0         43.61         51.73         4.06 o                         
   6   5   0       3727.86       3863.06        35.26 o                         
   7   5   0          2.62          2.29         2.57 o                         
   8   5   0       1400.30       1536.95        14.14 o                         
   9   5   0       1681.36       1749.30        26.66 o                         
  10   5   0        726.14        699.34        13.75 o                         
  11   5   0         34.02         34.80         4.71 o                         
  12   5   0        338.19        316.36         9.50 o                         
  13   5   0        588.29        576.55        12.52 o                         
  14   5   0       2373.05       2182.29        23.92 o                         
  15   5   0       1053.92       1051.14        19.15 o                         
  16   5   0          0.04          0.39         6.09 o                         
  17   5   0       1019.22        991.22        22.50 o                         
  18   5   0        274.76        213.00        12.05 o                         
  19   5   0        487.37        462.88        16.92 o                         
  20   5   0          0.61         -6.79         7.80 o                         
  21   5   0        357.42        355.86        18.81 o                         
   0   6   0         30.52         38.28         6.17 o                         
   1   6   0         10.23         11.54         3.16 o                         
   2   6   0       1191.59       1298.20        16.74 o                         
   3   6   0          0.17         -0.61         3.10 o                         
   4   6   0        346.30        334.40         8.46 o                         
   5   6   0       3572.50       3740.22        41.28 o                         
   6   6   0         88.27         89.06         5.75 o                         
   7   6   0       1006.36        998.58        22.74 o                         
   8   6   0        950.31        875.05        14.92 o                         
   9   6   0        483.25        452.14        11.33 o                         
  10   6   0       2500.11       2465.99        25.80 o                         
  11   6   0       1429.79       1338.23        19.23 o                         
  12   6   0        210.90        228.59         8.87 o                         
  13   6   0       1423.11       1343.16        19.91 o                         
  14   6   0       1158.74       1314.71        20.15 o                         
  15   6   0         76.69        106.72         8.12 o                         
  16   6   0        966.66        881.52        21.78 o                         
  17   6   0        332.83        309.46        14.22 o                         
  18   6   0        129.16        137.89        10.85 o                         
  19   6   0        229.69        216.82        13.23 o                         
   1   7   0       4197.86       4457.41        29.16 o                         
   2   7   0       2990.00       3089.22        27.54 o                         
   3   7   0        463.46        479.92        11.65 o                         
   4   7   0          8.23         -0.44         4.47 o                         
   5   7   0       2539.54       2640.44        29.32 o                         
   6   7   0        323.59        326.04        10.26 o                         
   7   7   0         15.08         14.66         4.89 o                         
   8   7   0         16.62         12.80         4.99 o                         
   9   7   0        270.37        257.13         9.79 o                         
  10   7   0          6.15          8.81         6.14 o                         
  11   7   0          4.79          7.26         5.10 o                         
  12   7   0         20.71         25.52         5.89 o                         
  13   7   0         26.73         30.62         6.23 o                         
  14   7   0         22.99         14.99         5.96 o                         
  15   7   0         13.49          9.95         8.03 o                         
  16   7   0          1.68         -3.55         9.78 o                         
  17   7   0        359.41        396.15        16.81 o                         
   0   8   0        506.03        492.87        20.09 o                         
   1   8   0        234.37        245.48        10.78 o                         
   2   8   0       1371.50       1328.15        22.36 o                         
   3   8   0         11.83         17.02         5.49 o                         
   4   8   0        355.30        372.84        11.53 o                         
   5   8   0          7.91          7.12         5.39 o                         
   6   8   0          0.55         -4.92         5.35 o                         
   7   8   0        291.54        272.20        10.69 o                         
   8   8   0        153.97        119.76         8.27 o                         
   9   8   0         56.95         48.54         6.58 o                         
  10   8   0       1090.57       1014.98        19.27 o                         
  11   8   0          0.78          4.91         6.32 o                         
  12   8   0          3.14          4.29         6.17 o                         
  13   8   0          0.04          7.78         6.59 o                         
  14   8   0        319.38        241.81        11.37 o                         
  15   8   0        482.74        441.29        21.04 o                         
   1   9   0         10.62          1.36         6.85 o                         
   2   9   0        857.15        893.84        20.20 o                         
   3   9   0        886.15        926.57        21.43 o                         
   4   9   0        593.05        635.00        17.64 o                         
   5   9   0        197.80        166.08        10.65 o                         
   6   9   0          7.91         11.90         6.75 o                         
   7   9   0        113.27        118.25         9.59 o                         
   8   9   0        641.69        637.30        16.43 o                         
   9   9   0         84.61         95.53        12.13 o                         
  10   9   0         16.16          7.85         6.87 o                         
  11   9   0        467.57        477.46        15.09 o                         
   0  10   0        911.55        979.25        32.23 o                         
   1  10   0          0.00         -8.62         7.77 o                         
   2  10   0         55.74         64.19         8.94 o                         
   3  10   0        489.66        510.14        17.39 o                         
   4  10   0         31.79         24.52         8.71 o                         
 -24   1   1          8.54         18.42         7.46 o                         
 -23   1   1        137.33        141.31         9.98 o                         
 -22   1   1         31.19         37.92         6.83 o                         
 -21   1   1        106.76         92.14        10.15 o                         
 -20   1   1        400.66        410.84        13.14 o                         
 -19   1   1        959.75        972.75        18.77 o                         
 -18   1   1         11.48         17.55         5.10 o                         
 -17   1   1          2.30          5.28         4.45 o                         
 -16   1   1         49.47         52.35         6.08 o                         
 -15   1   1        124.10        114.14         7.14 o                         
 -14   1   1       1712.75       1716.32        20.21 o                         
 -13   1   1        870.64        807.79        13.97 o                         
 -12   1   1       2144.75       2183.04        12.97 o                         
 -11   1   1       3361.07       3177.13        25.43 o                         
 -10   1   1        585.60        659.39         6.50 o                         
  -9   1   1       1636.36       1912.18        18.66 o                         
  -8   1   1       5599.45       5851.78        32.47 o                         
  -7   1   1        373.22        339.18         3.81 o                         
  -6   1   1       5147.31       5284.29        15.08 o                         
  -5   1   1        336.57        343.84         6.83 o                         
  -4   1   1       8545.81       8839.62        31.00 o                         
  -3   1   1      21198.32      21451.01       148.27 o                         
  -2   1   1        197.79        230.66         2.69 o                         
  -1   1   1       1038.49       1100.66         6.26 o                         
   0   1   1        458.84        484.11         4.91 o                         
   1   1   1        574.18        629.18         4.49 o                         
   2   1   1       3436.61       3586.33        14.74 o                         
   3   1   1       8368.11       8728.31        24.66 o                         
   4   1   1      38408.69      40867.16       215.82 o                         
   5   1   1       3362.47       3431.84        30.79 o                         
   6   1   1       2140.74       2230.92        15.14 o                         
   7   1   1        722.35        668.64         7.28 o                         
   8   1   1        125.09        182.63         4.23 o                         
   9   1   1        743.74        816.66         8.63 o                         
  10   1   1       1079.20       1200.27        11.99 o                         
  11   1   1       3471.34       3680.16        20.67 o                         
  12   1   1        260.29        296.91         6.55 o                         
  13   1   1       1258.84       1244.13        12.07 o                         
  14   1   1       1594.16       1596.34        22.32 o                         
  15   1   1         43.63         29.96         3.73 o                         
  16   1   1        816.06        727.41        14.81 o                         
  17   1   1        187.19        203.86         8.87 o                         
  18   1   1         20.98         30.20         6.27 o                         
  19   1   1         18.60         42.44         8.11 o                         
  20   1   1         20.84         13.50         5.80 o                         
  21   1   1         94.00        137.46         9.57 o                         
  22   1   1       2170.90       2183.47        37.86 o                         
  23   1   1        941.15        972.12        22.02 o                         
  24   1   1          2.05         15.06         7.73 o                         
 -24   2   1         27.04         57.71         9.82 o                         
 -23   2   1         51.03         38.69         8.39 o                         
 -22   2   1        121.55        119.67         9.14 o                         
 -21   2   1         19.49         18.14         6.23 o                         
 -20   2   1         15.45         10.31         5.41 o                         
 -19   2   1        148.33        143.92         8.41 o                         
 -18   2   1         22.23         19.56         5.14 o                         
 -17   2   1        110.62        111.93         7.16 o                         
 -16   2   1        121.75        116.86         6.94 o                         
 -15   2   1          2.90         10.57         3.13 o                         
 -14   2   1         52.40         49.62         4.05 o                         
 -13   2   1        698.06        669.71         8.96 o                         
 -12   2   1        282.65        266.63         7.43 o                         
 -11   2   1        171.25        234.21         5.33 o                         
 -10   2   1        327.21        283.77         5.69 o                         
  -9   2   1         26.97         22.56         3.10 o                         
  -8   2   1       2175.99       2373.03        17.80 o                         
  -7   2   1       4797.66       5189.78        37.00 o                         
  -6   2   1       1386.87       1653.39         9.74 o                         
  -5   2   1        208.61        210.96         4.03 o                         
  -4   2   1        222.61        226.06         4.60 o                         
  -3   2   1       2925.21       3161.66        15.86 o                         
  -2   2   1      18529.74      19600.57        98.34 o                         
  -1   2   1        152.09        173.00         5.06 o                         
   0   2   1        531.30        493.99         6.47 o                         
   1   2   1         74.34         88.65         3.74 o                         
   2   2   1      15390.67      16227.03        85.33 o                         
   3   2   1      13818.74      14345.16        58.65 o                         
   4   2   1        818.25        801.89         7.48 o                         
   5   2   1         41.25         35.37         2.31 o                         
   6   2   1       4720.57       5402.45        45.28 o                         
   7   2   1       1377.79       1547.21        12.79 o                         
   8   2   1       1434.48       1577.45        15.25 o                         
   9   2   1          3.59          6.43         2.24 o                         
  10   2   1        106.83         96.72         3.83 o                         
  11   2   1       1106.16       1269.60        12.45 o                         
  12   2   1          7.47          1.57         2.51 o                         
  13   2   1          7.69          7.52         2.77 o                         
  14   2   1        999.27       1054.55        12.31 o                         
  15   2   1         40.72         46.53         6.47 o                         
  16   2   1        493.23        446.85        12.01 o                         
  17   2   1        233.06        238.22         9.65 o                         
  18   2   1        456.79        398.24        12.34 o                         
  19   2   1         64.16         75.90         6.94 o                         
  20   2   1        269.36        275.52        11.43 o                         
  21   2   1          2.67          9.62        10.10 o                         
  22   2   1         28.88         27.16         8.26 o                         
  23   2   1         10.23         15.72         8.62 o                         
  24   2   1         12.21          8.13         8.37 o                         
 -23   3   1         70.82         65.69         9.29 o                         
 -22   3   1        242.87        249.89        16.80 o                         
 -21   3   1        313.68        320.46        14.46 o                         
 -20   3   1        134.11        123.47         9.70 o                         
 -19   3   1        105.70         86.26        10.48 o                         
 -18   3   1         59.64         61.35         6.42 o                         
 -17   3   1        109.26        129.16         7.66 o                         
 -16   3   1         87.39         81.81         6.49 o                         
 -15   3   1        294.71        313.13         8.48 o                         
 -14   3   1       1199.81       1157.52        13.27 o                         
 -13   3   1        548.67        560.73         9.19 o                         
 -12   3   1         14.80         14.19         2.78 o                         
 -11   3   1       3487.16       3623.37        38.07 o                         
 -10   3   1        613.25        598.58         8.68 o                         
  -9   3   1        793.40        814.79         9.63 o                         
  -8   3   1        178.49        135.99         4.22 o                         
  -7   3   1       7357.58       7889.12        26.87 o                         
  -6   3   1        660.34        807.92        15.68 o                         
  -5   3   1        150.35        167.43         5.01 o                         
  -4   3   1       9658.03      10451.09        69.48 o                         
  -3   3   1        360.37        367.79         6.56 o                         
  -2   3   1         20.37         25.97         2.06 o                         
  -1   3   1        687.29        774.44         7.72 o                         
   0   3   1       3369.01       3649.57        16.78 o                         
   1   3   1        852.44        868.11         8.42 o                         
   2   3   1        840.24        925.38         8.80 o                         
   3   3   1       5218.99       5383.83        38.19 o                         
   4   3   1      12405.92      13634.51        48.73 o                         
   5   3   1       1225.73       1383.53        13.19 o                         
   6   3   1       1270.58       1157.88        16.05 o                         
   7   3   1       2337.49       2329.63        15.81 o                         
   8   3   1         71.84         78.11         3.74 o                         
   9   3   1        242.82        240.83         5.82 o                         
  10   3   1       2139.54       2166.10        18.86 o                         
  11   3   1       2161.06       2233.03        17.64 o                         
  12   3   1        684.70        658.09        10.08 o                         
  13   3   1        479.91        415.00         8.45 o                         
  14   3   1          0.09         -0.04         3.20 o                         
  15   3   1         25.66         17.47         4.49 o                         
  16   3   1         59.87         64.30         6.07 o                         
  17   3   1       1100.24        988.18        18.24 o                         
  18   3   1          0.48         -4.58         5.06 o                         
  19   3   1        117.08         93.13         7.74 o                         
  20   3   1        366.30        345.06        14.39 o                         
  21   3   1          0.59         11.14         7.25 o                         
  22   3   1         28.44         17.08         7.69 o                         
  23   3   1        390.30        386.66        16.87 o                         
 -22   4   1          7.80         22.72         8.65 o                         
 -21   4   1        326.36        328.05        19.69 o                         
 -20   4   1          2.42          8.82         7.47 o                         
 -19   4   1        112.51        116.45         9.65 o                         
 -18   4   1        175.63        160.16        10.18 o                         
 -17   4   1        706.69        677.55        17.95 o                         
 -16   4   1         35.31         27.35         6.34 o                         
 -15   4   1         24.86         19.05         4.76 o                         
 -14   4   1         33.51         40.01         4.53 o                         
 -13   4   1          2.92          7.96         3.20 o                         
 -12   4   1          0.37          1.93         2.95 o                         
 -11   4   1        325.30        329.60         7.14 o                         
 -10   4   1          0.18          2.94         2.56 o                         
  -9   4   1        987.28        909.68        10.30 o                         
  -8   4   1        704.11        736.40        10.91 o                         
  -7   4   1         12.07          7.14         1.64 o                         
  -6   4   1       1871.30       1988.26        20.67 o                         
  -5   4   1       6116.86       6642.36        31.39 o                         
  -4   4   1        903.92        990.23         7.71 o                         
  -3   4   1        699.76        716.44         7.18 o                         
  -2   4   1        301.67        283.29         5.65 o                         
  -1   4   1        740.16        808.12         9.24 o                         
   0   4   1       1856.00       1937.77        15.02 o                         
   1   4   1        145.61        163.86         4.66 o                         
   2   4   1       2651.51       2782.62        17.26 o                         
   3   4   1        842.30        835.00         9.69 o                         
   4   4   1         78.36        107.83         4.08 o                         
   5   4   1       4463.11       4731.97        25.96 o                         
   6   4   1       4171.06       4726.85        23.57 o                         
   7   4   1       1551.60       1491.85        13.71 o                         
   8   4   1       2999.25       3364.84        21.05 o                         
   9   4   1         12.70          9.03         2.75 o                         
  10   4   1         71.86         64.47         3.92 o                         
  11   4   1          1.00          2.06         2.95 o                         
  12   4   1         86.52         87.90         4.80 o                         
  13   4   1          1.96         -0.37         3.38 o                         
  14   4   1        236.81        215.89         8.19 o                         
  15   4   1        187.59        214.49         7.31 o                         
  16   4   1        440.72        412.21        14.13 o                         
  17   4   1         14.16          7.84         6.44 o                         
  18   4   1        233.87        205.38        11.75 o                         
  19   4   1        109.25        105.78         9.84 o                         
  20   4   1          2.76         -1.34         7.01 o                         
  21   4   1         62.22         67.23         9.36 o                         
  22   4   1          3.09          3.43         9.37 o                         
 -21   5   1        329.81        383.15        16.73 o                         
 -20   5   1        107.16        106.84        10.28 o                         
 -19   5   1          1.12         10.88         7.41 o                         
 -18   5   1        229.95        234.19        12.40 o                         
 -17   5   1        255.98        203.61        11.24 o                         
 -16   5   1         20.05         24.01         7.23 o                         
 -15   5   1        156.75        147.73         8.39 o                         
 -14   5   1       1922.98       1999.51        22.73 o                         
 -13   5   1          0.49         18.42         5.34 o                         
 -12   5   1         67.76         68.71         5.34 o                         
 -11   5   1        220.77        206.45         7.66 o                         
 -10   5   1         72.07         69.25         5.18 o                         
  -9   5   1        316.92        316.04         8.67 o                         
  -8   5   1          9.99          3.16         3.65 o                         
  -7   5   1         68.97         41.93         4.16 o                         
  -6   5   1       1657.71       1521.93        17.19 o                         
  -5   5   1         14.91         21.04         2.51 o                         
  -4   5   1       5772.30       5886.00        36.25 o                         
  -3   5   1        126.86         93.42         3.93 o                         
  -2   5   1        532.46        516.94        11.60 o                         
  -1   5   1       1687.19       1713.04        14.94 o                         
   0   5   1         68.80         65.58         4.11 o                         
   1   5   1       2200.12       2263.16        17.38 o                         
   2   5   1       1041.66        929.71        11.30 o                         
   3   5   1       1624.50       1466.00        17.82 o                         
   4   5   1       1986.13       1986.46        21.88 o                         
   5   5   1         26.87          3.04         2.86 o                         
   6   5   1        939.11        911.30        11.42 o                         
   7   5   1         60.62         32.94         3.26 o                         
   8   5   1       1107.06       1112.89        13.21 o                         
   9   5   1        407.89        392.34         8.25 o                         
  10   5   1        339.74        353.60         8.38 o                         
  11   5   1          4.96         11.38         4.14 o                         
  12   5   1        153.05        126.20         6.76 o                         
  13   5   1        566.22        512.14        12.03 o                         
  14   5   1       1909.48       1866.80        22.32 o                         
  15   5   1        359.22        343.01        10.58 o                         
  16   5   1        362.25        340.27        12.06 o                         
  17   5   1          5.37         24.20         7.28 o                         
  18   5   1          4.28          1.41         6.96 o                         
  19   5   1          2.24         11.45         9.06 o                         
  20   5   1         99.81         56.85        10.59 o                         
  21   5   1        272.56        283.22        15.09 o                         
 -20   6   1         32.05         43.39         9.58 o                         
 -19   6   1        182.40        191.39        14.38 o                         
 -18   6   1         13.16         13.77         7.62 o                         
 -17   6   1        648.35        602.16        18.65 o                         
 -16   6   1          2.07         -9.75         6.78 o                         
 -15   6   1        125.17        116.31         8.54 o                         
 -14   6   1         19.65         20.16         5.20 o                         
 -13   6   1        208.76        191.40         8.52 o                         
 -12   6   1       2659.60       2693.43        27.48 o                         
 -11   6   1         45.77         33.45         5.10 o                         
 -10   6   1       2115.91       2203.56        23.95 o                         
  -9   6   1         18.81         22.83         4.59 o                         
  -8   6   1         86.97         81.67         6.59 o                         
  -7   6   1         47.23         35.06         4.55 o                         
  -6   6   1        830.41        891.43        14.64 o                         
  -5   6   1         28.50         29.42         4.20 o                         
  -4   6   1        262.28        278.00         6.72 o                         
  -3   6   1          9.94          0.59         2.83 o                         
  -2   6   1       1090.32       1038.13        12.92 o                         
  -1   6   1        155.93        169.00         5.76 o                         
   0   6   1        224.30        206.09         6.39 o                         
   1   6   1        976.36        950.08        12.64 o                         
   2   6   1        526.06        582.45        10.05 o                         
   3   6   1          2.43          3.32         3.56 o                         
   4   6   1         41.14         37.02         3.91 o                         
   5   6   1         25.41         35.22         3.60 o                         
   6   6   1       5320.13       5417.87        35.16 o                         
   7   6   1        100.40         95.54         5.93 o                         
   8   6   1          1.67         -0.78         4.19 o                         
   9   6   1       1030.76       1054.55        16.67 o                         
  10   6   1         11.12         20.09         4.70 o                         
  11   6   1        319.36        311.22        10.01 o                         
  12   6   1        867.74        905.53        16.45 o                         
  13   6   1        168.13        133.88         7.53 o                         
  14   6   1        272.49        245.85         9.64 o                         
  15   6   1          4.54          5.32         5.79 o                         
  16   6   1         91.23         91.16         8.17 o                         
  17   6   1       1193.72       1140.98        25.40 o                         
  18   6   1         37.53         26.48         7.87 o                         
  19   6   1        339.54        311.85        15.47 o                         
 -18   7   1         78.76         80.39        15.30 o                         
 -17   7   1          0.02          2.73         8.13 o                         
 -16   7   1        193.27        168.45        11.68 o                         
 -15   7   1        365.33        353.36        13.45 o                         
 -14   7   1         68.23         72.57         7.10 o                         
 -13   7   1       1526.71       1438.35        22.04 o                         
 -12   7   1        245.27        196.62         9.33 o                         
 -11   7   1        121.58        137.93         7.99 o                         
 -10   7   1        117.02        102.08         7.15 o                         
  -9   7   1         28.81         35.90         5.49 o                         
  -8   7   1          0.09          6.27         4.87 o                         
  -7   7   1        618.30        613.82        13.98 o                         
  -6   7   1        257.25        259.82        11.55 o                         
  -5   7   1       1524.23       1580.90        20.77 o                         
  -4   7   1       1036.28        973.27        16.18 o                         
  -3   7   1        284.10        289.09        11.27 o                         
  -2   7   1        168.82        159.18         8.39 o                         
  -1   7   1       1129.11       1135.58        17.00 o                         
   0   7   1        297.05        278.43         8.02 o                         
   1   7   1          0.31         -1.54         3.59 o                         
   2   7   1        317.58        330.93         8.67 o                         
   3   7   1        187.90        193.03         7.87 o                         
   4   7   1         75.60         72.51         5.90 o                         
   5   7   1         43.44         29.72         5.96 o                         
   6   7   1        101.91        113.60         7.01 o                         
   7   7   1       2648.80       2735.40        27.77 o                         
   8   7   1         81.43         93.27         6.74 o                         
   9   7   1        527.38        485.09        12.68 o                         
  10   7   1        428.23        439.94        12.52 o                         
  11   7   1        216.43        249.21        10.16 o                         
  12   7   1       2957.58       2839.83        30.51 o                         
  13   7   1        935.90        880.07        17.62 o                         
  14   7   1         58.01         39.68         9.15 o                         
  15   7   1          0.13          4.65         6.58 o                         
  16   7   1        245.85        216.46        15.62 o                         
  17   7   1         76.87         48.12         8.94 o                         
 -15   8   1        598.96        622.72        20.46 o                         
 -14   8   1        148.63        123.78         9.13 o                         
 -13   8   1        459.34        453.28        14.27 o                         
 -12   8   1          6.03          6.57         6.35 o                         
 -11   8   1        278.09        286.77        11.44 o                         
 -10   8   1         10.52         15.98         6.26 o                         
  -9   8   1        363.16        370.39        12.18 o                         
  -8   8   1          0.19          1.86         5.33 o                         
  -7   8   1        335.76        352.33        11.66 o                         
  -6   8   1        124.07        124.44         7.89 o                         
  -5   8   1        519.22        505.42        13.22 o                         
  -4   8   1        417.12        401.95        11.95 o                         
  -3   8   1        718.28        702.90        16.47 o                         
  -2   8   1         72.50         93.73         6.71 o                         
  -1   8   1        493.36        514.70        14.36 o                         
   0   8   1         72.53         65.60         6.75 o                         
   1   8   1         34.32         19.22         5.78 o                         
   2   8   1       1148.74       1166.07        25.89 o                         
   3   8   1        709.10        708.14        23.72 o                         
   4   8   1        766.32        778.77        17.63 o                         
   5   8   1        557.94        545.46        13.71 o                         
   6   8   1        431.03        414.92        12.33 o                         
   7   8   1         98.73         91.52         7.19 o                         
   8   8   1         71.19         67.44         6.74 o                         
   9   8   1          4.18          3.90         7.33 o                         
  10   8   1        214.58        201.36         9.80 o                         
  11   8   1          0.01          6.79         6.26 o                         
  12   8   1        316.21        315.81        12.17 o                         
  13   8   1        273.34        287.58        11.91 o                         
  14   8   1          2.28          0.97         6.89 o                         
  15   8   1        458.22        420.52        15.67 o                         
 -11   9   1        472.72        505.26        17.07 o                         
 -10   9   1        549.99        556.65        22.41 o                         
  -9   9   1         17.67         18.58        11.57 o                         
  -8   9   1         45.09         38.08         7.43 o                         
  -7   9   1          1.70         10.88         6.41 o                         
  -6   9   1         74.12         82.78         8.67 o                         
  -5   9   1        221.18        200.19        11.83 o                         
  -4   9   1         43.97         60.37         8.05 o                         
  -3   9   1          0.02         -1.36         6.74 o                         
  -2   9   1        241.81        235.51        11.58 o                         
  -1   9   1         39.75         34.18         7.21 o                         
   0   9   1        233.83        236.93        11.60 o                         
   1   9   1         28.25         20.80         7.97 o                         
   2   9   1        168.92        168.25        10.47 o                         
   3   9   1         82.17         81.72         9.52 o                         
   4   9   1        143.36        151.27        10.09 o                         
   5   9   1       1252.07       1227.03        23.68 o                         
   6   9   1        323.66        361.01        14.27 o                         
   7   9   1        251.29        264.58        12.48 o                         
   8   9   1         43.78         29.41         8.09 o                         
   9   9   1        126.46        131.65        12.92 o                         
  10   9   1         10.05          7.63         7.63 o                         
  11   9   1         19.30         28.50         7.65 o                         
  -3  10   1         99.18        117.47        10.59 o                         
  -2  10   1          2.35         16.93         9.77 o                         
  -1  10   1          4.03          7.79         9.98 o                         
   0  10   1        204.43        208.88        12.11 o                         
   1  10   1        226.85        237.42        13.08 o                         
   2  10   1         27.18         29.48         8.45 o                         
   3  10   1        118.71        137.31        11.15 o                         
 -25   0   2         47.92         83.34        16.49 o                         
 -24   0   2       2119.28       2285.28        46.45 o                         
 -23   0   2         74.60         78.90        16.41 o                         
 -22   0   2       1672.72       1748.10        38.43 o                         
 -21   0   2        600.19        612.32        22.57 o                         
 -20   0   2         11.98         22.49         8.31 o                         
 -19   0   2         99.77         91.72        10.04 o                         
 -18   0   2       1529.00       1537.15        31.17 o                         
 -17   0   2          2.03         -9.57         6.32 o                         
 -16   0   2          2.26         -1.05         5.64 o                         
 -15   0   2        468.80        444.09        15.57 o                         
 -14   0   2         17.52         38.80         6.57 o                         
 -13   0   2        235.61        193.71        18.28 o                         
 -12   0   2       1290.82       1348.00        28.49 o                         
 -11   0   2        279.27        247.07         9.95 o                         
 -10   0   2       1802.00       1890.83        24.37 o                         
  -9   0   2         14.52         -0.60         4.82 o                         
  -8   0   2        284.64        217.62         9.19 o                         
  -7   0   2       7269.98       7375.83        44.56 o                         
  -6   0   2        453.73        506.67         9.85 o                         
  -5   0   2       3989.92       4043.97        24.60 o                         
  -4   0   2      13987.03      13865.42       131.39 o                         
  -3   0   2      55770.55      58025.18       197.53 o                         
  -2   0   2        171.01        156.40         2.43 o                         
  -1   0   2        308.59        308.82         6.80 o                         
   0   0   2      28536.03      30467.82       269.20 o                         
   1   0   2       2018.19       2050.49        12.02 o                         
   2   0   2      35525.70      36691.32       361.89 o                         
   3   0   2       2166.27       2236.44        16.39 o                         
   4   0   2       3316.57       3514.16        19.09 o                         
   5   0   2       1077.52        963.11        12.83 o                         
   6   0   2       4697.00       5135.98        48.63 o                         
   7   0   2         75.41         64.24         3.98 o                         
   8   0   2         92.96        115.16         6.50 o                         
   9   0   2        274.39        283.02        15.26 o                         
  10   0   2        842.48        853.18        26.63 o                         
  11   0   2         52.22         22.17         3.92 o                         
  12   0   2       1994.05       2040.57        21.79 o                         
  13   0   2         29.97         74.85         5.28 o                         
  14   0   2          3.46          2.76         3.39 o                         
  15   0   2       2189.04       2082.39        40.40 o                         
  16   0   2         33.77         29.17         7.38 o                         
  17   0   2       1007.16        977.19        26.62 o                         
  18   0   2        476.16        502.60        19.32 o                         
  19   0   2       2820.81       2804.26        45.17 o                         
  20   0   2       1552.84       1630.16        51.30 o                         
  21   0   2       1638.67       1864.52        48.44 o                         
  22   0   2        711.64        776.50        27.01 o                         
  23   0   2         20.12         50.26        14.65 o                         
  24   0   2        135.70        109.37        21.82 o                         
 -24   1   2         10.90          5.82         7.84 o                         
 -23   1   2        452.31        490.69        15.60 o                         
 -22   1   2       1963.70       1997.75        37.58 o                         
 -21   1   2          8.76         10.42         5.88 o                         
 -20   1   2          3.57          6.83         5.63 o                         
 -19   1   2         22.46         22.04         5.58 o                         
 -18   1   2        323.87        295.55        10.51 o                         
 -17   1   2       1235.28       1234.12        19.32 o                         
 -16   1   2       1740.32       1703.64        22.28 o                         
 -15   1   2        230.88        217.09         8.10 o                         
 -14   1   2       1252.73       1188.93        16.72 o                         
 -13   1   2         12.73         10.83         3.41 o                         
 -12   1   2        784.84        804.76        12.69 o                         
 -11   1   2       1074.22       1086.51         8.50 o                         
 -10   1   2          3.62          6.51         1.74 o                         
  -9   1   2       1107.46       1055.01         7.09 o                         
  -8   1   2        330.70        288.89         4.08 o                         
  -7   1   2         39.88         20.60         1.45 o                         
  -6   1   2         21.21         22.16         1.53 o                         
  -5   1   2         11.53         13.21         2.00 o                         
  -4   1   2         33.91         38.93         2.55 o                         
  -3   1   2       1077.46       1066.20         5.99 o                         
  -2   1   2       4577.06       4607.02        19.86 o                         
  -1   1   2       1978.21       2034.83         8.06 o                         
   0   1   2       3073.84       3094.81        17.98 o                         
   1   1   2       2385.00       2559.32        10.64 o                         
   2   1   2       8473.21       8808.53        72.29 o                         
   3   1   2       6868.32       6865.01        65.35 o                         
   4   1   2       1204.71       1153.19         8.27 o                         
   5   1   2       1371.30       1385.50        13.57 o                         
   6   1   2        183.88        180.07         4.51 o                         
   7   1   2        139.53        153.43         3.97 o                         
   8   1   2        629.39        521.35         9.89 o                         
   9   1   2        145.53        117.65         4.55 o                         
  10   1   2       1063.03       1089.59        12.26 o                         
  11   1   2       2917.71       2694.61        28.09 o                         
  12   1   2        216.82        219.56         5.57 o                         
  13   1   2       5190.23       5005.21        25.24 o                         
  14   1   2        580.85        532.01         8.80 o                         
  15   1   2       1999.58       1902.18        16.40 o                         
  16   1   2        718.14        660.98        16.12 o                         
  17   1   2         64.24         53.97         7.20 o                         
  18   1   2        330.76        306.18        10.94 o                         
  19   1   2        384.74        388.60        12.77 o                         
  20   1   2         19.49         12.86         6.76 o                         
  21   1   2         21.69         28.53         6.61 o                         
  22   1   2        736.07        704.07        18.42 o                         
  23   1   2        300.61        288.56        13.23 o                         
  24   1   2        333.64        349.66        14.96 o                         
 -24   2   2        157.81        161.88        12.23 o                         
 -23   2   2        328.96        345.32        15.28 o                         
 -22   2   2         59.84         53.74         8.43 o                         
 -21   2   2        447.14        460.16        14.33 o                         
 -20   2   2        179.82        178.16         9.43 o                         
 -19   2   2        705.53        754.62        16.64 o                         
 -18   2   2          0.75         -1.50         4.99 o                         
 -17   2   2       1704.20       1579.05        24.81 o                         
 -16   2   2         19.58         23.14         8.15 o                         
 -15   2   2       2412.36       2413.92        24.81 o                         
 -14   2   2        376.63        331.42         9.70 o                         
 -13   2   2        148.28        206.07         5.04 o                         
 -12   2   2       2879.07       2888.54        30.57 o                         
 -11   2   2       1111.08        992.92        10.13 o                         
 -10   2   2      10580.98      10673.03        45.25 o                         
  -9   2   2          6.08          4.05         2.24 o                         
  -8   2   2       2803.04       2573.13        21.78 o                         
  -7   2   2        211.79        217.57         4.43 o                         
  -6   2   2       6807.31       6854.35        31.01 o                         
  -5   2   2         50.86         44.17         3.16 o                         
  -4   2   2         78.29         92.98         3.23 o                         
  -3   2   2        244.00        272.67         5.23 o                         
  -2   2   2       1114.90       1120.34        10.13 o                         
  -1   2   2        614.60        595.53         4.96 o                         
   0   2   2       3746.42       3826.26        29.27 o                         
   1   2   2       2089.34       2320.31        21.69 o                         
   2   2   2        213.33        241.19         4.18 o                         
   3   2   2      12050.80      13210.95        56.16 o                         
   4   2   2         48.30         54.65         2.59 o                         
   5   2   2       2782.25       2865.77        17.05 o                         
   6   2   2        946.03        883.62         9.03 o                         
   7   2   2        573.97        596.09         7.84 o                         
   8   2   2       3557.59       3614.41        25.69 o                         
   9   2   2         93.81        107.82         4.13 o                         
  10   2   2         39.75          6.97         2.52 o                         
  11   2   2         46.24         62.82         3.51 o                         
  12   2   2       4242.24       3947.75        28.26 o                         
  13   2   2        121.33         94.59         4.48 o                         
  14   2   2       7202.44       7225.50        53.95 o                         
  15   2   2        462.26        444.30         9.25 o                         
  16   2   2       2081.30       2071.05        36.92 o                         
  17   2   2          2.60         -5.94         5.02 o                         
  18   2   2        150.89        149.98         8.95 o                         
  19   2   2          8.51         16.24         5.66 o                         
  20   2   2         25.56         17.18         6.06 o                         
  21   2   2        499.00        505.36        17.05 o                         
  22   2   2        318.07        355.78        13.84 o                         
  23   2   2          7.08          9.16        11.03 o                         
 -23   3   2        569.31        565.07        19.35 o                         
 -22   3   2          2.48         -0.17         7.04 o                         
 -21   3   2        720.33        738.27        20.58 o                         
 -20   3   2        461.66        458.16        15.96 o                         
 -19   3   2        317.07        273.44        17.28 o                         
 -18   3   2        259.49        260.06        11.69 o                         
 -17   3   2        607.71        591.73        13.89 o                         
 -16   3   2         41.51         46.20         5.30 o                         
 -15   3   2          1.94          1.97         3.45 o                         
 -14   3   2        251.53        257.08         6.65 o                         
 -13   3   2         34.15         19.48         3.68 o                         
 -12   3   2         65.61         66.41         3.75 o                         
 -11   3   2         65.37         68.93         3.62 o                         
 -10   3   2        117.71        151.00         4.65 o                         
  -9   3   2          5.67         17.36         2.50 o                         
  -8   3   2         77.63         98.33         3.06 o                         
  -7   3   2       3197.26       3157.03        24.11 o                         
  -6   3   2         98.14         73.48         3.84 o                         
  -5   3   2      12540.60      13362.08        76.39 o                         
  -4   3   2       1608.28       1535.69        13.13 o                         
  -3   3   2       4906.81       5051.77        30.58 o                         
  -2   3   2          0.16          0.78         1.37 o                         
  -1   3   2       2187.13       2442.06        32.64 o                         
   0   3   2       5137.61       5485.82        25.90 o                         
   1   3   2        390.42        380.68         5.84 o                         
   2   3   2       1144.74       1124.55        10.76 o                         
   3   3   2          8.24          4.00         2.07 o                         
   4   3   2       1258.46       1491.13        11.96 o                         
   5   3   2          2.21          1.37         2.27 o                         
   6   3   2       2080.55       2087.73        23.80 o                         
   7   3   2          9.71          5.13         2.82 o                         
   8   3   2       2072.25       2057.40        15.94 o                         
   9   3   2       1365.61       1276.93        17.15 o                         
  10   3   2         80.28         49.85         3.37 o                         
  11   3   2       1821.74       1664.52        15.71 o                         
  12   3   2         57.35         53.62         4.66 o                         
  13   3   2       1222.21       1193.24        14.15 o                         
  14   3   2        829.62        831.89        12.25 o                         
  15   3   2       1244.54       1231.56        15.12 o                         
  16   3   2       1067.90       1062.25        16.22 o                         
  17   3   2        318.27        338.29        16.15 o                         
  18   3   2        452.22        456.01        13.49 o                         
  19   3   2          9.40         15.10         5.96 o                         
  20   3   2       1093.00       1088.00        21.27 o                         
  21   3   2          2.34         -4.67         7.88 o                         
  22   3   2          0.70          2.57        12.99 o                         
  23   3   2        124.11        125.63        11.56 o                         
 -22   4   2       1344.18       1378.55        28.83 o                         
 -21   4   2         85.55         75.02         8.91 o                         
 -20   4   2        898.18        904.77        22.51 o                         
 -19   4   2        192.10        186.48        11.22 o                         
 -18   4   2        157.27        152.09         9.90 o                         
 -17   4   2        113.06         99.43         8.47 o                         
 -16   4   2         60.30         37.41         6.29 o                         
 -15   4   2        318.78        348.50        10.70 o                         
 -14   4   2        574.56        491.45        10.73 o                         
 -13   4   2        444.61        443.22         9.98 o                         
 -12   4   2         30.31         33.64         3.61 o                         
 -11   4   2         16.09          4.71         3.28 o                         
 -10   4   2        285.98        248.10         5.64 o                         
  -9   4   2          3.90          6.07         3.13 o                         
  -8   4   2       2871.04       2685.13        29.99 o                         
  -7   4   2        696.69        681.56        10.80 o                         
  -6   4   2       4734.41       4807.96        31.13 o                         
  -5   4   2       1509.04       1442.39        14.81 o                         
  -4   4   2       3144.47       2900.17        20.45 o                         
  -3   4   2       1512.10       1297.02        12.77 o                         
  -2   4   2       2335.73       2305.44        15.72 o                         
  -1   4   2       1468.63       1426.39        12.09 o                         
   0   4   2       3279.40       3523.26        19.26 o                         
   1   4   2       2014.45       2007.48        23.74 o                         
   2   4   2          0.74         -0.64         2.46 o                         
   3   4   2        653.78        626.87        11.09 o                         
   4   4   2       1563.18       1583.96        15.84 o                         
   5   4   2         34.85         12.73         2.72 o                         
   6   4   2        828.42        726.28         9.78 o                         
   7   4   2       1408.77       1343.06        13.45 o                         
   8   4   2        434.30        357.90         7.48 o                         
   9   4   2        750.23        688.87        10.37 o                         
  10   4   2        432.52        308.30         7.38 o                         
  11   4   2         67.51         49.67         3.90 o                         
  12   4   2        178.49        150.38         5.86 o                         
  13   4   2         15.05         13.05         3.69 o                         
  14   4   2        464.47        447.64         9.71 o                         
  15   4   2        924.07        955.57        18.22 o                         
  16   4   2        145.47        159.31        10.53 o                         
  17   4   2       2303.14       2287.06        36.30 o                         
  18   4   2        755.77        736.13        19.60 o                         
  19   4   2       1965.37       1990.08        32.23 o                         
  20   4   2         81.77         75.12         9.12 o                         
  21   4   2         84.75        112.27        10.85 o                         
  22   4   2        195.01        190.06        12.95 o                         
 -21   5   2        586.06        571.69        19.55 o                         
 -20   5   2        398.43        379.44        16.10 o                         
 -19   5   2        362.30        355.43        16.70 o                         
 -18   5   2        148.61        161.75        10.85 o                         
 -17   5   2        850.15        788.35        20.10 o                         
 -16   5   2          2.81         12.99         6.26 o                         
 -15   5   2        607.30        535.12        15.61 o                         
 -14   5   2         22.57          8.35         4.62 o                         
 -13   5   2       1871.60       1874.07        21.52 o                         
 -12   5   2        771.65        724.67        13.49 o                         
 -11   5   2        649.90        652.22        12.54 o                         
 -10   5   2        637.36        656.46        12.36 o                         
  -9   5   2       1477.32       1494.10        18.40 o                         
  -8   5   2       1114.19       1094.87        15.09 o                         
  -7   5   2       4590.23       4487.14        38.00 o                         
  -6   5   2       1234.15       1249.03        15.59 o                         
  -5   5   2       3479.99       3698.18        32.76 o                         
  -4   5   2        135.13        120.08         3.36 o                         
  -3   5   2       1043.96        995.08        10.73 o                         
  -2   5   2        903.58        839.29        10.35 o                         
  -1   5   2         59.17         42.27         4.40 o                         
   0   5   2        841.36        753.20        10.56 o                         
   1   5   2        193.20        204.82         5.79 o                         
   2   5   2       1183.15       1287.75        13.47 o                         
   3   5   2         68.74         92.83         4.33 o                         
   4   5   2       3170.12       3302.69        21.64 o                         
   5   5   2        389.59        419.46         8.63 o                         
   6   5   2        232.32        237.64         6.43 o                         
   7   5   2       1228.10       1121.41        13.33 o                         
   8   5   2         38.86         33.27         3.59 o                         
   9   5   2       1973.13       1950.17        27.06 o                         
  10   5   2        436.13        426.49         9.13 o                         
  11   5   2       2533.53       2484.62        26.08 o                         
  12   5   2        811.05        763.30        19.48 o                         
  13   5   2       1492.18       1493.70        19.79 o                         
  14   5   2         14.33         13.79         4.94 o                         
  15   5   2       1244.68       1334.80        19.63 o                         
  16   5   2        467.34        476.47        13.96 o                         
  17   5   2       1097.01       1112.98        23.86 o                         
  18   5   2       1166.31       1140.56        24.95 o                         
  19   5   2         25.50         12.79         7.32 o                         
  20   5   2        226.27        194.15        12.64 o                         
  21   5   2         59.19         48.93         9.82 o                         
 -20   6   2        102.37        132.26        13.84 o                         
 -19   6   2        542.27        554.70        19.07 o                         
 -18   6   2          0.04          5.21         7.72 o                         
 -17   6   2        819.66        846.18        21.66 o                         
 -16   6   2         76.30         87.67        10.07 o                         
 -15   6   2         70.29         81.95         7.46 o                         
 -14   6   2        253.67        274.24        10.05 o                         
 -13   6   2         36.98         33.29         5.58 o                         
 -12   6   2       1855.08       1985.25        23.44 o                         
 -11   6   2          8.80          3.38         5.35 o                         
 -10   6   2       2000.51       1987.44        22.75 o                         
  -9   6   2        267.59        236.19         8.49 o                         
  -8   6   2       1795.52       1821.38        23.80 o                         
  -7   6   2        369.23        332.55         9.45 o                         
  -6   6   2        273.14        270.90         8.60 o                         
  -5   6   2          5.67         11.51         3.79 o                         
  -4   6   2        664.91        650.28        16.20 o                         
  -3   6   2         21.69         23.71         4.07 o                         
  -2   6   2        304.95        359.27         7.79 o                         
  -1   6   2        176.51        195.95         6.20 o                         
   0   6   2         33.53         32.35         4.29 o                         
   1   6   2        305.51        295.03         7.47 o                         
   2   6   2        199.68        183.58         6.25 o                         
   3   6   2         74.00         64.75         4.42 o                         
   4   6   2          9.60         12.84         3.42 o                         
   5   6   2         32.33         33.48         3.76 o                         
   6   6   2        310.63        308.80         8.53 o                         
   7   6   2       1633.57       1588.57        19.62 o                         
   8   6   2          5.95         12.53         5.01 o                         
   9   6   2        129.60        109.75         6.49 o                         
  10   6   2       3219.33       3270.18        32.19 o                         
  11   6   2        185.38        175.41         8.11 o                         
  12   6   2       1689.39       1736.28        22.46 o                         
  13   6   2        194.64        191.06         8.77 o                         
  14   6   2       1923.38       1992.05        24.93 o                         
  15   6   2         63.43         77.23         7.33 o                         
  16   6   2       2912.61       2933.64        37.69 o                         
  17   6   2        777.00        834.97        21.97 o                         
  18   6   2         13.61         30.12        10.96 o                         
  19   6   2        107.09        112.73        11.77 o                         
 -18   7   2         58.32         64.02        15.40 o                         
 -17   7   2         79.00         65.10        10.74 o                         
 -16   7   2        125.29        117.23        13.15 o                         
 -15   7   2         71.05         70.24         8.34 o                         
 -14   7   2        410.75        415.89        12.80 o                         
 -13   7   2          0.13          4.10         5.60 o                         
 -12   7   2         12.52         17.53         5.66 o                         
 -11   7   2         25.58         21.47         5.43 o                         
 -10   7   2        158.88        146.40         8.00 o                         
  -9   7   2        353.84        362.76        11.21 o                         
  -8   7   2         96.96         79.66         6.40 o                         
  -7   7   2        355.37        358.22        10.75 o                         
  -6   7   2        136.02        130.22         7.24 o                         
  -5   7   2       1450.82       1482.14        21.69 o                         
  -4   7   2        506.94        547.50        13.98 o                         
  -3   7   2       5012.52       5183.03        39.69 o                         
  -2   7   2       3197.05       3312.70        31.88 o                         
  -1   7   2       2331.43       2400.12        24.40 o                         
   0   7   2        849.84        876.68        13.31 o                         
   1   7   2       1464.79       1447.87        20.96 o                         
   2   7   2        167.19        153.81         6.50 o                         
   3   7   2        116.22        103.26         6.23 o                         
   4   7   2        705.97        721.14        14.07 o                         
   5   7   2        237.83        202.56         8.34 o                         
   6   7   2        139.23        128.23         7.14 o                         
   7   7   2          5.40          7.54         4.68 o                         
   8   7   2          2.85         10.49         5.02 o                         
   9   7   2        269.79        256.19         9.81 o                         
  10   7   2         46.20         33.64         5.33 o                         
  11   7   2        366.74        366.44        11.70 o                         
  12   7   2        103.04        100.91         7.70 o                         
  13   7   2        622.63        600.92        16.96 o                         
  14   7   2        455.18        488.63        14.12 o                         
  15   7   2        297.37        283.96        12.38 o                         
  16   7   2       1111.85       1196.08        23.94 o                         
  17   7   2         70.86         47.42         8.74 o                         
 -15   8   2         18.98         13.85         8.23 o                         
 -14   8   2          9.25          8.61         9.13 o                         
 -13   8   2         82.58         80.72         8.99 o                         
 -12   8   2          3.13          0.46         6.28 o                         
 -11   8   2        217.21        202.06         9.94 o                         
 -10   8   2        143.46        116.63         8.27 o                         
  -9   8   2         18.52         34.05         6.31 o                         
  -8   8   2        242.54        221.26        10.00 o                         
  -7   8   2         28.87         16.93         6.33 o                         
  -6   8   2       1571.75       1550.94        22.41 o                         
  -5   8   2        779.80        731.20        15.72 o                         
  -4   8   2        817.36        833.19        16.40 o                         
  -3   8   2       1000.52        979.69        17.57 o                         
  -2   8   2        334.86        339.95        10.93 o                         
  -1   8   2       1179.82       1151.77        20.84 o                         
   0   8   2        274.23        269.39        14.34 o                         
   1   8   2         63.99         63.18         7.19 o                         
   2   8   2        189.67        180.21        13.33 o                         
   3   8   2        160.60        146.73         9.21 o                         
   4   8   2        184.91        159.35         8.23 o                         
   5   8   2         90.68         91.84         6.84 o                         
   6   8   2         70.85         79.56         6.97 o                         
   7   8   2       1112.00       1078.59        23.13 o                         
   8   8   2        296.42        316.42        11.26 o                         
   9   8   2        619.18        636.61        15.54 o                         
  10   8   2         16.90         25.70         6.38 o                         
  11   8   2        232.92        226.90        10.50 o                         
  12   8   2        175.22        188.97        10.05 o                         
  13   8   2        522.78        476.94        24.38 o                         
  14   8   2        461.15        401.76        13.87 o                         
 -11   9   2        583.96        640.00        19.21 o                         
 -10   9   2        251.23        295.10        13.58 o                         
  -9   9   2        554.03        600.24        19.41 o                         
  -8   9   2        404.07        371.64        14.50 o                         
  -7   9   2       1055.91       1122.12        20.90 o                         
  -6   9   2          2.91         -7.01         9.16 o                         
  -5   9   2       1017.75       1049.34        21.98 o                         
  -4   9   2         31.49         33.19         8.55 o                         
  -3   9   2        472.35        446.15        16.38 o                         
  -2   9   2        156.97        161.00        10.28 o                         
  -1   9   2         39.59         38.01         7.15 o                         
   0   9   2        529.48        510.17        15.89 o                         
   1   9   2        496.91        501.09        15.68 o                         
   2   9   2        466.22        446.01        14.97 o                         
   3   9   2         22.38         34.55         7.65 o                         
   4   9   2        253.25        273.15        14.11 o                         
   5   9   2          8.75         -0.38         6.96 o                         
   6   9   2          3.96          5.29         8.50 o                         
   7   9   2        371.97        366.21        14.16 o                         
   8   9   2          6.93          1.32         7.22 o                         
   9   9   2        398.89        429.20        15.52 o                         
  10   9   2        240.90        227.39        11.28 o                         
  -3  10   2          7.33         17.23         9.75 o                         
  -2  10   2         63.55         67.34         9.46 o                         
  -1  10   2          4.87          3.94         7.83 o                         
   0  10   2         16.70         27.89         8.24 o                         
   1  10   2         26.19          9.71         7.80 o                         
   2  10   2          2.37          0.95         7.96 o                         
 -24   1   3        120.13        148.23        10.43 o                         
 -23   1   3         59.10         69.51        10.42 o                         
 -22   1   3          6.61          5.33         6.62 o                         
 -21   1   3        166.22        170.66         9.56 o                         
 -20   1   3       1213.51       1230.67        21.33 o                         
 -19   1   3        119.22        119.43         8.92 o                         
 -18   1   3        534.44        557.99        13.74 o                         
 -17   1   3       2187.27       2202.65        31.92 o                         
 -16   1   3         55.36         49.81         6.03 o                         
 -15   1   3        582.59        556.14        13.70 o                         
 -14   1   3       1141.03        990.49        15.30 o                         
 -13   1   3       1599.45       1548.97        18.13 o                         
 -12   1   3         30.28         16.04         4.04 o                         
 -11   1   3       3811.63       3922.55        23.27 o                         
 -10   1   3          0.14          6.66         1.86 o                         
  -9   1   3        332.16        248.92         3.94 o                         
  -8   1   3       4406.19       4812.92        28.08 o                         
  -7   1   3         86.62         69.51         2.29 o                         
  -6   1   3       1117.80       1106.93        13.70 o                         
  -5   1   3       2179.51       2255.70        10.95 o                         
  -4   1   3       5782.57       6194.74        22.78 o                         
  -3   1   3        620.21        700.62         6.43 o                         
  -2   1   3       2727.73       2753.20         9.95 o                         
  -1   1   3       7406.22       7549.01        60.03 o                         
   0   1   3          3.56          6.02         1.49 o                         
   1   1   3       8031.59       8233.30        24.10 o                         
   2   1   3       2891.10       3068.10        15.84 o                         
   3   1   3       8724.99       8974.93        27.25 o                         
   4   1   3       2368.43       2395.58        12.56 o                         
   5   1   3        315.18        310.96         5.10 o                         
   6   1   3         75.75         71.93         3.05 o                         
   7   1   3         47.96         50.38         2.85 o                         
   8   1   3       1956.25       1868.47        13.78 o                         
   9   1   3        312.85        295.39         6.06 o                         
  10   1   3       1099.48        973.09        14.09 o                         
  11   1   3        207.55        158.56         4.96 o                         
  12   1   3         97.49         87.50         4.29 o                         
  13   1   3        222.62        186.92         5.68 o                         
  14   1   3        256.45        243.40         6.54 o                         
  15   1   3        471.61        432.37         8.67 o                         
  16   1   3        213.08        200.34        10.35 o                         
  17   1   3        224.22        216.91         9.31 o                         
  18   1   3       1144.56       1131.38        20.09 o                         
  19   1   3        106.24         99.36         7.86 o                         
  20   1   3         28.78         15.58         7.20 o                         
  21   1   3        360.31        357.93        14.78 o                         
  22   1   3         14.67         12.30         6.89 o                         
  23   1   3        477.83        488.90        16.82 o                         
 -24   2   3         23.99         19.60         8.11 o                         
 -23   2   3         38.84         41.78         8.57 o                         
 -22   2   3        166.83        163.96        11.31 o                         
 -21   2   3         43.94         42.35         6.52 o                         
 -20   2   3         29.81         29.89         5.94 o                         
 -19   2   3         93.33         96.75         7.33 o                         
 -18   2   3        846.44        840.59        22.62 o                         
 -17   2   3        633.17        618.58        13.98 o                         
 -16   2   3       1446.57       1312.40        19.00 o                         
 -15   2   3        156.40        171.71         7.73 o                         
 -14   2   3          3.11         12.63         2.93 o                         
 -13   2   3         39.88         44.82         2.88 o                         
 -12   2   3        154.82        180.76         4.72 o                         
 -11   2   3        254.42        298.68         5.76 o                         
 -10   2   3          8.29          4.44         2.22 o                         
  -9   2   3        543.56        524.11         7.12 o                         
  -8   2   3        509.02        517.98         6.80 o                         
  -7   2   3        726.28        836.57         8.12 o                         
  -6   2   3        261.49        275.66         4.51 o                         
  -5   2   3       1575.80       1540.80        12.07 o                         
  -4   2   3        356.41        336.14         5.40 o                         
  -3   2   3        677.00        717.42        12.61 o                         
  -2   2   3       1236.49       1231.52         7.14 o                         
  -1   2   3        341.32        329.01         4.40 o                         
   0   2   3      20773.90      21932.11       142.94 o                         
   1   2   3        516.16        485.22         5.67 o                         
   2   2   3       2834.30       2783.94        13.65 o                         
   3   2   3        120.38        108.10         3.28 o                         
   4   2   3        191.87        182.04         4.17 o                         
   5   2   3         60.49         52.15         2.72 o                         
   6   2   3        482.87        463.76         7.41 o                         
   7   2   3        833.50        865.94         9.65 o                         
   8   2   3        183.95        177.42         5.01 o                         
   9   2   3       2405.59       2616.41        17.80 o                         
  10   2   3       1416.24       1457.18        13.84 o                         
  11   2   3         76.41         80.83         4.05 o                         
  12   2   3        168.06        158.48         7.26 o                         
  13   2   3       1021.04       1047.25        13.73 o                         
  14   2   3          4.08          5.87         3.27 o                         
  15   2   3         59.38         45.03         4.35 o                         
  16   2   3          1.07          8.48         4.27 o                         
  17   2   3        356.61        340.28        12.60 o                         
  18   2   3        138.64        155.14         9.68 o                         
  19   2   3        231.14        223.07        10.41 o                         
  20   2   3         71.86         80.89         7.88 o                         
  21   2   3         19.38         23.82         6.47 o                         
  22   2   3         28.47         21.82         7.15 o                         
  23   2   3          0.31         -2.44         7.44 o                         
 -23   3   3        150.79        177.35        17.63 o                         
 -22   3   3        239.72        272.32        14.02 o                         
 -21   3   3         18.34         16.01         7.24 o                         
 -20   3   3          9.88         12.49         6.18 o                         
 -19   3   3         40.17         33.85         6.74 o                         
 -18   3   3        126.74        136.16         9.08 o                         
 -17   3   3        357.75        354.10        12.78 o                         
 -16   3   3        469.05        442.80        11.55 o                         
 -15   3   3         58.97         52.00         6.87 o                         
 -14   3   3       2535.27       2570.58        18.87 o                         
 -13   3   3        394.33        370.09         7.37 o                         
 -12   3   3        266.32        261.13         6.20 o                         
 -11   3   3        740.50        720.47         9.45 o                         
 -10   3   3         33.93         39.86         3.36 o                         
  -9   3   3       1859.00       1801.12        18.96 o                         
  -8   3   3       3271.85       3412.71        27.27 o                         
  -7   3   3        307.18        376.64         7.28 o                         
  -6   3   3        638.12        613.34         8.92 o                         
  -5   3   3        663.96        717.06        10.29 o                         
  -4   3   3         10.00         24.67         3.37 o                         
  -3   3   3       1222.69       1341.08        12.03 o                         
  -2   3   3       2232.79       2365.25        14.37 o                         
  -1   3   3        430.32        468.71         6.22 o                         
   0   3   3       1290.63       1396.59        10.81 o                         
   1   3   3       1553.25       1585.65        21.59 o                         
   2   3   3       1710.00       1841.12        14.00 o                         
   3   3   3        125.36        129.23         3.99 o                         
   4   3   3       1011.65       1032.69        10.30 o                         
   5   3   3          6.44         18.08         2.57 o                         
   6   3   3       2702.76       2759.43        17.98 o                         
   7   3   3        163.76        230.89         6.13 o                         
   8   3   3        826.35        788.51        10.32 o                         
   9   3   3         30.40         23.57         2.99 o                         
  10   3   3          1.86          1.82         2.71 o                         
  11   3   3       1180.14       1210.52        14.47 o                         
  12   3   3        116.14        111.41         5.05 o                         
  13   3   3        118.45        105.26         5.12 o                         
  14   3   3          0.47          1.32         3.33 o                         
  15   3   3          0.04         -2.20         3.64 o                         
  16   3   3        662.05        676.40        13.41 o                         
  17   3   3        320.82        325.44        11.38 o                         
  18   3   3        569.27        591.84        15.27 o                         
  19   3   3         56.94         59.11         7.36 o                         
  20   3   3        156.18        161.21         9.94 o                         
  21   3   3         12.35          5.80         7.35 o                         
  22   3   3         44.93         56.23         9.37 o                         
 -22   4   3         62.57         63.78         9.36 o                         
 -21   4   3         18.32         34.14         8.36 o                         
 -20   4   3         55.11         49.40         8.04 o                         
 -19   4   3         15.65          7.38         6.68 o                         
 -18   4   3         31.72         37.40         7.08 o                         
 -17   4   3         43.72         38.79         6.76 o                         
 -16   4   3         14.32          4.97         7.52 o                         
 -15   4   3         63.57         51.68         5.66 o                         
 -14   4   3        434.86        381.50         9.56 o                         
 -13   4   3        301.88        261.80         7.96 o                         
 -12   4   3        980.52        962.50        14.01 o                         
 -11   4   3         67.38         68.60         3.55 o                         
 -10   4   3         21.71         14.60         3.26 o                         
  -9   4   3         43.46         31.24         3.83 o                         
  -8   4   3        715.64        718.88        12.62 o                         
  -7   4   3        515.43        518.55         9.72 o                         
  -6   4   3       1011.93       1090.95        13.12 o                         
  -5   4   3         76.26         45.04         3.69 o                         
  -4   4   3        536.32        627.61         9.79 o                         
  -3   4   3        846.59        944.84         9.38 o                         
  -2   4   3         22.89         63.35         3.13 o                         
  -1   4   3        341.41        346.65         8.22 o                         
   0   4   3        269.31        256.22         5.62 o                         
   1   4   3       2267.25       2534.27        17.63 o                         
   2   4   3       1618.65       1525.29        13.79 o                         
   3   4   3       2188.74       2332.81        23.48 o                         
   4   4   3        240.41        216.08         5.63 o                         
   5   4   3       1145.06       1203.74        12.54 o                         
   6   4   3         32.19         61.51         3.63 o                         
   7   4   3        912.37        959.29        11.80 o                         
   8   4   3         82.85         80.31         4.26 o                         
   9   4   3          0.39          1.55         3.07 o                         
  10   4   3        572.51        599.01        10.22 o                         
  11   4   3         32.38         29.07         3.71 o                         
  12   4   3         51.95         47.05         4.21 o                         
  13   4   3        380.21        362.62         8.88 o                         
  14   4   3          0.20          2.69         3.77 o                         
  15   4   3         35.17         43.79         4.61 o                         
  16   4   3        543.65        529.86        12.90 o                         
  17   4   3         38.61         22.98         7.18 o                         
  18   4   3        424.12        447.79        15.94 o                         
  19   4   3        108.19         87.87         9.23 o                         
  20   4   3       1163.38       1182.10        26.13 o                         
  21   4   3        215.75        209.05        13.16 o                         
  22   4   3         41.15         43.47        11.41 o                         
 -21   5   3        159.09        170.23        18.45 o                         
 -20   5   3        202.74        219.78        12.98 o                         
 -19   5   3         57.02         59.14         8.52 o                         
 -18   5   3        143.89        124.42         9.58 o                         
 -17   5   3        803.52        835.40        20.47 o                         
 -16   5   3          0.24         -1.20         6.16 o                         
 -15   5   3          1.47          6.80         5.13 o                         
 -14   5   3         12.00         -1.41         4.34 o                         
 -13   5   3        137.82        113.92         6.55 o                         
 -12   5   3        390.42        356.08        12.08 o                         
 -11   5   3         49.15         57.10         5.20 o                         
 -10   5   3        513.99        463.66        10.46 o                         
  -9   5   3        290.13        238.49         7.71 o                         
  -8   5   3        261.02        227.58         7.46 o                         
  -7   5   3        960.96        987.65        15.34 o                         
  -6   5   3         16.81          6.00         3.21 o                         
  -5   5   3        539.55        524.78        10.13 o                         
  -4   5   3        232.74        273.22         7.36 o                         
  -3   5   3        521.64        399.14         6.96 o                         
  -2   5   3        307.87        310.65         6.53 o                         
  -1   5   3       2749.64       2584.75        18.27 o                         
   0   5   3        262.87        255.07         7.04 o                         
   1   5   3       3965.03       3843.19        30.62 o                         
   2   5   3         44.56         22.31         2.98 o                         
   3   5   3       1629.12       1583.93        15.23 o                         
   4   5   3          9.71         16.42         3.23 o                         
   5   5   3         13.40         28.53         3.19 o                         
   6   5   3         51.20         46.02         3.69 o                         
   7   5   3        494.00        563.33         9.96 o                         
   8   5   3        148.29        124.09         5.42 o                         
   9   5   3          1.16          4.55         3.28 o                         
  10   5   3          2.75          6.01         3.40 o                         
  11   5   3        506.38        526.03        10.60 o                         
  12   5   3         54.04         52.09         5.44 o                         
  13   5   3         19.43         30.38         5.18 o                         
  14   5   3         30.30         26.17         5.42 o                         
  15   5   3          8.08         10.73         4.85 o                         
  16   5   3        423.43        386.61        12.92 o                         
  17   5   3          1.83         12.19         6.93 o                         
  18   5   3         93.06         94.85         9.31 o                         
  19   5   3        168.71        197.48        15.44 o                         
  20   5   3        236.23        230.26        13.58 o                         
 -20   6   3          0.73         17.06         9.45 o                         
 -19   6   3         48.60         56.14        10.51 o                         
 -18   6   3         55.20         61.83        10.33 o                         
 -17   6   3        196.60        174.53        11.52 o                         
 -16   6   3        427.41        413.08        18.28 o                         
 -15   6   3       3031.39       3056.58        33.58 o                         
 -14   6   3          9.71         10.33         5.03 o                         
 -13   6   3        498.13        467.18        12.22 o                         
 -12   6   3        180.39        210.49         8.59 o                         
 -11   6   3        255.73        212.70         8.45 o                         
 -10   6   3        293.56        282.09        10.89 o                         
  -9   6   3        286.33        296.38         9.65 o                         
  -8   6   3         86.01         87.63         5.89 o                         
  -7   6   3        402.11        397.73        10.26 o                         
  -6   6   3        517.47        482.14        10.99 o                         
  -5   6   3        353.97        314.33         8.94 o                         
  -4   6   3        201.04        206.99         7.49 o                         
  -3   6   3         21.26         15.90         3.88 o                         
  -2   6   3        172.63        118.57         6.05 o                         
  -1   6   3         95.63         86.65         4.54 o                         
   0   6   3         12.83         17.47         3.26 o                         
   1   6   3        667.90        641.44        10.65 o                         
   2   6   3          0.03          4.21         3.38 o                         
   3   6   3        330.51        320.92         7.86 o                         
   4   6   3         87.36         99.05         5.13 o                         
   5   6   3         40.53         46.18         4.09 o                         
   6   6   3         13.37          1.89         3.43 o                         
   7   6   3         21.94         24.48         3.84 o                         
   8   6   3       1076.39       1141.05        17.23 o                         
   9   6   3       1447.85       1414.61        23.59 o                         
  10   6   3         28.93         22.73         4.84 o                         
  11   6   3         26.46         18.36         5.63 o                         
  12   6   3        102.27        108.18         7.10 o                         
  13   6   3          0.64          2.92         5.29 o                         
  14   6   3        713.26        734.39        15.79 o                         
  15   6   3         17.20         18.17         5.60 o                         
  16   6   3       1010.53       1031.52        21.27 o                         
  17   6   3         57.25         38.34         8.19 o                         
  18   6   3         45.26         57.59         9.36 o                         
  19   6   3        836.63        814.35        23.24 o                         
 -18   7   3        342.58        360.28        18.97 o                         
 -17   7   3         89.93         63.18        10.77 o                         
 -16   7   3        529.79        549.06        20.96 o                         
 -15   7   3        462.49        473.01        17.11 o                         
 -14   7   3        248.67        249.77        12.48 o                         
 -13   7   3        135.24        153.84         8.82 o                         
 -12   7   3        460.10        458.77        12.88 o                         
 -11   7   3        113.88        109.52         7.50 o                         
 -10   7   3         11.40         13.18         5.29 o                         
  -9   7   3          0.26          0.85         5.06 o                         
  -8   7   3        110.57        104.86         6.93 o                         
  -7   7   3         62.79         48.95         5.36 o                         
  -6   7   3       1072.06       1043.54        17.18 o                         
  -5   7   3        451.10        409.80        12.35 o                         
  -4   7   3        112.53        124.31         6.91 o                         
  -3   7   3        708.54        726.02        14.06 o                         
  -2   7   3        245.60        224.85         8.35 o                         
  -1   7   3        161.80        158.95         7.34 o                         
   0   7   3         98.71         92.42         6.00 o                         
   1   7   3         30.67         29.26         4.01 o                         
   2   7   3         36.61         34.28         4.44 o                         
   3   7   3          2.42          7.62         3.90 o                         
   4   7   3       2434.38       2460.05        34.91 o                         
   5   7   3        105.29        102.27         6.59 o                         
   6   7   3          5.69          9.05         5.36 o                         
   7   7   3        211.45        210.24         9.09 o                         
   8   7   3        326.04        332.67        10.77 o                         
   9   7   3         62.01         82.08         6.57 o                         
  10   7   3        311.52        303.50        10.67 o                         
  11   7   3        241.21        239.15         9.89 o                         
  12   7   3        385.51        394.52        12.37 o                         
  13   7   3        413.74        395.92        12.75 o                         
  14   7   3        110.78        135.92         8.95 o                         
  15   7   3        355.29        360.72        13.96 o                         
  16   7   3         12.29         22.05         7.85 o                         
  17   7   3          0.18         14.56        10.23 o                         
 -15   8   3         20.65         23.21         8.54 o                         
 -14   8   3         46.03         54.08        10.95 o                         
 -13   8   3          1.83          6.52         7.10 o                         
 -12   8   3        158.52        160.47        14.48 o                         
 -11   8   3         21.45         13.43         6.79 o                         
 -10   8   3        218.49        224.86        13.16 o                         
  -9   8   3        239.91        231.19        10.13 o                         
  -8   8   3         19.09         20.80         5.42 o                         
  -7   8   3        214.92        225.64        10.97 o                         
  -6   8   3        160.85        175.81         9.34 o                         
  -5   8   3        139.22        146.17        10.46 o                         
  -4   8   3       1198.03       1140.51        18.93 o                         
  -3   8   3        563.06        582.68        13.88 o                         
  -2   8   3          2.55          0.29         4.76 o                         
  -1   8   3        348.85        345.98        12.50 o                         
   0   8   3       1343.57       1389.53        22.94 o                         
   1   8   3         17.85         25.87         6.16 o                         
   2   8   3        657.58        652.72        16.26 o                         
   3   8   3        135.04        128.24         8.59 o                         
   4   8   3        216.65        238.96        18.13 o                         
   5   8   3        173.02        188.72         8.86 o                         
   6   8   3        401.87        403.53        12.27 o                         
   7   8   3         42.66         51.95         6.61 o                         
   8   8   3        104.98         85.40         7.34 o                         
   9   8   3          9.58          4.06         5.94 o                         
  10   8   3        264.23        263.48        11.15 o                         
  11   8   3        155.26        153.94         9.28 o                         
  12   8   3        240.02        236.07        10.94 o                         
  13   8   3         35.96         52.44         7.28 o                         
  14   8   3         15.57         17.04         7.32 o                         
 -11   9   3          4.31          5.25         7.99 o                         
 -10   9   3         95.17        107.48        10.89 o                         
  -9   9   3         96.10        102.10         9.36 o                         
  -8   9   3        234.76        243.55        12.49 o                         
  -7   9   3          4.89         11.97         7.17 o                         
  -6   9   3          0.05         -9.58         7.43 o                         
  -5   9   3         29.51         13.93         7.78 o                         
  -4   9   3         12.09          8.23         7.15 o                         
  -3   9   3        617.22        638.25        17.38 o                         
  -2   9   3         12.79         16.43         6.99 o                         
  -1   9   3        266.57        249.71        12.03 o                         
   0   9   3        168.90        167.05        10.31 o                         
   1   9   3        596.52        600.24        16.99 o                         
   2   9   3        155.24        159.67        13.78 o                         
   3   9   3        565.05        595.41        16.98 o                         
   4   9   3         18.38         12.62         7.53 o                         
   5   9   3        104.03        120.58         9.20 o                         
   6   9   3          3.52          9.64         7.44 o                         
   7   9   3          7.17          4.57         7.21 o                         
   8   9   3         34.60         27.22         9.95 o                         
   9   9   3         24.14         27.34         7.91 o                         
  10   9   3         16.62         23.72         8.13 o                         
  -2  10   3        132.47        145.77        12.05 o                         
  -1  10   3          2.34          1.02         9.90 o                         
   0  10   3          8.27          1.88         8.64 o                         
   1  10   3        124.05        140.78        10.97 o                         
 -24   0   4        192.96        201.18        19.10 o                         
 -23   0   4        114.51         95.39        12.35 o                         
 -22   0   4        581.64        556.79        22.29 o                         
 -21   0   4         26.16         12.92         8.01 o                         
 -20   0   4         28.44         26.59         8.20 o                         
 -19   0   4        613.61        637.26        21.11 o                         
 -18   0   4        159.22        148.06        11.00 o                         
 -17   0   4        310.16        302.08        14.26 o                         
 -16   0   4        249.53        219.67        11.61 o                         
 -15   0   4        961.07        876.11        21.27 o                         
 -14   0   4       2269.28       2023.82        30.28 o                         
 -13   0   4       5784.29       5681.31        58.65 o                         
 -12   0   4       3402.38       3251.47        40.57 o                         
 -11   0   4        627.56        686.21        15.78 o                         
 -10   0   4          2.70          2.95         3.87 o                         
  -9   0   4       9429.03       9966.24        87.08 o                         
  -8   0   4       2513.35       2434.96        14.07 o                         
  -7   0   4      20849.50      22224.28       133.62 o                         
  -6   0   4       3795.89       3719.05        20.76 o                         
  -5   0   4       2102.85       2207.57        15.55 o                         
  -4   0   4        711.45        729.21         8.63 o                         
  -3   0   4      17853.64      18476.12        80.67 o                         
  -2   0   4        900.94        885.30         7.41 o                         
  -1   0   4        891.27        896.85         7.36 o                         
   0   0   4       9837.43      10009.24        27.64 o                         
   1   0   4      12456.36      13089.14        93.60 o                         
   2   0   4      71868.29      76945.15       461.20 o                         
   3   0   4       5690.64       5460.68        36.24 o                         
   4   0   4      15780.99      16817.67        92.95 o                         
   5   0   4       8023.40       8744.42        48.34 o                         
   6   0   4       4334.14       4025.58        34.10 o                         
   7   0   4        265.86        292.21         7.98 o                         
   8   0   4         48.88         29.48         5.37 o                         
   9   0   4        266.54        269.86        10.21 o                         
  10   0   4       2574.80       2433.59        24.61 o                         
  11   0   4       2412.27       2403.50        26.58 o                         
  12   0   4        769.96        757.25        15.04 o                         
  13   0   4       2387.67       2274.73        26.27 o                         
  14   0   4        372.97        327.02        10.86 o                         
  15   0   4        470.05        400.05        12.30 o                         
  16   0   4       1498.16       1521.16        37.47 o                         
  17   0   4        923.64        884.48        24.94 o                         
  18   0   4        542.49        489.76        35.95 o                         
  19   0   4          0.04          4.09         7.99 o                         
  20   0   4        611.96        574.69        27.75 o                         
  21   0   4       1078.77       1040.13        45.78 o                         
  22   0   4       1496.38       1540.14        39.60 o                         
  23   0   4        998.03       1037.48        32.77 o                         
 -24   1   4        400.73        407.85        15.03 o                         
 -23   1   4         13.54         12.43         6.46 o                         
 -22   1   4        221.25        231.85        11.25 o                         
 -21   1   4         95.10        102.52         9.02 o                         
 -20   1   4        275.36        254.50        11.51 o                         
 -19   1   4       1513.48       1537.32        24.97 o                         
 -18   1   4        251.06        269.04        10.06 o                         
 -17   1   4        352.33        345.58        14.74 o                         
 -16   1   4        441.00        435.07        11.33 o                         
 -15   1   4       1646.36       1560.05        19.80 o                         
 -14   1   4          2.76          1.88         4.64 o                         
 -13   1   4       4093.05       3847.56        37.72 o                         
 -12   1   4          0.09          1.52         1.68 o                         
 -11   1   4       3206.18       3037.07        13.07 o                         
 -10   1   4        301.27        213.28         5.41 o                         
  -9   1   4       7752.87       7970.32        27.96 o                         
  -8   1   4       4463.25       4850.04        18.65 o                         
  -7   1   4       1796.15       1947.18        12.55 o                         
  -6   1   4       3111.19       3179.15        14.94 o                         
  -5   1   4         89.02         81.09         2.51 o                         
  -4   1   4        208.98        211.45         3.19 o                         
  -3   1   4       2839.96       2875.20        21.59 o                         
  -2   1   4        180.81        186.70         3.25 o                         
  -1   1   4         33.62         32.89         1.55 o                         
   0   1   4      20301.36      21476.27       109.71 o                         
   1   1   4       6890.15       7501.51        29.13 o                         
   2   1   4       1451.63       1529.42        10.76 o                         
   3   1   4      25294.37      26320.20        66.77 o                         
   4   1   4       3266.92       3315.27        24.66 o                         
   5   1   4        272.18        278.93         5.11 o                         
   6   1   4         26.82         26.54         2.51 o                         
   7   1   4       3372.15       3400.74        21.07 o                         
   8   1   4        562.73        501.01         8.29 o                         
   9   1   4       1634.44       1507.81        14.77 o                         
  10   1   4       3491.48       3397.14        32.40 o                         
  11   1   4        588.92        518.65         8.75 o                         
  12   1   4       1509.99       1422.42        15.65 o                         
  13   1   4        159.49        126.79         6.04 o                         
  14   1   4        485.69        464.96         9.15 o                         
  15   1   4        296.85        280.97         7.58 o                         
  16   1   4         89.47         98.85         6.61 o                         
  17   1   4        320.17        314.93        11.13 o                         
  18   1   4          2.75          5.39         5.27 o                         
  19   1   4         34.79         35.06         6.28 o                         
  20   1   4         12.21          6.57         6.19 o                         
  21   1   4        554.20        555.55        21.59 o                         
  22   1   4         36.03         34.60         7.60 o                         
  23   1   4         54.88         82.98         9.23 o                         
 -24   2   4         38.32         31.80         8.70 o                         
 -23   2   4        221.16        232.68        12.97 o                         
 -22   2   4       1036.40       1049.47        24.12 o                         
 -21   2   4         59.15         47.89         8.87 o                         
 -20   2   4        230.49        231.98        10.32 o                         
 -19   2   4          3.14         13.87         5.19 o                         
 -18   2   4        264.03        236.62         9.49 o                         
 -17   2   4         35.70         34.20         5.26 o                         
 -16   2   4       1911.39       1990.84        23.28 o                         
 -15   2   4        529.01        538.32        11.91 o                         
 -14   2   4       1635.81       1605.39        15.74 o                         
 -13   2   4       2870.99       2721.32        16.74 o                         
 -12   2   4       4563.61       4310.01        22.48 o                         
 -11   2   4        233.38        213.36         5.13 o                         
 -10   2   4      15057.12      15030.19        47.17 o                         
  -9   2   4         14.04          8.00         2.16 o                         
  -8   2   4        917.31        784.57         8.37 o                         
  -7   2   4          0.82          2.19         1.95 o                         
  -6   2   4       1770.44       1746.98        13.74 o                         
  -5   2   4       1396.20       1353.15        10.57 o                         
  -4   2   4          4.87          4.54         1.30 o                         
  -3   2   4        996.60       1064.66        12.87 o                         
  -2   2   4       1643.93       1657.55        12.73 o                         
  -1   2   4        984.92        985.19        12.16 o                         
   0   2   4        814.16        785.87         7.15 o                         
   1   2   4        407.18        390.68         4.68 o                         
   2   2   4        132.15        111.64         2.87 o                         
   3   2   4        241.49        328.82         5.27 o                         
   4   2   4         66.95         49.56         2.90 o                         
   5   2   4       3261.93       3239.03        17.42 o                         
   6   2   4       1541.11       1527.29        13.51 o                         
   7   2   4         59.71         74.77         3.62 o                         
   8   2   4       4070.42       3935.18        30.72 o                         
   9   2   4       6514.14       6516.87        28.82 o                         
  10   2   4       6298.85       6213.37        30.56 o                         
  11   2   4       5058.75       4824.22        28.76 o                         
  12   2   4        186.38        133.76         5.60 o                         
  13   2   4       3065.58       2952.30        22.15 o                         
  14   2   4       1018.08        933.99        13.05 o                         
  15   2   4        115.42        102.37         5.81 o                         
  16   2   4        178.22        162.18         7.84 o                         
  17   2   4          6.31         14.13         5.85 o                         
  18   2   4        196.09        174.55        10.24 o                         
  19   2   4        767.03        796.38        18.17 o                         
  20   2   4         35.87         33.23         6.53 o                         
  21   2   4        204.99        190.57        13.07 o                         
  22   2   4         45.98         53.37         8.24 o                         
  23   2   4         18.92         26.90         8.62 o                         
 -23   3   4          0.01         -3.76         7.82 o                         
 -22   3   4        734.58        756.15        21.19 o                         
 -21   3   4          0.09         -5.12         6.83 o                         
 -20   3   4         63.68         66.85         9.17 o                         
 -19   3   4        302.67        285.98        12.67 o                         
 -18   3   4        649.84        642.60        17.26 o                         
 -17   3   4        132.36        121.70         8.32 o                         
 -16   3   4        809.97        821.16        18.56 o                         
 -15   3   4        746.40        760.08        21.54 o                         
 -14   3   4         62.93         78.01         4.28 o                         
 -13   3   4        474.51        426.90         7.87 o                         
 -12   3   4          8.94         15.32         3.17 o                         
 -11   3   4       1135.48       1045.65        17.25 o                         
 -10   3   4       5987.61       6055.35        25.61 o                         
  -9   3   4        955.50        936.59         9.69 o                         
  -8   3   4       5117.33       5072.18        34.74 o                         
  -7   3   4         25.79          9.62         2.56 o                         
  -6   3   4        605.32        433.62         7.51 o                         
  -5   3   4        226.92        257.98         5.98 o                         
  -4   3   4        556.79        519.53         8.48 o                         
  -3   3   4          1.37          3.05         2.02 o                         
  -2   3   4         29.82         17.24         3.07 o                         
  -1   3   4         34.27         28.70         2.36 o                         
   0   3   4          8.77          6.45         1.99 o                         
   1   3   4       1484.80       1463.23        12.42 o                         
   2   3   4        149.10        180.82         4.56 o                         
   3   3   4        439.66        414.15         6.70 o                         
   4   3   4        898.25        956.86        10.19 o                         
   5   3   4       3199.76       3115.42        18.72 o                         
   6   3   4       1644.52       1722.03        14.46 o                         
   7   3   4       1562.95       1489.94        13.91 o                         
   8   3   4        151.00        131.49         4.80 o                         
   9   3   4       3037.24       3043.52        20.99 o                         
  10   3   4        717.92        703.34        10.68 o                         
  11   3   4         95.37         84.28         4.42 o                         
  12   3   4        880.13        858.88        12.81 o                         
  13   3   4         34.04         54.72         4.24 o                         
  14   3   4        394.60        403.07         9.31 o                         
  15   3   4        154.90        144.38         6.34 o                         
  16   3   4       1321.54       1334.06        18.86 o                         
  17   3   4        285.40        306.26        14.13 o                         
  18   3   4         87.20         91.03         9.26 o                         
  19   3   4         43.12         51.48         7.15 o                         
  20   3   4        120.03        131.62        12.66 o                         
  21   3   4        130.24        153.52        11.78 o                         
  22   3   4          4.64         51.96        12.39 o                         
 -22   4   4        588.96        619.40        23.13 o                         
 -21   4   4        176.41        203.14        12.47 o                         
 -20   4   4        235.64        231.81        12.51 o                         
 -19   4   4        108.47        122.30         9.66 o                         
 -18   4   4          2.70          3.47         6.20 o                         
 -17   4   4        832.63        858.20        19.78 o                         
 -16   4   4        335.65        312.21        12.17 o                         
 -15   4   4        629.42        582.91        13.40 o                         
 -14   4   4        164.28        146.93         6.47 o                         
 -13   4   4         66.81         63.31         4.84 o                         
 -12   4   4        333.72        307.54         8.34 o                         
 -11   4   4        655.25        646.33        11.39 o                         
 -10   4   4          0.87          3.04         3.20 o                         
  -9   4   4       4114.55       3716.55        25.35 o                         
  -8   4   4       1694.86       1692.83        16.82 o                         
  -7   4   4       5718.36       5476.39        29.34 o                         
  -6   4   4         13.32         16.39         3.00 o                         
  -5   4   4       4487.67       4222.01        34.29 o                         
  -4   4   4        242.52        213.49         6.02 o                         
  -3   4   4       2630.30       2524.17        16.30 o                         
  -2   4   4       1322.50       1480.14        12.18 o                         
  -1   4   4        151.54        205.22         5.09 o                         
   0   4   4       2234.91       2424.08        22.70 o                         
   1   4   4         86.65         91.01         3.97 o                         
   2   4   4        557.54        530.81         8.17 o                         
   3   4   4        643.28        600.23         8.86 o                         
   4   4   4       4415.28       4408.40        23.78 o                         
   5   4   4        758.85        675.89         9.72 o                         
   6   4   4       3818.73       3596.39        22.50 o                         
   7   4   4        182.32        190.70         6.19 o                         
   8   4   4       2697.58       2501.06        19.79 o                         
   9   4   4        782.03        808.99        11.76 o                         
  10   4   4          7.26         10.81         3.44 o                         
  11   4   4        913.00        867.81        15.76 o                         
  12   4   4         74.23         84.04         5.15 o                         
  13   4   4        147.86        149.35         6.46 o                         
  14   4   4        971.47        912.13        14.17 o                         
  15   4   4       1346.86       1405.34        17.75 o                         
  16   4   4        244.59        257.72        10.95 o                         
  17   4   4        529.50        538.88        14.78 o                         
  18   4   4          0.66         -3.16         6.60 o                         
  19   4   4        389.93        385.57        15.39 o                         
  20   4   4        300.69        286.27        15.35 o                         
  21   4   4         70.85         69.70        10.76 o                         
 -21   5   4        418.46        441.85        20.36 o                         
 -20   5   4        159.39        166.02        13.35 o                         
 -19   5   4          4.26          7.50         8.02 o                         
 -18   5   4        312.67        304.25        13.76 o                         
 -17   5   4          9.35         -1.02         6.44 o                         
 -16   5   4          0.00          7.32         7.07 o                         
 -15   5   4        365.18        373.42        11.93 o                         
 -14   5   4        376.57        360.76        11.47 o                         
 -13   5   4       2927.08       2876.20        26.29 o                         
 -12   5   4        687.36        634.59        12.81 o                         
 -11   5   4       9014.79       9133.40        44.90 o                         
 -10   5   4       1948.87       1904.44        26.77 o                         
  -9   5   4        977.28        946.53        14.31 o                         
  -8   5   4       1150.23       1081.64        16.14 o                         
  -7   5   4        471.43        463.85        12.29 o                         
  -6   5   4       2670.67       2506.21        21.79 o                         
  -5   5   4        355.94        355.36         9.28 o                         
  -4   5   4        120.78        124.24         5.55 o                         
  -3   5   4         48.28         31.94         2.92 o                         
  -2   5   4          4.51          3.72         2.36 o                         
  -1   5   4        221.11        227.09         5.89 o                         
   0   5   4         11.39         17.60         2.77 o                         
   1   5   4        167.43        184.88         5.65 o                         
   2   5   4        273.92        242.24         6.98 o                         
   3   5   4        312.35        288.30         6.96 o                         
   4   5   4        916.01        995.71        13.19 o                         
   5   5   4       3996.79       3977.95        25.15 o                         
   6   5   4       1330.80       1312.51        14.85 o                         
   7   5   4        743.84        704.39        11.24 o                         
   8   5   4       4234.62       4240.70        27.41 o                         
   9   5   4         12.23         10.36         3.60 o                         
  10   5   4        686.58        656.35        16.93 o                         
  11   5   4        135.00        129.95         6.46 o                         
  12   5   4        600.70        580.83        11.60 o                         
  13   5   4        129.71        137.57         7.28 o                         
  14   5   4        655.19        655.96        14.18 o                         
  15   5   4         58.14         57.57         6.13 o                         
  16   5   4          6.60          8.49         5.86 o                         
  17   5   4         38.71         44.19         9.32 o                         
  18   5   4          0.49         13.23         8.87 o                         
  19   5   4         37.47         23.21         8.62 o                         
  20   5   4          8.49          7.87         8.43 o                         
 -20   6   4        272.67        271.99        16.92 o                         
 -19   6   4        114.31        145.31        14.39 o                         
 -18   6   4          1.01         -6.96         9.49 o                         
 -17   6   4        172.72        196.38        13.78 o                         
 -16   6   4        110.71        123.49        11.38 o                         
 -15   6   4        161.99        163.07        10.68 o                         
 -14   6   4        831.50        785.34        15.61 o                         
 -13   6   4        287.17        277.43         9.85 o                         
 -12   6   4       1562.08       1593.95        21.42 o                         
 -11   6   4         83.77         76.08         8.31 o                         
 -10   6   4       1423.52       1446.70        33.50 o                         
  -9   6   4        615.85        630.56        12.97 o                         
  -8   6   4       1452.46       1449.44        18.82 o                         
  -7   6   4        577.23        575.18        12.02 o                         
  -6   6   4         13.16         17.75         4.27 o                         
  -5   6   4        456.22        473.92        11.79 o                         
  -4   6   4         59.06         54.35         4.78 o                         
  -3   6   4        290.31        301.00         8.58 o                         
  -2   6   4        334.17        314.55         7.32 o                         
  -1   6   4         22.62         22.64         3.40 o                         
   0   6   4        115.65        101.07         5.00 o                         
   1   6   4         35.49         29.40         3.57 o                         
   2   6   4        600.99        540.96        16.61 o                         
   3   6   4        293.70        307.33         8.45 o                         
   4   6   4         26.76         20.94         3.53 o                         
   5   6   4        441.48        396.89         9.04 o                         
   6   6   4       1901.44       1960.51        19.47 o                         
   7   6   4       2413.97       2464.98        22.07 o                         
   8   6   4       4005.27       4145.55        28.93 o                         
   9   6   4       1849.16       1863.86        22.38 o                         
  10   6   4         10.90         12.68         4.52 o                         
  11   6   4        913.14        928.22        16.68 o                         
  12   6   4       1098.49       1148.43        18.87 o                         
  13   6   4        375.58        384.83        11.69 o                         
  14   6   4          9.03          9.18         5.23 o                         
  15   6   4          2.38          3.32         5.54 o                         
  16   6   4        259.12        291.35        12.50 o                         
  17   6   4         44.69         68.70         9.26 o                         
  18   6   4         25.57         25.55         8.50 o                         
 -17   7   4        174.77        169.37        14.45 o                         
 -16   7   4         15.57          3.98         8.35 o                         
 -15   7   4        329.32        332.09        14.90 o                         
 -14   7   4        266.24        253.09        14.79 o                         
 -13   7   4        896.98        912.90        22.37 o                         
 -12   7   4        199.29        203.77        10.65 o                         
 -11   7   4          0.06          9.23         5.93 o                         
 -10   7   4        321.21        278.61        10.14 o                         
  -9   7   4         10.68         18.40         5.14 o                         
  -8   7   4       2770.73       2731.20        27.87 o                         
  -7   7   4        546.20        524.81        12.62 o                         
  -6   7   4       2025.42       1951.63        23.13 o                         
  -5   7   4        142.97        153.96         7.58 o                         
  -4   7   4       1024.30        974.88        16.25 o                         
  -3   7   4        261.55        309.83         9.66 o                         
  -2   7   4        300.94        330.44         9.97 o                         
  -1   7   4        734.33        760.66        14.36 o                         
   0   7   4       1487.30       1597.81        20.31 o                         
   1   7   4        629.50        601.49        11.49 o                         
   2   7   4         39.71         23.22         4.55 o                         
   3   7   4        122.33        114.03         5.92 o                         
   4   7   4        333.33        330.25         8.98 o                         
   5   7   4        596.43        559.12        12.83 o                         
   6   7   4         34.26         40.51         5.39 o                         
   7   7   4        731.39        687.69        14.53 o                         
   8   7   4        178.84        190.21         8.86 o                         
   9   7   4        180.21        165.40         8.28 o                         
  10   7   4        632.04        591.47        14.36 o                         
  11   7   4          1.55         -2.38         5.89 o                         
  12   7   4        413.81        467.10        13.34 o                         
  13   7   4        131.41        135.33         8.56 o                         
  14   7   4        211.01        219.82        10.45 o                         
  15   7   4         52.86         46.79         7.85 o                         
  16   7   4        800.96        847.65        21.99 o                         
 -15   8   4          6.43         -0.48         9.00 o                         
 -14   8   4        113.38        144.71        11.41 o                         
 -13   8   4          1.75          2.16         7.27 o                         
 -12   8   4         76.86         63.00         8.50 o                         
 -11   8   4         84.13         95.59         8.71 o                         
 -10   8   4        225.67        227.27        11.80 o                         
  -9   8   4        234.03        231.09        11.27 o                         
  -8   8   4        104.66         81.42         8.69 o                         
  -7   8   4        185.17        212.63        11.39 o                         
  -6   8   4         18.57         42.10         9.31 o                         
  -5   8   4        878.29        902.06        17.24 o                         
  -4   8   4         56.42         50.33         6.22 o                         
  -3   8   4       1366.75       1288.85        20.01 o                         
  -2   8   4        115.80        100.82         7.82 o                         
  -1   8   4        845.65        799.70        15.92 o                         
   0   8   4         97.24         95.29         6.81 o                         
   1   8   4         47.95         53.88         6.81 o                         
   2   8   4         98.40        107.32         8.95 o                         
   3   8   4        437.06        449.95        15.39 o                         
   4   8   4       1088.45       1159.04        21.28 o                         
   5   8   4        750.72        735.89        18.13 o                         
   6   8   4        547.09        553.93        14.00 o                         
   7   8   4          0.29          1.62         5.66 o                         
   8   8   4         20.41         28.53         7.67 o                         
   9   8   4         12.23         12.37         6.01 o                         
  10   8   4        151.94        151.50         9.10 o                         
  11   8   4        677.54        650.30        16.28 o                         
  12   8   4         36.53         35.68         7.09 o                         
  13   8   4        475.30        517.94        17.85 o                         
 -11   9   4       1317.55       1334.95        26.31 o                         
 -10   9   4          2.96          0.62         8.55 o                         
  -9   9   4       1058.22       1132.04        23.92 o                         
  -8   9   4          4.63         11.82         7.27 o                         
  -7   9   4        144.43        166.28        10.79 o                         
  -6   9   4         75.23         86.20        10.95 o                         
  -5   9   4         30.00         35.22         7.37 o                         
  -4   9   4        351.43        318.25        14.60 o                         
  -3   9   4        128.39        172.72        12.05 o                         
  -2   9   4         10.24          9.75         7.80 o                         
  -1   9   4          1.13          5.56         6.95 o                         
   0   9   4         18.01         10.57         6.67 o                         
   1   9   4         76.45         82.31        10.28 o                         
   2   9   4          0.45          1.75         6.73 o                         
   3   9   4         42.76         48.00        11.46 o                         
   4   9   4        267.33        290.81        12.78 o                         
   5   9   4         79.61         95.45         9.44 o                         
   6   9   4        596.79        633.03        17.95 o                         
   7   9   4         77.52         68.88         8.83 o                         
   8   9   4        366.59        387.20        16.85 o                         
   9   9   4        331.70        353.80        16.23 o                         
 -24   1   5         39.19         41.51         8.36 o                         
 -23   1   5        300.40        313.50        12.98 o                         
 -22   1   5          0.00         -5.01         6.35 o                         
 -21   1   5        816.73        853.25        18.48 o                         
 -20   1   5         79.22         72.80         7.01 o                         
 -19   1   5        882.62        949.28        18.21 o                         
 -18   1   5       3520.39       3611.79        33.29 o                         
 -17   1   5        292.03        252.99        10.02 o                         
 -16   1   5        129.03        110.96         7.11 o                         
 -15   1   5        274.09        305.20        10.02 o                         
 -14   1   5         10.07          3.52         3.37 o                         
 -13   1   5        335.70        316.94         8.03 o                         
 -12   1   5        318.30        349.88         8.99 o                         
 -11   1   5       3870.52       4000.98        24.93 o                         
 -10   1   5         24.94         22.96         2.24 o                         
  -9   1   5        607.06        579.51         7.15 o                         
  -8   1   5          1.02         -0.96         1.93 o                         
  -7   1   5       2932.88       3496.61        17.84 o                         
  -6   1   5       2559.41       2648.51        16.81 o                         
  -5   1   5       2528.74       2638.98        15.28 o                         
  -4   1   5       2802.27       2869.43        15.47 o                         
  -3   1   5        526.89        510.64         6.33 o                         
  -2   1   5       1342.61       1355.44        13.44 o                         
  -1   1   5        593.09        642.86         5.53 o                         
   0   1   5        642.30        712.78         6.37 o                         
   1   1   5       2341.19       2333.45        20.47 o                         
   2   1   5       6655.25       6888.85        38.76 o                         
   3   1   5       2192.96       2212.28        16.68 o                         
   4   1   5        123.36        129.90         3.74 o                         
   5   1   5       2417.41       2457.56        15.71 o                         
   6   1   5       6398.78       6555.33        34.46 o                         
   7   1   5          7.26         12.19         2.52 o                         
   8   1   5        640.14        660.58        18.50 o                         
   9   1   5       1130.34       1180.95        13.89 o                         
  10   1   5         36.52         22.83         3.77 o                         
  11   1   5         50.46         60.52         3.84 o                         
  12   1   5        233.86        192.98         6.05 o                         
  13   1   5       1824.10       1728.89        17.19 o                         
  14   1   5        237.10        219.61         7.06 o                         
  15   1   5       1308.60       1258.44        16.81 o                         
  16   1   5        460.37        485.70        10.26 o                         
  17   1   5        138.92        154.26        10.83 o                         
  18   1   5       1088.88       1077.48        20.15 o                         
  19   1   5          0.56         -3.27         5.82 o                         
  20   1   5        738.85        766.94        18.47 o                         
  21   1   5         53.31         33.52         7.16 o                         
  22   1   5        112.49        110.84         9.77 o                         
  23   1   5        427.26        429.42        16.05 o                         
 -24   2   5         80.91         91.17        10.87 o                         
 -23   2   5        283.76        284.15        14.28 o                         
 -22   2   5         56.71         62.23        10.50 o                         
 -21   2   5         67.72         55.19         7.86 o                         
 -20   2   5          0.06          2.81         6.16 o                         
 -19   2   5         49.50         50.67         6.19 o                         
 -18   2   5        286.02        286.62        10.38 o                         
 -17   2   5          7.03          6.38         4.70 o                         
 -16   2   5        226.84        208.81         8.40 o                         
 -15   2   5        888.85        858.01        15.84 o                         
 -14   2   5       1484.51       1464.45        15.83 o                         
 -13   2   5          0.34          1.85         2.36 o                         
 -12   2   5        189.48        193.85         5.00 o                         
 -11   2   5        570.90        581.40         8.06 o                         
 -10   2   5         41.95         37.44         2.71 o                         
  -9   2   5        623.16        636.24         9.35 o                         
  -8   2   5        304.47        326.22         5.71 o                         
  -7   2   5       1654.58       1735.28        12.01 o                         
  -6   2   5       1574.40       1638.68        12.22 o                         
  -5   2   5         22.00         18.60         1.62 o                         
  -4   2   5          6.04          1.78         2.25 o                         
  -3   2   5       1692.59       1775.40        15.26 o                         
  -2   2   5        328.08        327.76         6.67 o                         
  -1   2   5        323.40        331.26         6.92 o                         
   0   2   5        327.26        338.02         5.42 o                         
   1   2   5         73.42         79.08         3.26 o                         
   2   2   5        132.41        153.79         4.08 o                         
   3   2   5         25.76         33.03         2.41 o                         
   4   2   5       1554.51       1606.60        12.04 o                         
   5   2   5        706.36        655.63        13.98 o                         
   6   2   5         23.18         30.39         3.35 o                         
   7   2   5         12.59          4.88         2.56 o                         
   8   2   5        211.29        206.61         5.61 o                         
   9   2   5         29.15         16.28         2.87 o                         
  10   2   5        776.18        766.82        11.73 o                         
  11   2   5        167.85        173.28         6.30 o                         
  12   2   5       1086.91       1037.72        14.50 o                         
  13   2   5        737.72        772.57        11.98 o                         
  14   2   5        306.89        284.79         7.86 o                         
  15   2   5         19.02         24.02         4.09 o                         
  16   2   5        198.24        188.17         7.90 o                         
  17   2   5        259.04        240.36        11.27 o                         
  18   2   5         79.84         68.58         7.99 o                         
  19   2   5          0.15          7.13         5.87 o                         
  20   2   5        125.78        107.33         9.38 o                         
  21   2   5          0.11         -2.94         6.60 o                         
  22   2   5        174.32        185.10        11.38 o                         
 -23   3   5         80.80         61.95        10.98 o                         
 -22   3   5         13.52         34.64         8.39 o                         
 -21   3   5          3.94          4.95         6.98 o                         
 -20   3   5        517.27        529.12        16.96 o                         
 -19   3   5         59.01         46.57         7.41 o                         
 -18   3   5        919.80        932.73        20.37 o                         
 -17   3   5         11.32          6.70         5.61 o                         
 -16   3   5        198.10        232.07        10.27 o                         
 -15   3   5        643.78        602.27        12.65 o                         
 -14   3   5        109.22        120.92         4.93 o                         
 -13   3   5        338.02        292.31         6.67 o                         
 -12   3   5       1421.24       1440.65        13.62 o                         
 -11   3   5       1363.55       1261.99        12.40 o                         
 -10   3   5         22.87         31.06         2.77 o                         
  -9   3   5       2223.28       2118.44        14.63 o                         
  -8   3   5         76.51        102.25         5.42 o                         
  -7   3   5        793.87        779.69        14.00 o                         
  -6   3   5        816.49        826.38         6.90 o                         
  -5   3   5       2946.87       3266.90        19.14 o                         
  -4   3   5       1381.69       1477.11        19.83 o                         
  -3   3   5        488.80        459.01         6.19 o                         
  -2   3   5         78.05         86.73         3.26 o                         
  -1   3   5        696.82        821.76        10.92 o                         
   0   3   5        683.94        814.34         8.66 o                         
   1   3   5        163.85        151.01         4.24 o                         
   2   3   5        218.24        220.52         5.07 o                         
   3   3   5          9.17         11.88         2.45 o                         
   4   3   5       8668.62       9184.22        41.23 o                         
   5   3   5       3856.09       3859.94        21.23 o                         
   6   3   5       1870.46       1756.64        14.93 o                         
   7   3   5        332.74        364.63         7.34 o                         
   8   3   5        245.93        244.00         6.31 o                         
   9   3   5         19.25         19.79         2.97 o                         
  10   3   5        323.94        311.79         7.55 o                         
  11   3   5        456.36        504.87         9.58 o                         
  12   3   5        323.68        304.89         7.96 o                         
  13   3   5        914.74        965.24        13.80 o                         
  14   3   5         17.01         29.91         4.75 o                         
  15   3   5        414.82        378.68         9.47 o                         
  16   3   5          0.83          3.98         5.23 o                         
  17   3   5         52.15         35.82         7.94 o                         
  18   3   5         53.75         44.64         6.79 o                         
  19   3   5         53.84         41.85         6.97 o                         
  20   3   5          0.32         -2.49         7.37 o                         
  21   3   5        157.39        174.08        11.35 o                         
  22   3   5          1.12        -24.06        10.18 o                         
 -22   4   5        195.26        165.01        13.91 o                         
 -21   4   5         89.67        115.11        12.23 o                         
 -20   4   5         39.82         39.37         9.33 o                         
 -19   4   5         48.64         64.01         8.17 o                         
 -18   4   5          4.28         13.47         8.41 o                         
 -17   4   5          7.75         11.30         6.89 o                         
 -16   4   5         37.84         34.96         7.18 o                         
 -15   4   5         18.22         13.88         6.91 o                         
 -14   4   5         59.34         60.49         4.98 o                         
 -13   4   5        371.98        375.81         9.37 o                         
 -12   4   5        288.19        259.42         8.74 o                         
 -11   4   5        250.57        235.77         7.35 o                         
 -10   4   5        173.80        147.26         5.79 o                         
  -9   4   5        386.33        344.28         8.18 o                         
  -8   4   5          3.09         -0.31         3.01 o                         
  -7   4   5         82.84         69.36         4.19 o                         
  -6   4   5        734.06        822.14        11.72 o                         
  -5   4   5        557.05        539.67         9.08 o                         
  -4   4   5       2982.23       3138.76        35.36 o                         
  -3   4   5        750.21        780.89        15.24 o                         
  -2   4   5        167.67        202.57         5.93 o                         
  -1   4   5        115.81        129.47         4.28 o                         
   0   4   5        105.93        124.72         4.36 o                         
   1   4   5       1182.59       1071.85        12.57 o                         
   2   4   5        182.41        194.14         5.31 o                         
   3   4   5        204.05        182.84         5.33 o                         
   4   4   5        968.61        998.30        16.19 o                         
   5   4   5          1.48          2.83         2.59 o                         
   6   4   5        198.11        164.30         5.44 o                         
   7   4   5        186.62        143.03         5.27 o                         
   8   4   5        464.19        486.79         9.24 o                         
   9   4   5        511.26        484.50         9.44 o                         
  10   4   5       1423.86       1381.88        15.96 o                         
  11   4   5         92.20         93.99         5.74 o                         
  12   4   5        143.04        135.32         6.07 o                         
  13   4   5         48.90         58.29         4.99 o                         
  14   4   5        138.03        152.99         6.82 o                         
  15   4   5        197.09        188.56         7.53 o                         
  16   4   5          0.67         -7.30         4.85 o                         
  17   4   5        852.76        914.28        18.99 o                         
  18   4   5          0.05          1.16         7.06 o                         
  19   4   5         69.13         69.09         8.95 o                         
  20   4   5         11.53          9.72         8.29 o                         
  21   4   5        401.01        389.49        19.41 o                         
 -21   5   5        217.00        229.90        15.72 o                         
 -20   5   5         39.39         41.21         9.51 o                         
 -19   5   5        192.45        199.54        13.73 o                         
 -18   5   5         24.34         18.83         8.38 o                         
 -17   5   5          0.42         -2.76         8.31 o                         
 -16   5   5         13.85          6.87         8.40 o                         
 -15   5   5        138.45        119.85         7.66 o                         
 -14   5   5        163.66        144.62         7.09 o                         
 -13   5   5        338.09        352.43         9.89 o                         
 -12   5   5       1150.47       1221.39        17.03 o                         
 -11   5   5        530.69        472.89        11.61 o                         
 -10   5   5        464.41        497.68        10.75 o                         
  -9   5   5          1.57          5.01         3.49 o                         
  -8   5   5       1031.65        994.80        14.31 o                         
  -7   5   5        197.01        175.16         6.54 o                         
  -6   5   5       1490.53       1367.54        16.19 o                         
  -5   5   5        872.30        844.02        12.66 o                         
  -4   5   5       1494.84       1436.95        16.07 o                         
  -3   5   5        972.86        841.06        10.06 o                         
  -2   5   5       5026.42       4829.95        24.79 o                         
  -1   5   5         76.91         86.99         4.21 o                         
   0   5   5        609.99        506.91         8.72 o                         
   1   5   5        600.96        576.70        10.26 o                         
   2   5   5        749.74        688.23        10.35 o                         
   3   5   5        129.12        130.97         5.12 o                         
   4   5   5        140.65        181.19         5.97 o                         
   5   5   5        170.58        149.74         5.70 o                         
   6   5   5        253.85        209.76         6.58 o                         
   7   5   5        335.02        363.29         8.40 o                         
   8   5   5       1531.80       1590.61        17.31 o                         
   9   5   5         96.84         85.87         5.06 o                         
  10   5   5        144.41        164.06         6.66 o                         
  11   5   5        177.14        168.91         6.88 o                         
  12   5   5         92.92         94.57         5.75 o                         
  13   5   5        109.54        100.81         5.97 o                         
  14   5   5        240.45        265.27         9.87 o                         
  15   5   5          3.11          1.32         5.39 o                         
  16   5   5        645.15        686.83        17.02 o                         
  17   5   5         38.68         34.96         7.65 o                         
  18   5   5        331.93        323.84        15.87 o                         
  19   5   5          6.36         20.74         8.14 o                         
  20   5   5        136.11        171.91        14.66 o                         
 -19   6   5        326.12        351.71        18.07 o                         
 -18   6   5         32.92         33.47         9.42 o                         
 -17   6   5        951.54       1017.35        36.55 o                         
 -16   6   5        197.21        196.19        13.44 o                         
 -15   6   5        556.71        588.79        19.36 o                         
 -14   6   5         29.75         24.52         6.31 o                         
 -13   6   5       1362.54       1263.71        21.33 o                         
 -12   6   5         42.15         25.55         5.47 o                         
 -11   6   5        451.33        420.02        11.17 o                         
 -10   6   5        119.10        115.23         6.54 o                         
  -9   6   5       1199.70       1201.79        17.42 o                         
  -8   6   5        492.69        480.43        11.19 o                         
  -7   6   5        611.85        557.83        11.84 o                         
  -6   6   5        366.23        351.05        10.85 o                         
  -5   6   5          0.01         -5.50         3.86 o                         
  -4   6   5        142.14        133.85         6.34 o                         
  -3   6   5        215.27        223.45         7.71 o                         
  -2   6   5        299.57        285.00         7.92 o                         
  -1   6   5       1813.42       1774.88        19.71 o                         
   0   6   5         35.13         46.86         4.13 o                         
   1   6   5         14.96         15.53         3.29 o                         
   2   6   5        348.08        328.88         8.19 o                         
   3   6   5        117.52        138.27         5.86 o                         
   4   6   5       1276.90       1268.88        17.10 o                         
   5   6   5        340.03        361.11         8.90 o                         
   6   6   5        817.81        816.85        13.05 o                         
   7   6   5        730.75        686.19        12.24 o                         
   8   6   5        676.24        640.73        12.06 o                         
   9   6   5          0.48          4.02         4.31 o                         
  10   6   5        594.39        586.24        13.42 o                         
  11   6   5       1135.01       1085.71        18.12 o                         
  12   6   5        863.96        869.87        16.68 o                         
  13   6   5        392.06        388.63        11.94 o                         
  14   6   5        718.58        744.42        16.10 o                         
  15   6   5          1.72          3.70         7.03 o                         
  16   6   5        750.27        743.15        22.42 o                         
  17   6   5        178.19        184.18        14.11 o                         
  18   6   5         26.00         13.62         9.34 o                         
 -17   7   5         10.04         13.91        10.01 o                         
 -16   7   5        434.49        430.10        19.64 o                         
 -15   7   5         94.60         80.49         9.42 o                         
 -14   7   5        337.04        360.74        15.06 o                         
 -13   7   5         46.23         41.09         6.89 o                         
 -12   7   5          8.74          4.05         6.48 o                         
 -11   7   5        650.01        661.39        16.63 o                         
 -10   7   5         14.89         11.96         6.73 o                         
  -9   7   5       1226.03       1209.98        26.81 o                         
  -8   7   5        343.66        383.05        16.50 o                         
  -7   7   5         24.97         31.87         5.69 o                         
  -6   7   5        137.05        119.02         6.96 o                         
  -5   7   5          3.15         12.59         4.72 o                         
  -4   7   5        269.34        244.75        12.27 o                         
  -3   7   5       1562.38       1527.13        29.01 o                         
  -2   7   5        543.15        472.19        13.83 o                         
  -1   7   5          0.13          6.06         4.45 o                         
   0   7   5       1383.59       1366.21        18.91 o                         
   1   7   5       1171.88       1185.58        19.33 o                         
   2   7   5         15.93         21.00         4.90 o                         
   3   7   5         52.07         45.43         5.69 o                         
   4   7   5         89.10         97.59         5.88 o                         
   5   7   5        238.67        236.04         8.93 o                         
   6   7   5        313.76        334.83        10.54 o                         
   7   7   5         95.08         95.00         6.70 o                         
   8   7   5        162.22        167.69         8.34 o                         
   9   7   5        238.75        237.60         9.68 o                         
  10   7   5          0.10          5.01         5.33 o                         
  11   7   5        802.48        816.24        17.00 o                         
  12   7   5          1.92         -3.48         6.08 o                         
  13   7   5        823.57        802.50        21.91 o                         
  14   7   5         78.93         75.94         8.69 o                         
  15   7   5        424.31        421.18        15.15 o                         
  16   7   5        157.57        156.55        12.36 o                         
 -14   8   5        198.77        209.17        14.81 o                         
 -13   8   5          1.82          4.68         7.27 o                         
 -12   8   5        155.93        174.91        11.06 o                         
 -11   8   5          0.06          0.02         6.56 o                         
 -10   8   5        128.94        122.63         9.41 o                         
  -9   8   5         28.88         27.20         7.09 o                         
  -8   8   5         69.46         89.15        10.65 o                         
  -7   8   5        267.07        267.60        13.18 o                         
  -6   8   5         20.51         14.59         6.33 o                         
  -5   8   5          8.42         22.25         6.15 o                         
  -4   8   5        978.15        989.37        19.96 o                         
  -3   8   5        539.06        586.42        15.51 o                         
  -2   8   5       1051.78       1021.50        17.98 o                         
  -1   8   5       2754.06       2822.34        29.08 o                         
   0   8   5          0.32         -5.40         5.31 o                         
   1   8   5        362.05        371.47        12.67 o                         
   2   8   5         77.43         74.57         8.22 o                         
   3   8   5         91.33         85.56         7.69 o                         
   4   8   5         97.97         93.18         7.82 o                         
   5   8   5        358.38        359.75        12.77 o                         
   6   8   5        241.65        248.11        10.11 o                         
   7   8   5        184.14        197.75         9.44 o                         
   8   8   5         21.95         14.14         5.83 o                         
   9   8   5        159.07        169.90        10.45 o                         
  10   8   5         35.66         22.31         6.99 o                         
  11   8   5        111.87        110.73        10.62 o                         
  12   8   5         27.57         22.18         7.29 o                         
  13   8   5         39.89         42.73         9.00 o                         
 -10   9   5         63.60         65.02         9.28 o                         
  -9   9   5          2.05         -1.66         7.55 o                         
  -8   9   5        252.61        243.32        12.58 o                         
  -7   9   5        145.05        145.39        10.41 o                         
  -6   9   5         94.31        126.90        11.20 o                         
  -5   9   5        249.92        260.31        12.59 o                         
  -4   9   5        152.28        191.05        14.28 o                         
  -3   9   5         39.53         51.35         9.17 o                         
  -2   9   5        374.33        381.39        18.81 o                         
  -1   9   5        322.45        323.54        14.89 o                         
   0   9   5        461.66        521.87        17.84 o                         
   1   9   5          6.71          4.78         8.17 o                         
   2   9   5         18.82         19.40         7.67 o                         
   3   9   5         88.68        110.76         9.29 o                         
   4   9   5          6.48          7.60         7.48 o                         
   5   9   5        147.97        146.51        11.80 o                         
   6   9   5         53.21         48.32         9.49 o                         
   7   9   5        107.88        128.21        11.19 o                         
   8   9   5        168.50        154.67        11.92 o                         
   9   9   5          4.27         16.99        12.11 o                         
 -24   0   6        120.26        118.16        13.71 o                         
 -23   0   6        289.89        332.88        18.79 o                         
 -22   0   6       2726.78       2812.54        47.73 o                         
 -21   0   6       1873.76       1875.57        37.92 o                         
 -20   0   6          2.78        -16.06        13.54 o                         
 -19   0   6        274.60        258.67        14.31 o                         
 -18   0   6         64.58         59.61         8.36 o                         
 -17   0   6         72.23         76.68         8.99 o                         
 -16   0   6      11099.39      10763.40       126.94 o                         
 -15   0   6        460.65        438.20        15.58 o                         
 -14   0   6         19.55         22.91         5.60 o                         
 -13   0   6       2124.37       2143.35        30.02 o                         
 -12   0   6         14.18          7.57         3.15 o                         
 -11   0   6       6085.88       5806.86        47.80 o                         
 -10   0   6       1395.22       1202.07        20.82 o                         
  -9   0   6        646.25        529.20        10.12 o                         
  -8   0   6       5219.02       5466.62        37.30 o                         
  -7   0   6      22992.90      25659.71       125.32 o                         
  -6   0   6       3172.62       3450.26        22.77 o                         
  -5   0   6       2917.43       3170.08        20.98 o                         
  -4   0   6        998.94       1010.96        11.60 o                         
  -3   0   6        667.07        772.48         9.92 o                         
  -2   0   6         69.28         72.28         3.51 o                         
  -1   0   6       2337.36       2482.72        25.36 o                         
   0   0   6       4451.82       4325.29        23.33 o                         
   1   0   6      12854.96      13313.92       116.89 o                         
   2   0   6       2277.95       2202.13        17.08 o                         
   3   0   6       8432.79       9055.20        77.71 o                         
   4   0   6      18406.56      20453.81        98.85 o                         
   5   0   6       2436.42       2349.60        21.24 o                         
   6   0   6        152.91        130.16         6.13 o                         
   7   0   6       1261.54       1124.14        16.31 o                         
   8   0   6       3617.13       3815.17        31.01 o                         
   9   0   6        344.99        373.50        10.52 o                         
  10   0   6       4077.65       4197.06        34.86 o                         
  11   0   6          0.12          2.11         3.81 o                         
  12   0   6       3420.18       3386.68        33.64 o                         
  13   0   6        162.23        139.25         7.93 o                         
  14   0   6        128.99        134.58         8.18 o                         
  15   0   6        169.80        141.04        10.27 o                         
  16   0   6         14.19         22.83         6.06 o                         
  17   0   6        409.27        408.59        17.96 o                         
  18   0   6          6.92         16.37         8.81 o                         
  19   0   6        617.47        584.23        22.95 o                         
  20   0   6        122.83        111.37        12.54 o                         
  21   0   6        199.33        187.79        16.18 o                         
  22   0   6       2484.71       2481.55        48.97 o                         
 -24   1   6          4.71         12.55         7.97 o                         
 -23   1   6          8.07         -9.41         7.90 o                         
 -22   1   6         88.91         96.30         8.30 o                         
 -21   1   6          3.43         11.60         5.99 o                         
 -20   1   6        829.90        857.90        17.90 o                         
 -19   1   6        525.41        571.52        17.84 o                         
 -18   1   6        275.42        273.45        10.28 o                         
 -17   1   6         15.54          9.46         4.49 o                         
 -16   1   6       1260.48       1287.24        18.76 o                         
 -15   1   6       3352.90       3431.57        29.15 o                         
 -14   1   6       1411.75       1372.20        17.84 o                         
 -13   1   6        979.27        899.27         9.89 o                         
 -12   1   6       4015.82       4011.79        25.58 o                         
 -11   1   6        216.91        218.87         4.97 o                         
 -10   1   6        183.51        146.83         4.13 o                         
  -9   1   6        923.85        961.74         9.57 o                         
  -8   1   6        615.56        569.07         7.26 o                         
  -7   1   6        680.32        667.73         7.53 o                         
  -6   1   6       2027.60       2266.64        12.94 o                         
  -5   1   6       3213.78       3737.20        13.48 o                         
  -4   1   6       1204.53       1260.08        10.61 o                         
  -3   1   6         21.43          8.34         1.87 o                         
  -2   1   6       1381.34       1466.91        11.72 o                         
  -1   1   6         26.92         25.26         1.32 o                         
   0   1   6         94.60        101.29         3.36 o                         
   1   1   6        659.79        669.35         8.62 o                         
   2   1   6       1544.11       1603.33        12.64 o                         
   3   1   6      13727.70      14631.10        63.16 o                         
   4   1   6       8719.33       8796.26        26.94 o                         
   5   1   6        496.02        427.36         8.11 o                         
   6   1   6       6786.20       6680.44        35.02 o                         
   7   1   6        236.59        255.10         5.87 o                         
   8   1   6       1617.92       1379.61        13.38 o                         
   9   1   6         92.19         93.79         4.60 o                         
  10   1   6       2654.79       2521.38        19.37 o                         
  11   1   6        932.09        824.83        11.68 o                         
  12   1   6       1159.70       1078.73        13.65 o                         
  13   1   6        381.06        358.52         8.49 o                         
  14   1   6        261.60        249.57         7.45 o                         
  15   1   6        420.91        424.76         9.73 o                         
  16   1   6        128.03        117.52         6.08 o                         
  17   1   6       1045.76       1032.01        19.64 o                         
  18   1   6          0.01         -0.94         5.53 o                         
  19   1   6        370.38        375.58        13.51 o                         
  20   1   6         89.10         77.80         8.27 o                         
  21   1   6        298.01        320.32        13.39 o                         
  22   1   6        833.02        917.96        21.68 o                         
 -24   2   6        237.65        250.44        15.95 o                         
 -23   2   6         18.74         36.68         8.34 o                         
 -22   2   6        726.86        709.28        25.48 o                         
 -21   2   6       1531.21       1568.95        28.10 o                         
 -20   2   6        239.54        236.16        11.83 o                         
 -19   2   6        123.45        165.29         8.82 o                         
 -18   2   6        949.05        860.10        16.70 o                         
 -17   2   6          0.26          4.94         4.56 o                         
 -16   2   6        252.41        227.32         8.58 o                         
 -15   2   6       6851.10       6962.66        42.77 o                         
 -14   2   6       6483.38       6665.25        41.94 o                         
 -13   2   6       8348.40       7985.12        49.22 o                         
 -12   2   6        280.50        235.42         5.93 o                         
 -11   2   6       1744.59       1593.52        13.46 o                         
 -10   2   6         44.78         35.36         2.73 o                         
  -9   2   6       4357.05       4343.34        28.84 o                         
  -8   2   6       1155.70       1234.89        10.79 o                         
  -7   2   6        729.77        745.45         8.08 o                         
  -6   2   6        649.52        715.09         6.78 o                         
  -5   2   6        206.01        221.35         5.18 o                         
  -4   2   6       1432.17       1600.37        12.82 o                         
  -3   2   6         28.43         56.69         3.03 o                         
  -2   2   6        180.42        169.63         4.33 o                         
  -1   2   6         53.32         51.60         1.97 o                         
   0   2   6       3800.88       4041.76        22.77 o                         
   1   2   6         16.00          5.84         2.29 o                         
   2   2   6        540.65        616.80         5.45 o                         
   3   2   6       3707.12       3724.08        37.70 o                         
   4   2   6        853.08        903.31        13.69 o                         
   5   2   6      13554.48      14083.78        37.95 o                         
   6   2   6        671.89        694.09         9.69 o                         
   7   2   6       9647.70       9865.01        53.11 o                         
   8   2   6         97.05         78.69         3.88 o                         
   9   2   6       3288.80       3029.12        20.99 o                         
  10   2   6          4.30          4.88         3.10 o                         
  11   2   6       1879.07       1879.30        19.46 o                         
  12   2   6         79.51         70.03         6.64 o                         
  13   2   6         36.64         43.81         4.26 o                         
  14   2   6         18.00          4.03         3.61 o                         
  15   2   6        914.59        892.37        14.00 o                         
  16   2   6       1026.70        988.60        16.12 o                         
  17   2   6          0.43         -4.54         6.15 o                         
  18   2   6        723.96        727.64        19.30 o                         
  19   2   6        151.00        170.37         9.76 o                         
  20   2   6         38.12         27.88         6.75 o                         
  21   2   6         80.84         93.86         9.16 o                         
  22   2   6         19.80         25.51         8.18 o                         
 -23   3   6        276.84        328.41        17.81 o                         
 -22   3   6        138.52        117.30        12.04 o                         
 -21   3   6        686.71        776.91        23.84 o                         
 -20   3   6        239.25        229.11        12.06 o                         
 -19   3   6        282.78        312.24        12.80 o                         
 -18   3   6         45.34         43.03        10.15 o                         
 -17   3   6       1890.30       1791.95        26.83 o                         
 -16   3   6         19.31         23.46         5.68 o                         
 -15   3   6        156.92        146.88        10.17 o                         
 -14   3   6       1005.08        958.76        11.91 o                         
 -13   3   6        465.64        488.50        10.69 o                         
 -12   3   6       5421.51       5478.58        32.51 o                         
 -11   3   6        115.19        100.96         4.19 o                         
 -10   3   6        581.94        520.15         8.30 o                         
  -9   3   6        141.67        159.29         4.52 o                         
  -8   3   6       2621.08       2826.68        16.65 o                         
  -7   3   6       1127.46       1042.64         9.79 o                         
  -6   3   6         92.91         95.42         3.32 o                         
  -5   3   6        118.15        124.27         3.50 o                         
  -4   3   6        888.57       1045.29         8.93 o                         
  -3   3   6          0.55          5.31         3.46 o                         
  -2   3   6       1472.08       1501.98        11.21 o                         
  -1   3   6       1038.32       1022.29        13.34 o                         
   0   3   6        239.33        340.41         5.84 o                         
   1   3   6       5776.01       6063.40        23.85 o                         
   2   3   6       1927.19       2034.74        14.65 o                         
   3   3   6        933.25        847.66         9.62 o                         
   4   3   6       1447.72       1358.80        12.49 o                         
   5   3   6       3214.39       3061.10        19.25 o                         
   6   3   6       3246.30       3386.98        21.04 o                         
   7   3   6         28.84         24.69         3.40 o                         
   8   3   6       2408.55       2291.27        18.56 o                         
   9   3   6         10.48         10.39         2.96 o                         
  10   3   6        587.03        585.30        12.40 o                         
  11   3   6        141.91        132.11         5.58 o                         
  12   3   6        160.49        147.08         6.13 o                         
  13   3   6        919.71        914.60        14.65 o                         
  14   3   6        216.85        205.58         7.44 o                         
  15   3   6         12.14         16.20         4.18 o                         
  16   3   6         98.87        101.38         7.89 o                         
  17   3   6         36.05         16.50         5.61 o                         
  18   3   6        579.02        555.35        15.51 o                         
  19   3   6        812.55        821.71        19.02 o                         
  20   3   6        684.97        769.41        19.24 o                         
  21   3   6       1462.85       1605.59        27.81 o                         
 -22   4   6        836.68        930.70        42.61 o                         
 -21   4   6        208.77        229.67        15.30 o                         
 -20   4   6        589.75        627.48        22.20 o                         
 -19   4   6        236.61        225.67        13.95 o                         
 -18   4   6       1144.25       1184.02        37.60 o                         
 -17   4   6         89.31         85.54         9.42 o                         
 -16   4   6       1023.66       1030.14        20.72 o                         
 -15   4   6        322.97        301.49        11.57 o                         
 -14   4   6          2.11          5.78         3.88 o                         
 -13   4   6        716.75        698.94        12.28 o                         
 -12   4   6         82.52         82.71         5.06 o                         
 -11   4   6       4760.08       4764.03        29.76 o                         
 -10   4   6         69.66         57.40         4.33 o                         
  -9   4   6       2611.84       2510.00        25.35 o                         
  -8   4   6       3580.86       3514.80        23.75 o                         
  -7   4   6        500.49        464.63         8.76 o                         
  -6   4   6       1212.02       1127.33        16.62 o                         
  -5   4   6          3.20          1.41         1.57 o                         
  -4   4   6       2190.20       2316.74        27.67 o                         
  -3   4   6         23.04         20.33         2.38 o                         
  -2   4   6       1955.28       1775.68        13.94 o                         
  -1   4   6        419.81        314.09         7.73 o                         
   0   4   6       1332.86       1197.09        11.96 o                         
   1   4   6       1034.82       1034.82        13.97 o                         
   2   4   6       8677.46       8699.50        32.98 o                         
   3   4   6       2348.14       2173.31        22.24 o                         
   4   4   6       1778.81       1838.63        15.99 o                         
   5   4   6        794.39        779.46        10.89 o                         
   6   4   6        224.19        181.49         5.78 o                         
   7   4   6       1275.07       1284.26        14.49 o                         
   8   4   6        296.69        297.93         7.56 o                         
   9   4   6         15.83         22.17         3.58 o                         
  10   4   6         27.76         30.34         3.86 o                         
  11   4   6          4.62          7.24         3.66 o                         
  12   4   6        903.83        913.20        14.09 o                         
  13   4   6         74.10         78.74         5.34 o                         
  14   4   6         85.00        108.95         6.18 o                         
  15   4   6        234.45        224.21         8.25 o                         
  16   4   6         58.86         65.82         6.09 o                         
  17   4   6        336.75        332.52        12.15 o                         
  18   4   6        181.65        209.58        10.68 o                         
  19   4   6       1153.11       1247.15        26.63 o                         
  20   4   6       1110.60       1156.12        36.71 o                         
 -21   5   6         27.03         45.64        10.85 o                         
 -20   5   6        322.94        345.33        17.49 o                         
 -19   5   6        561.67        602.27        21.96 o                         
 -18   5   6         42.65         27.26        10.62 o                         
 -17   5   6        641.79        618.18        21.05 o                         
 -16   5   6       1987.92       1965.60        40.16 o                         
 -15   5   6         63.07         57.16         8.97 o                         
 -14   5   6       2277.06       2412.23        46.63 o                         
 -13   5   6       1036.48       1015.34        17.89 o                         
 -12   5   6        657.08        658.26        12.70 o                         
 -11   5   6        234.03        235.01         7.90 o                         
 -10   5   6       4276.50       4267.28        41.62 o                         
  -9   5   6        409.62        402.10         9.56 o                         
  -8   5   6       1280.47       1174.41        15.45 o                         
  -7   5   6        275.80        244.86         9.65 o                         
  -6   5   6         11.22          9.33         3.77 o                         
  -5   5   6         32.36         35.20         4.08 o                         
  -4   5   6        237.64        223.45         5.32 o                         
  -3   5   6        601.53        605.40         9.44 o                         
  -2   5   6        334.37        368.67         8.61 o                         
  -1   5   6        365.09        356.18         7.40 o                         
   0   5   6         56.72         50.54         3.62 o                         
   1   5   6          7.27         16.61         3.62 o                         
   2   5   6        692.77        699.07        10.58 o                         
   3   5   6        361.62        347.69         7.85 o                         
   4   5   6        874.89        848.88        11.98 o                         
   5   5   6        134.06        134.22         5.46 o                         
   6   5   6       4727.48       4653.38        28.61 o                         
   7   5   6        930.47        960.32        13.54 o                         
   8   5   6       4341.12       4360.77        39.94 o                         
   9   5   6        210.98        225.31         7.37 o                         
  10   5   6       1203.73       1205.38        16.07 o                         
  11   5   6        746.92        711.24        12.90 o                         
  12   5   6          0.84         -3.45         4.32 o                         
  13   5   6        362.41        330.35         9.65 o                         
  14   5   6         57.09         60.32         5.65 o                         
  15   5   6         87.32         87.72         7.97 o                         
  16   5   6        216.61        211.76        15.84 o                         
  17   5   6        715.23        748.46        24.00 o                         
  18   5   6        102.42        107.46        13.83 o                         
  19   5   6        417.70        439.64        20.03 o                         
 -19   6   6        137.16        148.93        13.94 o                         
 -18   6   6         92.12        102.96        11.42 o                         
 -17   6   6        859.13        863.29        25.45 o                         
 -16   6   6        208.19        222.53        13.84 o                         
 -15   6   6       1039.78       1088.26        23.36 o                         
 -14   6   6        360.67        361.21        14.27 o                         
 -13   6   6        591.72        643.35        15.74 o                         
 -12   6   6       1126.46       1001.60        24.42 o                         
 -11   6   6        222.70        189.19        10.77 o                         
 -10   6   6          3.75          3.71         5.01 o                         
  -9   6   6        546.57        526.77        13.58 o                         
  -8   6   6         24.19          7.87         4.20 o                         
  -7   6   6         91.61         96.38         5.91 o                         
  -6   6   6        856.80        869.33        17.94 o                         
  -5   6   6        998.52        941.88        16.96 o                         
  -4   6   6        102.02        106.95         5.96 o                         
  -3   6   6        792.22        815.72        14.87 o                         
  -2   6   6        398.64        396.33         9.87 o                         
  -1   6   6         37.43         40.49         4.69 o                         
   0   6   6         42.46         53.93         5.92 o                         
   1   6   6         49.38         58.90         4.57 o                         
   2   6   6         22.17         30.36         3.92 o                         
   3   6   6       2167.21       2193.86        20.62 o                         
   4   6   6        372.31        371.59         8.96 o                         
   5   6   6       4409.28       4498.84        29.80 o                         
   6   6   6        472.48        499.10        10.56 o                         
   7   6   6        225.13        237.82         7.88 o                         
   8   6   6        324.96        339.05         9.29 o                         
   9   6   6       2386.77       2412.61        23.41 o                         
  10   6   6         59.73         47.51         6.10 o                         
  11   6   6        594.52        588.91        13.76 o                         
  12   6   6         66.00         62.26         6.41 o                         
  13   6   6         57.54         78.25         7.74 o                         
  14   6   6        123.07        101.39         8.54 o                         
  15   6   6         44.12         29.40         6.95 o                         
  16   6   6        621.26        668.34        20.30 o                         
  17   6   6        414.38        419.66        19.69 o                         
 -17   7   6       1203.03       1283.62        32.23 o                         
 -16   7   6         69.70         71.32        10.73 o                         
 -15   7   6         98.47        104.06        11.84 o                         
 -14   7   6         27.54         35.04         8.21 o                         
 -13   7   6          0.03        -12.13         6.46 o                         
 -12   7   6        388.86        361.84        14.08 o                         
 -11   7   6         59.67         54.27         7.13 o                         
 -10   7   6        686.77        656.36        16.56 o                         
  -9   7   6        195.10        173.18         9.56 o                         
  -8   7   6        246.42        264.59        10.78 o                         
  -7   7   6        509.11        479.21        15.70 o                         
  -6   7   6       1260.45       1302.09        21.59 o                         
  -5   7   6        229.98        212.12        12.29 o                         
  -4   7   6        340.99        310.28         9.77 o                         
  -3   7   6          9.02          1.42         4.57 o                         
  -2   7   6        212.92        159.73         7.59 o                         
  -1   7   6        718.39        788.88        14.67 o                         
   0   7   6        291.97        294.60         9.84 o                         
   1   7   6       1882.50       1950.63        24.72 o                         
   2   7   6       1168.63       1207.81        26.16 o                         
   3   7   6       1427.02       1419.03        17.85 o                         
   4   7   6        370.52        383.01         9.92 o                         
   5   7   6        809.04        802.74        15.87 o                         
   6   7   6         39.93         49.74         5.72 o                         
   7   7   6         28.13         18.18         6.25 o                         
   8   7   6        374.74        397.25        11.84 o                         
   9   7   6        348.96        366.34        13.01 o                         
  10   7   6        134.76        142.27        10.57 o                         
  11   7   6        311.19        317.69        16.97 o                         
  12   7   6        224.85        242.03        11.80 o                         
  13   7   6        420.11        450.96        15.12 o                         
  14   7   6          0.12         10.00         7.35 o                         
  15   7   6         41.90         44.21         8.08 o                         
 -14   8   6        212.87        242.89        14.37 o                         
 -13   8   6        100.01        110.54         9.82 o                         
 -12   8   6         10.01         18.60         8.39 o                         
 -11   8   6        837.94        879.11        20.45 o                         
 -10   8   6        101.14        117.04         9.16 o                         
  -9   8   6         29.23         26.05         7.74 o                         
  -8   8   6        184.20        152.85         9.61 o                         
  -7   8   6          9.10          7.74         6.30 o                         
  -6   8   6       1799.80       1795.38        27.25 o                         
  -5   8   6         18.44         13.35         6.20 o                         
  -4   8   6        207.78        198.04        12.88 o                         
  -3   8   6         72.07         80.44         7.85 o                         
  -2   8   6       2004.66       2014.15        28.24 o                         
  -1   8   6         71.97         69.12         7.47 o                         
   0   8   6       1767.09       1811.60        31.36 o                         
   1   8   6       1853.46       1881.41        27.41 o                         
   2   8   6       1642.11       1679.98        25.20 o                         
   3   8   6         89.62         87.14        11.01 o                         
   4   8   6        135.08        134.80        10.21 o                         
   5   8   6         16.61         14.87         7.17 o                         
   6   8   6         51.18         39.32         7.96 o                         
   7   8   6        641.28        604.79        16.56 o                         
   8   8   6          3.22          3.34         6.64 o                         
   9   8   6         64.65         59.89         7.95 o                         
  10   8   6         18.30         12.64         7.27 o                         
  11   8   6          0.39         -0.21         7.22 o                         
  12   8   6          0.31         -3.35         7.68 o                         
  -9   9   6         36.77         41.71         8.43 o                         
  -8   9   6          1.59        -12.65         7.78 o                         
  -7   9   6        102.68        116.71        10.71 o                         
  -6   9   6        532.65        516.11        16.76 o                         
  -5   9   6          0.52          1.13         8.29 o                         
  -4   9   6         14.09          6.29         7.24 o                         
  -3   9   6         40.53         37.93        11.04 o                         
  -2   9   6         72.61         76.41         9.91 o                         
  -1   9   6        403.25        382.95        18.55 o                         
   0   9   6         70.98         82.49        11.61 o                         
   1   9   6        157.17        149.46        12.81 o                         
   2   9   6         60.46         65.54        11.41 o                         
   3   9   6        117.27        106.23        12.38 o                         
   4   9   6        811.37        839.76        26.28 o                         
   5   9   6         11.31         14.79         9.47 o                         
   6   9   6       1138.81       1268.73        32.03 o                         
   7   9   6         70.11         64.00        12.48 o                         
   8   9   6       1334.70       1397.69        29.54 o                         
 -24   1   7         25.51         24.06         9.87 o                         
 -23   1   7         33.04         51.56         8.91 o                         
 -22   1   7        256.49        271.60        11.85 o                         
 -21   1   7        496.49        528.33        14.96 o                         
 -20   1   7        386.57        370.74        12.35 o                         
 -19   1   7       1111.66       1114.89        19.61 o                         
 -18   1   7       5476.17       5740.83        41.92 o                         
 -17   1   7       1322.90       1370.40        24.82 o                         
 -16   1   7        361.60        388.29        13.25 o                         
 -15   1   7          0.01         -2.92         3.90 o                         
 -14   1   7        251.66        260.12         8.31 o                         
 -13   1   7          2.22          0.75         2.26 o                         
 -12   1   7       1234.38       1257.94        11.87 o                         
 -11   1   7       2037.70       1983.31        14.76 o                         
 -10   1   7       2987.17       3610.47        19.44 o                         
  -9   1   7       2426.49       2288.59        16.49 o                         
  -8   1   7        168.20        151.06         4.44 o                         
  -7   1   7       2310.04       2683.97        17.44 o                         
  -6   1   7        365.97        444.56         5.39 o                         
  -5   1   7       5515.36       5873.53        30.17 o                         
  -4   1   7       1722.55       1841.93         9.75 o                         
  -3   1   7         63.40         71.94         2.45 o                         
  -2   1   7       1592.32       1612.19        10.73 o                         
  -1   1   7        180.81        218.16         3.45 o                         
   0   1   7        797.30        897.81         9.39 o                         
   1   1   7       8423.80       8894.81        56.47 o                         
   2   1   7       1887.81       2145.13        15.43 o                         
   3   1   7       1100.73        949.37         7.34 o                         
   4   1   7        237.38        256.17         5.23 o                         
   5   1   7         54.25         69.35         3.32 o                         
   6   1   7        539.64        709.77         9.19 o                         
   7   1   7         26.83         46.35         3.20 o                         
   8   1   7       6094.28       6400.79        42.90 o                         
   9   1   7        530.08        468.22         8.61 o                         
  10   1   7        430.41        379.04         9.97 o                         
  11   1   7        612.71        582.38        10.23 o                         
  12   1   7          0.06          0.06         3.49 o                         
  13   1   7         57.37         60.96         5.22 o                         
  14   1   7       1098.16       1099.21        15.21 o                         
  15   1   7       2636.06       2685.53        24.05 o                         
  16   1   7       1202.79       1219.18        16.82 o                         
  17   1   7        609.24        627.21        15.67 o                         
  18   1   7       1051.95       1093.53        20.96 o                         
  19   1   7        757.76        763.15        18.41 o                         
  20   1   7        112.38        117.53        10.87 o                         
  21   1   7          1.47          3.71         7.17 o                         
  22   1   7         12.53         10.00         9.80 o                         
 -23   2   7        401.78        406.86        18.63 o                         
 -22   2   7         60.70         55.07         9.71 o                         
 -21   2   7        138.57        127.43        10.04 o                         
 -20   2   7        389.73        399.88        14.51 o                         
 -19   2   7        167.15        161.56         9.73 o                         
 -18   2   7        214.00        166.47         8.45 o                         
 -17   2   7       1769.85       1674.82        22.11 o                         
 -16   2   7       1444.71       1359.24        19.38 o                         
 -15   2   7         21.15         13.72         5.00 o                         
 -14   2   7        901.99        907.60        12.79 o                         
 -13   2   7       1756.01       1666.03        17.04 o                         
 -12   2   7        538.69        519.29         8.25 o                         
 -11   2   7          2.74          4.32         2.40 o                         
 -10   2   7        567.83        584.61         8.26 o                         
  -9   2   7        598.75        585.87         7.97 o                         
  -8   2   7         45.61         43.26         2.74 o                         
  -7   2   7        507.02        480.41         7.14 o                         
  -6   2   7         12.45          5.27         2.41 o                         
  -5   2   7        522.64        614.27         8.63 o                         
  -4   2   7        284.92        326.43         6.31 o                         
  -3   2   7        298.47        350.02         6.38 o                         
  -2   2   7        342.60        345.79         6.04 o                         
  -1   2   7        159.11        151.11         2.92 o                         
   0   2   7       1896.39       2113.04        15.02 o                         
   1   2   7       1484.28       1630.47        13.81 o                         
   2   2   7       2554.17       2736.66        24.60 o                         
   3   2   7        125.00        145.78         5.07 o                         
   4   2   7         41.78         51.76         3.54 o                         
   5   2   7         18.05         21.53         3.76 o                         
   6   2   7       2433.47       2449.14        17.09 o                         
   7   2   7         10.46          8.48         2.58 o                         
   8   2   7       1231.89       1215.84        13.27 o                         
   9   2   7       1793.40       1811.75        21.32 o                         
  10   2   7        215.00        210.95         6.45 o                         
  11   2   7        781.56        807.90        13.46 o                         
  12   2   7        320.63        304.01         9.41 o                         
  13   2   7        639.13        580.80        12.11 o                         
  14   2   7         21.66         19.26         4.52 o                         
  15   2   7        656.31        622.97        13.20 o                         
  16   2   7         22.80         15.16         5.52 o                         
  17   2   7          3.44          3.04         5.88 o                         
  18   2   7        451.82        463.22        16.11 o                         
  19   2   7         47.13         44.02         7.07 o                         
  20   2   7         29.63         20.92         6.88 o                         
  21   2   7        106.87         93.17         9.21 o                         
 -23   3   7         14.33         19.95        13.38 o                         
 -22   3   7          1.18          6.26        13.50 o                         
 -21   3   7        411.73        465.03        19.28 o                         
 -20   3   7         57.10         55.57        11.44 o                         
 -19   3   7        171.68        156.49        11.85 o                         
 -18   3   7       1268.27       1316.87        28.21 o                         
 -17   3   7        109.67        108.08         8.31 o                         
 -16   3   7        265.35        244.66        13.48 o                         
 -15   3   7        525.28        557.52        17.17 o                         
 -14   3   7         11.96         12.07         3.71 o                         
 -13   3   7       1747.48       1753.53        15.78 o                         
 -12   3   7       3303.53       3225.31        26.70 o                         
 -11   3   7       1993.88       2191.04        16.67 o                         
 -10   3   7        156.23        145.94         4.69 o                         
  -9   3   7        343.33        322.89         6.22 o                         
  -8   3   7        140.63        115.15         4.69 o                         
  -7   3   7        233.97        177.35         3.76 o                         
  -6   3   7         75.64         43.57         3.38 o                         
  -5   3   7        130.46        158.37         4.98 o                         
  -4   3   7          2.31          3.65         2.29 o                         
  -3   3   7        938.84       1070.79        11.65 o                         
  -2   3   7       1245.72       1181.08        13.12 o                         
  -1   3   7       3866.66       4223.57        25.79 o                         
   0   3   7        522.73        506.32         7.39 o                         
   1   3   7       7215.09       8140.26        31.95 o                         
   2   3   7        424.36        438.79         6.77 o                         
   3   3   7        935.74        868.82         9.70 o                         
   4   3   7        312.08        341.18         6.57 o                         
   5   3   7        282.58        277.44         7.67 o                         
   6   3   7         63.63         40.22         3.27 o                         
   7   3   7       1090.25       1062.03        14.20 o                         
   8   3   7       2739.66       2773.84        21.82 o                         
   9   3   7       2249.86       2251.61        19.40 o                         
  10   3   7          0.07         -1.68         3.16 o                         
  11   3   7        385.54        382.85         8.97 o                         
  12   3   7          4.64          6.54         3.75 o                         
  13   3   7          8.81          9.76         3.99 o                         
  14   3   7        564.34        565.86        11.66 o                         
  15   3   7        554.27        553.46        11.86 o                         
  16   3   7         10.49         18.23         4.70 o                         
  17   3   7        114.50        113.48         8.19 o                         
  18   3   7        730.11        697.22        17.48 o                         
  19   3   7        722.14        700.54        17.94 o                         
  20   3   7        520.28        539.77        18.74 o                         
  21   3   7        122.57        143.52        14.17 o                         
 -22   4   7          2.45         16.32         9.98 o                         
 -21   4   7        103.16        100.72        12.12 o                         
 -20   4   7          0.83          2.34         8.50 o                         
 -19   4   7         52.97         50.91         9.08 o                         
 -18   4   7        194.18        201.73        12.62 o                         
 -17   4   7        217.43        218.78        13.26 o                         
 -16   4   7        379.86        389.32        15.77 o                         
 -15   4   7        840.60        824.57        21.44 o                         
 -14   4   7       1179.08       1172.67        20.89 o                         
 -13   4   7        448.24        430.22        11.24 o                         
 -12   4   7       1460.48       1441.42        21.77 o                         
 -11   4   7       1229.80       1261.76        17.94 o                         
 -10   4   7       1058.97       1032.72        19.57 o                         
  -9   4   7        337.85        329.44         8.36 o                         
  -8   4   7       1057.64       1006.91        10.72 o                         
  -7   4   7        375.81        369.75         9.65 o                         
  -6   4   7        679.48        630.64        13.55 o                         
  -5   4   7        112.10         82.34         3.42 o                         
  -4   4   7       1026.57       1075.25        15.58 o                         
  -3   4   7        173.28        138.28         4.31 o                         
  -2   4   7        170.33        142.86         4.49 o                         
  -1   4   7         68.36         79.97         3.70 o                         
   0   4   7       1065.67       1242.12        12.30 o                         
   1   4   7         32.00         48.94         3.24 o                         
   2   4   7        338.11        325.06         6.81 o                         
   3   4   7          1.50          5.77         2.52 o                         
   4   4   7         92.84         95.03         4.36 o                         
   5   4   7        974.75        932.85        11.93 o                         
   6   4   7       3236.36       3146.85        22.18 o                         
   7   4   7          6.47          5.12         4.07 o                         
   8   4   7        679.41        650.74        11.00 o                         
   9   4   7       2231.72       2213.43        20.26 o                         
  10   4   7       1487.29       1462.25        17.07 o                         
  11   4   7       1056.99       1104.91        17.86 o                         
  12   4   7         84.26         76.11         5.46 o                         
  13   4   7        137.70        163.71         9.05 o                         
  14   4   7          1.35          4.83         4.48 o                         
  15   4   7         74.50         89.30         6.16 o                         
  16   4   7        136.19        132.39         7.29 o                         
  17   4   7        460.57        482.89        16.73 o                         
  18   4   7         58.95         38.50         7.83 o                         
  19   4   7        112.22         97.80        17.30 o                         
  20   4   7          0.17          6.45        10.78 o                         
 -21   5   7         47.76         65.70        11.59 o                         
 -20   5   7        106.85        133.93        13.34 o                         
 -19   5   7          0.07        -15.49        10.55 o                         
 -18   5   7         96.40        129.08        11.96 o                         
 -17   5   7         45.17         37.61        10.83 o                         
 -16   5   7          0.03          1.94         7.30 o                         
 -15   5   7         39.87         58.62         9.03 o                         
 -14   5   7          0.28         -6.65         6.08 o                         
 -13   5   7        400.73        384.06        11.73 o                         
 -12   5   7         32.95         38.38         5.76 o                         
 -11   5   7       1070.45        988.83        17.41 o                         
 -10   5   7       1057.18       1056.31        17.80 o                         
  -9   5   7       1181.31       1125.58        17.99 o                         
  -8   5   7       2202.72       2159.12        20.42 o                         
  -7   5   7        532.85        577.14        10.65 o                         
  -6   5   7       2352.54       2337.30        20.46 o                         
  -5   5   7         85.37         80.07         5.62 o                         
  -4   5   7        716.40        672.95         9.23 o                         
  -3   5   7        115.92        123.30         4.71 o                         
  -2   5   7       2320.70       2427.08        19.89 o                         
  -1   5   7         39.22         32.15         3.23 o                         
   0   5   7         57.60         46.53         4.50 o                         
   1   5   7        207.95        185.54         5.86 o                         
   2   5   7         90.74         85.92         4.49 o                         
   3   5   7          2.16         14.24         3.72 o                         
   4   5   7          9.40          6.97         3.09 o                         
   5   5   7       2237.18       2185.83        19.64 o                         
   6   5   7        624.26        603.19        10.84 o                         
   7   5   7          0.03          4.44         3.48 o                         
   8   5   7       1298.33       1419.79        16.93 o                         
   9   5   7        682.88        692.81        12.33 o                         
  10   5   7         54.75         49.42         4.99 o                         
  11   5   7          0.05         -6.26         4.28 o                         
  12   5   7        900.60        936.61        15.21 o                         
  13   5   7        307.19        305.08        10.48 o                         
  14   5   7         20.63         28.75         5.96 o                         
  15   5   7        148.27        167.11         9.80 o                         
  16   5   7        135.28        145.52        10.57 o                         
  17   5   7         85.96         79.63        11.27 o                         
  18   5   7        105.88        103.72        16.80 o                         
 -19   6   7        530.83        526.19        22.07 o                         
 -18   6   7         83.25         77.18        11.41 o                         
 -17   6   7        315.88        320.70        16.85 o                         
 -16   6   7        108.99         98.28        10.99 o                         
 -15   6   7        622.83        579.55        20.56 o                         
 -14   6   7         55.78         49.56         7.94 o                         
 -13   6   7        869.97        820.87        17.79 o                         
 -12   6   7        520.36        518.10        14.16 o                         
 -11   6   7        603.87        591.23        15.01 o                         
 -10   6   7       1554.22       1718.92        28.97 o                         
  -9   6   7        179.29        183.30         8.90 o                         
  -8   6   7        226.25        230.18         9.44 o                         
  -7   6   7         14.62         20.11         5.17 o                         
  -6   6   7         76.97         61.05         5.88 o                         
  -5   6   7        139.60        160.62         8.57 o                         
  -4   6   7        169.19        171.87         6.89 o                         
  -3   6   7         27.51         30.13         4.34 o                         
  -2   6   7          1.48         -1.59         4.27 o                         
  -1   6   7          5.94         11.55         3.46 o                         
   0   6   7         59.10         55.90         4.31 o                         
   1   6   7        306.38        274.78         7.69 o                         
   2   6   7         43.01         39.95         4.11 o                         
   3   6   7          1.30          2.66         3.67 o                         
   4   6   7        128.60        124.88         8.43 o                         
   5   6   7        116.38        114.33         5.85 o                         
   6   6   7        907.24        900.06        17.01 o                         
   7   6   7        599.56        612.91        11.99 o                         
   8   6   7        254.10        224.06         8.80 o                         
   9   6   7        339.60        320.26        10.43 o                         
  10   6   7       2777.21       2822.56        28.76 o                         
  11   6   7         37.07         39.24         6.45 o                         
  12   6   7        289.03        301.73        13.54 o                         
  13   6   7        829.14        843.67        20.11 o                         
  14   6   7         19.20         24.28         6.80 o                         
  15   6   7        134.05        116.21         9.28 o                         
  16   6   7        399.23        386.83        18.22 o                         
  17   6   7        237.39        255.78        16.36 o                         
 -17   7   7          0.40         -8.20        10.15 o                         
 -16   7   7        210.65        235.16        15.22 o                         
 -15   7   7         22.93          7.61        12.65 o                         
 -14   7   7        331.64        357.71        15.34 o                         
 -13   7   7         90.12         96.11         8.58 o                         
 -12   7   7        335.63        304.81        12.44 o                         
 -11   7   7        114.44        113.33         8.61 o                         
 -10   7   7        515.35        523.52        15.01 o                         
  -9   7   7       2989.69       3065.65        36.52 o                         
  -8   7   7        608.29        584.13        18.04 o                         
  -7   7   7         11.93         21.05         6.07 o                         
  -6   7   7          1.77          2.36         5.44 o                         
  -5   7   7        200.20        198.24         9.56 o                         
  -4   7   7        113.91        131.15         8.16 o                         
  -3   7   7          5.29         11.76         6.86 o                         
  -2   7   7         92.60         83.13         6.82 o                         
  -1   7   7         17.57          7.15         6.99 o                         
   0   7   7       1449.91       1438.99        19.52 o                         
   1   7   7        571.83        583.21        12.88 o                         
   2   7   7        107.98        117.46         6.93 o                         
   3   7   7          0.03          6.39         5.91 o                         
   4   7   7        707.74        718.30        14.53 o                         
   5   7   7       1010.18       1012.92        17.29 o                         
   6   7   7        685.99        719.76        14.89 o                         
   7   7   7        147.73        132.09         8.41 o                         
   8   7   7        303.45        285.63        11.71 o                         
   9   7   7        865.71        873.32        19.63 o                         
  10   7   7        188.94        183.53        10.18 o                         
  11   7   7        327.67        356.00        13.58 o                         
  12   7   7        400.96        434.61        17.37 o                         
  13   7   7        186.93        182.25        11.03 o                         
  14   7   7        297.53        263.05        12.84 o                         
 -13   8   7        158.91        147.95        10.58 o                         
 -12   8   7        301.89        301.59        13.31 o                         
 -11   8   7         41.90         40.68         7.89 o                         
 -10   8   7        230.45        206.73        11.12 o                         
  -9   8   7        681.07        712.41        32.97 o                         
  -8   8   7          5.04          4.77         6.52 o                         
  -7   8   7        471.65        472.47        15.05 o                         
  -6   8   7          6.57          1.25         6.35 o                         
  -5   8   7        178.72        190.21        10.32 o                         
  -4   8   7        309.36        296.58        12.19 o                         
  -3   8   7        731.27        783.92        18.21 o                         
  -2   8   7        378.24        370.11        12.94 o                         
  -1   8   7       1636.29       1652.75        28.83 o                         
   0   8   7        216.19        222.62        15.73 o                         
   1   8   7        217.71        198.16        15.02 o                         
   2   8   7          3.26         -2.79         7.96 o                         
   3   8   7        379.97        401.17        18.19 o                         
   4   8   7         85.78         76.01        10.37 o                         
   5   8   7         35.90         36.07         7.68 o                         
   6   8   7        499.24        483.52        16.83 o                         
   7   8   7        245.16        225.09        12.87 o                         
   8   8   7          0.03          3.16         6.75 o                         
   9   8   7         60.33         54.81         8.01 o                         
  10   8   7         93.90        104.04         9.39 o                         
  11   8   7        435.34        468.68        16.29 o                         
  -9   9   7          7.36         -3.20         7.62 o                         
  -8   9   7        697.73        676.62        20.33 o                         
  -7   9   7         37.25         38.85         9.65 o                         
  -6   9   7        933.40       1014.70        25.44 o                         
  -5   9   7        498.92        518.23        18.76 o                         
  -4   9   7         17.66         34.11        10.86 o                         
  -3   9   7         35.79         48.79        11.59 o                         
  -2   9   7       1414.93       1431.36        33.61 o                         
  -1   9   7         65.91         72.59        11.20 o                         
   0   9   7        110.06        136.14        13.23 o                         
   1   9   7         54.26         43.91        10.43 o                         
   2   9   7          1.07         -3.21        11.96 o                         
   3   9   7         11.51         12.24         9.26 o                         
   4   9   7          3.96         13.86         9.44 o                         
   5   9   7        592.26        585.96        23.02 o                         
   6   9   7        134.82        138.36        13.30 o                         
 -24   0   8       1777.87       1938.53        42.70 o                         
 -23   0   8        965.05       1006.07        51.60 o                         
 -22   0   8       1667.07       1667.04        45.72 o                         
 -21   0   8         17.40          9.62         9.71 o                         
 -20   0   8        116.69        133.01        28.52 o                         
 -19   0   8       1172.31       1162.08        28.23 o                         
 -18   0   8        370.35        372.25        24.21 o                         
 -17   0   8       1323.11       1391.36        30.45 o                         
 -16   0   8          5.03         -6.59         5.99 o                         
 -15   0   8        138.32        109.02        13.64 o                         
 -14   0   8        624.90        677.21        18.17 o                         
 -13   0   8        170.35        266.94         8.52 o                         
 -12   0   8       1106.21       1259.94        37.76 o                         
 -11   0   8       1886.20       1866.32        20.83 o                         
 -10   0   8         56.12         57.80         4.62 o                         
  -9   0   8       2953.30       3059.64        48.60 o                         
  -8   0   8        192.32        284.21         8.01 o                         
  -7   0   8       8905.03       9326.00        58.07 o                         
  -6   0   8       1336.90       1482.25        21.20 o                         
  -5   0   8      13300.76      14154.88        59.65 o                         
  -4   0   8         57.21         21.85         3.95 o                         
  -3   0   8       2552.04       2400.27        38.68 o                         
  -2   0   8         71.12         52.65         4.92 o                         
  -1   0   8       6418.42       6449.11        37.12 o                         
   0   0   8        321.77        345.00         7.67 o                         
   1   0   8       8331.84       8140.59        35.51 o                         
   2   0   8        936.82       1091.97        15.65 o                         
   3   0   8       3072.41       3052.44        36.74 o                         
   4   0   8       9622.79      11273.42        51.01 o                         
   5   0   8       8749.07       9392.70        45.51 o                         
   6   0   8          4.15         -3.81         3.55 o                         
   7   0   8        206.34        244.52         9.55 o                         
   8   0   8       1217.18       1072.63        17.68 o                         
   9   0   8         29.67         38.35         4.92 o                         
  10   0   8        197.39        157.41         8.15 o                         
  11   0   8        544.77        520.52        14.04 o                         
  12   0   8       1535.23       1550.60        24.34 o                         
  13   0   8        538.77        563.16        15.59 o                         
  14   0   8          0.00          2.79         5.95 o                         
  15   0   8       4409.44       4652.34        45.47 o                         
  16   0   8       2417.08       2403.49        33.70 o                         
  17   0   8        169.80        157.20        12.42 o                         
  18   0   8        551.04        551.97        27.87 o                         
  19   0   8       2226.67       2244.22        56.39 o                         
  20   0   8          0.23         -0.27         9.97 o                         
  21   0   8        997.06       1006.94        32.08 o                         
 -24   1   8         13.48          2.78         9.54 o                         
 -23   1   8        143.87        159.80        13.27 o                         
 -22   1   8        315.92        319.99        16.26 o                         
 -21   1   8         11.72         11.51         7.28 o                         
 -20   1   8        525.12        538.91        14.49 o                         
 -19   1   8         16.55         10.86         5.91 o                         
 -18   1   8       1517.99       1510.08        27.19 o                         
 -17   1   8        154.97        150.17         8.13 o                         
 -16   1   8       1792.35       1769.63        21.99 o                         
 -15   1   8         29.52         38.66         4.78 o                         
 -14   1   8        437.54        417.24        10.35 o                         
 -13   1   8        469.51        416.88         7.50 o                         
 -12   1   8        339.90        347.40         6.85 o                         
 -11   1   8          1.26          0.30         2.39 o                         
 -10   1   8          1.37         -0.97         2.20 o                         
  -9   1   8        111.46        148.75         4.42 o                         
  -8   1   8        510.51        571.31         7.69 o                         
  -7   1   8       2953.78       2858.29        16.16 o                         
  -6   1   8         32.94         24.59         1.94 o                         
  -5   1   8        971.02        867.87         8.70 o                         
  -4   1   8       3686.33       3899.09        24.98 o                         
  -3   1   8       4063.47       4175.67        20.59 o                         
  -2   1   8        116.52         85.78         2.56 o                         
  -1   1   8         72.14         79.06         3.07 o                         
   0   1   8       8560.98       9055.81        33.08 o                         
   1   1   8        129.77        132.05         6.87 o                         
   2   1   8         70.06         56.01         4.91 o                         
   3   1   8       1461.67       1259.68        10.17 o                         
   4   1   8         87.12        165.64         3.79 o                         
   5   1   8       1415.23       1486.22        13.78 o                         
   6   1   8       1894.17       1878.99        15.08 o                         
   7   1   8        175.59        150.48         4.98 o                         
   8   1   8         78.00         52.06         3.56 o                         
   9   1   8        112.86        105.06         4.79 o                         
  10   1   8        213.36        205.19         7.20 o                         
  11   1   8        355.45        336.19         8.20 o                         
  12   1   8       1272.61       1228.80        16.18 o                         
  13   1   8       2486.52       2447.70        22.22 o                         
  14   1   8        834.13        832.29        13.73 o                         
  15   1   8         81.74         89.02         5.82 o                         
  16   1   8        550.33        534.10        13.11 o                         
  17   1   8        310.35        299.94        11.56 o                         
  18   1   8        431.58        442.55        14.09 o                         
  19   1   8         37.75         25.47         6.39 o                         
  20   1   8        295.81        312.02        13.41 o                         
  21   1   8        120.11        118.29        10.00 o                         
 -23   2   8        111.25        123.82        15.55 o                         
 -22   2   8         54.05         42.58         9.21 o                         
 -21   2   8       2863.74       2920.29        43.65 o                         
 -20   2   8         60.55         42.82         9.72 o                         
 -19   2   8       2287.08       2316.70        50.69 o                         
 -18   2   8         72.59         62.95         6.33 o                         
 -17   2   8        835.42        922.44        16.73 o                         
 -16   2   8       1280.45       1365.43        19.37 o                         
 -15   2   8        643.09        657.25        13.23 o                         
 -14   2   8        798.19        822.80        12.31 o                         
 -13   2   8       1443.16       1361.65        13.67 o                         
 -12   2   8          0.04         -3.32         2.57 o                         
 -11   2   8       1272.53       1214.54        13.73 o                         
 -10   2   8        222.64        139.11         4.50 o                         
  -9   2   8        475.83        447.14         7.09 o                         
  -8   2   8       4455.21       4476.94        36.71 o                         
  -7   2   8        177.63        171.51         5.83 o                         
  -6   2   8        490.34        333.35         7.35 o                         
  -5   2   8        174.96        209.78         5.52 o                         
  -4   2   8          2.09          2.52         3.12 o                         
  -3   2   8        461.22        471.46         9.81 o                         
  -2   2   8         83.67         98.11         3.27 o                         
  -1   2   8       1578.99       1555.21        10.85 o                         
   0   2   8         86.65        106.93         4.13 o                         
   1   2   8        116.32         57.40         3.56 o                         
   2   2   8        448.14        340.13         7.17 o                         
   3   2   8       1014.87        815.63        11.11 o                         
   4   2   8       4526.02       4744.32        38.27 o                         
   5   2   8      13004.73      13388.04        70.35 o                         
   6   2   8       1679.28       1462.42        14.13 o                         
   7   2   8       4472.59       4323.11        24.20 o                         
   8   2   8        121.73         87.33         6.25 o                         
   9   2   8         40.79         59.91         4.06 o                         
  10   2   8        632.21        627.02        15.85 o                         
  11   2   8        709.23        706.83        13.68 o                         
  12   2   8       7294.11       7562.14        62.56 o                         
  13   2   8         21.98         28.28         4.65 o                         
  14   2   8        981.88        905.05        17.78 o                         
  15   2   8          1.57          7.90         5.23 o                         
  16   2   8         53.10         47.46         5.77 o                         
  17   2   8       1713.24       1754.05        29.42 o                         
  18   2   8        801.67        810.76        18.67 o                         
  19   2   8        423.56        444.83        16.89 o                         
  20   2   8          6.39          9.37         7.90 o                         
  21   2   8         14.21         25.78         8.82 o                         
 -22   3   8        680.68        677.36        23.49 o                         
 -21   3   8        960.22        948.80        26.41 o                         
 -20   3   8        660.16        653.62        21.79 o                         
 -19   3   8          2.46          6.63         7.98 o                         
 -18   3   8        240.44        214.22        12.83 o                         
 -17   3   8         16.37          5.45         6.45 o                         
 -16   3   8         40.95         23.53         6.62 o                         
 -15   3   8        721.88        716.00        23.20 o                         
 -14   3   8        161.40        133.36        13.75 o                         
 -13   3   8        117.00        131.27         5.12 o                         
 -12   3   8       3373.98       3533.76        22.01 o                         
 -11   3   8        129.75        120.42         4.82 o                         
 -10   3   8        283.87        237.34         5.74 o                         
  -9   3   8         21.98         25.78         3.09 o                         
  -8   3   8         66.08         64.21         3.23 o                         
  -7   3   8        341.23        316.69         8.14 o                         
  -6   3   8        617.85        579.86         9.35 o                         
  -5   3   8        402.95        360.18         7.42 o                         
  -4   3   8        133.16         77.57         3.96 o                         
  -3   3   8        154.10         96.83         5.34 o                         
  -2   3   8       6508.13       6885.86        41.20 o                         
  -1   3   8       1387.41       1436.75        11.17 o                         
   0   3   8       2153.73       1901.45        18.36 o                         
   1   3   8        233.00        236.90         6.56 o                         
   2   3   8       2960.86       2835.55        20.16 o                         
   3   3   8          7.57          3.16         2.32 o                         
   4   3   8       2444.12       2491.77        19.92 o                         
   5   3   8        222.54        211.28         5.59 o                         
   6   3   8        420.96        348.07         7.23 o                         
   7   3   8       1217.04       1211.09        13.58 o                         
   8   3   8        594.09        590.67        10.98 o                         
   9   3   8         52.88         59.55         4.28 o                         
  10   3   8        306.38        302.21         8.05 o                         
  11   3   8       1476.49       1445.42        16.97 o                         
  12   3   8        117.45        122.53         6.02 o                         
  13   3   8        434.45        414.36        12.36 o                         
  14   3   8        799.40        775.72        14.94 o                         
  15   3   8        383.57        390.94        10.51 o                         
  16   3   8        892.18        937.66        17.30 o                         
  17   3   8         45.06         51.34         8.03 o                         
  18   3   8       2125.44       2201.12        34.41 o                         
  19   3   8        106.84         88.35         9.74 o                         
  20   3   8       1907.90       1981.28        36.15 o                         
 -22   4   8        985.72       1021.08        29.20 o                         
 -21   4   8        227.54        250.40        16.07 o                         
 -20   4   8       1111.68       1225.14        30.19 o                         
 -19   4   8        668.52        682.37        22.49 o                         
 -18   4   8         33.00         37.60         8.50 o                         
 -17   4   8        285.45        286.39        14.60 o                         
 -16   4   8         77.72         82.85         9.12 o                         
 -15   4   8         73.80         68.05         8.20 o                         
 -14   4   8       1909.71       1985.40        27.22 o                         
 -13   4   8        256.78        236.43         8.84 o                         
 -12   4   8        682.79        704.25        14.00 o                         
 -11   4   8        187.03        187.68         7.84 o                         
 -10   4   8         10.57         12.00         4.10 o                         
  -9   4   8         80.49         87.06         5.80 o                         
  -8   4   8          1.37          4.03         2.80 o                         
  -7   4   8       2286.18       2199.37        18.05 o                         
  -6   4   8         77.66         90.19         4.41 o                         
  -5   4   8       2622.89       2503.51        25.40 o                         
  -4   4   8       1463.66       1541.63        14.00 o                         
  -3   4   8       2754.27       2432.15        15.80 o                         
  -2   4   8       1640.93       1684.08        13.66 o                         
  -1   4   8       3631.40       3391.19        19.79 o                         
   0   4   8        264.82        381.61         7.08 o                         
   1   4   8       3771.88       3955.83        27.03 o                         
   2   4   8        564.73        587.57         9.06 o                         
   3   4   8       1041.30        993.92        12.16 o                         
   4   4   8         30.11         37.70         3.38 o                         
   5   4   8         86.17        102.49         5.63 o                         
   6   4   8        211.85        206.33         6.27 o                         
   7   4   8        147.70        148.10         5.78 o                         
   8   4   8         74.54         81.13         4.83 o                         
   9   4   8         11.45          9.12         3.64 o                         
  10   4   8        594.68        592.30        11.32 o                         
  11   4   8        267.71        275.18         8.44 o                         
  12   4   8       1158.20       1169.06        18.31 o                         
  13   4   8        153.30        156.05         8.13 o                         
  14   4   8         16.44          8.92         5.10 o                         
  15   4   8        582.31        616.04        14.46 o                         
  16   4   8         14.41         16.04         5.76 o                         
  17   4   8       1225.34       1272.18        37.97 o                         
  18   4   8         30.04         29.93        13.29 o                         
  19   4   8       2158.65       2317.48        42.61 o                         
 -20   5   8       1817.95       1869.77        38.48 o                         
 -19   5   8        208.05        195.03        14.58 o                         
 -18   5   8       1991.91       2175.92        39.23 o                         
 -17   5   8         59.89         45.66         8.80 o                         
 -16   5   8       1588.23       1604.22        32.16 o                         
 -15   5   8          8.26         -3.98         9.65 o                         
 -14   5   8       1407.07       1365.07        24.34 o                         
 -13   5   8        268.34        236.75        10.16 o                         
 -12   5   8          1.36          3.27         4.74 o                         
 -11   5   8       1374.37       1395.63        20.74 o                         
 -10   5   8         50.48         49.66         5.70 o                         
  -9   5   8       1999.05       1981.53        24.52 o                         
  -8   5   8        207.21        219.27         8.64 o                         
  -7   5   8       1154.23       1170.13        18.88 o                         
  -6   5   8        303.87        294.21         9.53 o                         
  -5   5   8       1697.02       1638.53        20.64 o                         
  -4   5   8        953.45        929.20        14.40 o                         
  -3   5   8        238.75        219.92         5.92 o                         
  -2   5   8        215.17        211.66         5.96 o                         
  -1   5   8         24.64         22.39         3.14 o                         
   0   5   8       1937.65       1771.49        18.61 o                         
   1   5   8       1849.82       1765.95        18.82 o                         
   2   5   8       1612.74       1613.62        16.14 o                         
   3   5   8       1515.74       1517.36        15.90 o                         
   4   5   8       1391.42       1470.99        16.04 o                         
   5   5   8       4165.09       4158.72        33.15 o                         
   6   5   8       1345.28       1354.65        16.08 o                         
   7   5   8       1038.65       1097.80        16.73 o                         
   8   5   8        279.34        277.71         9.24 o                         
   9   5   8        171.46        141.93         7.37 o                         
  10   5   8       2563.93       2647.78        27.89 o                         
  11   5   8         69.50         65.67         6.29 o                         
  12   5   8        877.52        866.12        16.63 o                         
  13   5   8        399.15        408.45        12.17 o                         
  14   5   8        131.95        140.83         8.23 o                         
  15   5   8         30.97         32.13         6.22 o                         
  16   5   8        316.42        337.26        14.87 o                         
  17   5   8         34.50         20.54         9.32 o                         
  18   5   8        567.07        580.47        22.55 o                         
 -18   6   8        199.69        201.56        14.98 o                         
 -17   6   8       1614.17       1683.68        35.47 o                         
 -16   6   8        130.29        140.85        12.51 o                         
 -15   6   8        976.36        911.35        25.41 o                         
 -14   6   8         50.70         33.28         7.76 o                         
 -13   6   8        231.91        242.67        10.67 o                         
 -12   6   8        379.52        357.05        12.49 o                         
 -11   6   8         60.26         63.72         6.73 o                         
 -10   6   8        128.07        104.86         7.53 o                         
  -9   6   8        468.64        437.34        14.12 o                         
  -8   6   8          2.87         -1.88         5.04 o                         
  -7   6   8         56.18         49.73         5.97 o                         
  -6   6   8       3007.56       3079.51        34.93 o                         
  -5   6   8         70.61         63.40         6.66 o                         
  -4   6   8         46.16         42.06         5.29 o                         
  -3   6   8        259.60        246.07         9.27 o                         
  -2   6   8         53.47         48.21         5.50 o                         
  -1   6   8        357.59        376.52        10.74 o                         
   0   6   8         10.24         18.29         3.76 o                         
   1   6   8        632.87        656.36        11.35 o                         
   2   6   8       1510.68       1511.82        17.08 o                         
   3   6   8       2200.76       2341.87        23.92 o                         
   4   6   8        188.58        206.70         8.17 o                         
   5   6   8       3809.60       3867.11        31.74 o                         
   6   6   8          4.33         12.16         4.81 o                         
   7   6   8         97.02        100.38         6.72 o                         
   8   6   8        315.22        293.46        10.08 o                         
   9   6   8        385.50        380.89        13.21 o                         
  10   6   8        172.00        201.14         8.98 o                         
  11   6   8        587.35        594.35        14.46 o                         
  12   6   8         45.43         35.95        12.63 o                         
  13   6   8        501.70        509.51        15.66 o                         
  14   6   8        612.00        606.56        17.24 o                         
  15   6   8         71.67         74.64        12.20 o                         
  16   6   8        396.58        393.85        16.76 o                         
 -16   7   8        269.24        286.36        17.10 o                         
 -15   7   8          2.05         -5.63         9.15 o                         
 -14   7   8        253.85        262.20        13.77 o                         
 -13   7   8         64.96         72.46         8.94 o                         
 -12   7   8         56.49         53.50         7.28 o                         
 -11   7   8          5.55         13.61         8.77 o                         
 -10   7   8        115.15        107.22         8.57 o                         
  -9   7   8        447.10        444.49        13.80 o                         
  -8   7   8         53.72         47.55         6.63 o                         
  -7   7   8        382.84        385.51        14.39 o                         
  -6   7   8       1183.53       1230.73        21.45 o                         
  -5   7   8        119.14        142.67         8.70 o                         
  -4   7   8        850.36        874.01        22.06 o                         
  -3   7   8        455.34        404.20        12.60 o                         
  -2   7   8       3582.10       3497.10        60.41 o                         
  -1   7   8         44.92         45.80         8.82 o                         
   0   7   8       1238.62       1187.56        26.31 o                         
   1   7   8         42.47         48.21         7.33 o                         
   2   7   8       3551.43       3774.49        42.81 o                         
   3   7   8        292.31        312.66        13.00 o                         
   4   7   8        187.12        176.70         8.31 o                         
   5   7   8        255.87        234.90        13.99 o                         
   6   7   8        258.09        280.97        10.16 o                         
   7   7   8       1036.25       1077.06        20.57 o                         
   8   7   8        103.33         98.00         8.16 o                         
   9   7   8         11.56         15.58         6.63 o                         
  10   7   8          6.69         11.07         6.64 o                         
  11   7   8         39.58         37.75         6.99 o                         
  12   7   8          8.88         13.35         6.98 o                         
  13   7   8        187.51        205.87        11.87 o                         
  14   7   8       1177.60       1249.46        25.19 o                         
 -13   8   8         11.02         -0.03         9.37 o                         
 -12   8   8        126.35        114.89         9.93 o                         
 -11   8   8        213.00        209.51        14.27 o                         
 -10   8   8         14.27          6.37         6.83 o                         
  -9   8   8          4.84         12.70         9.02 o                         
  -8   8   8         12.39         17.36         6.83 o                         
  -7   8   8         39.00         50.69         7.38 o                         
  -6   8   8        396.14        379.80        15.40 o                         
  -5   8   8       1569.98       1545.14        29.40 o                         
  -4   8   8        150.72        155.20        11.10 o                         
  -3   8   8        618.88        646.82        19.26 o                         
  -2   8   8        413.87        373.29        15.18 o                         
  -1   8   8        337.08        322.48        14.36 o                         
   0   8   8        597.41        584.36        18.16 o                         
   1   8   8       2241.67       2220.10        44.71 o                         
   2   8   8        899.64        885.79        22.04 o                         
   3   8   8        115.91        100.42        11.17 o                         
   4   8   8        563.07        567.18        20.96 o                         
   5   8   8         54.62         57.13        13.77 o                         
   6   8   8        364.21        312.93        16.90 o                         
   7   8   8         88.79         75.24        10.61 o                         
   8   8   8          8.48         14.45         9.00 o                         
   9   8   8          1.87          4.35         7.47 o                         
  10   8   8         31.02         32.66         7.75 o                         
  -7   9   8        279.14        247.90        14.49 o                         
  -6   9   8        246.12        271.77        14.96 o                         
  -5   9   8         40.41         43.91         9.66 o                         
  -4   9   8          1.09          2.40         8.20 o                         
  -3   9   8          2.12        -11.55         8.21 o                         
  -2   9   8       1460.20       1445.04        35.88 o                         
  -1   9   8         33.83         11.10         9.78 o                         
   0   9   8        464.94        444.14        29.42 o                         
   1   9   8         29.38         32.63        11.20 o                         
   2   9   8         76.06         70.36        11.05 o                         
   3   9   8       1765.38       1728.66        37.69 o                         
   4   9   8        232.32        196.98        27.06 o                         
   5   9   8        485.89        546.27        22.76 o                         
 -23   1   9          0.48        -11.06         8.74 o                         
 -22   1   9          0.99        -13.52        10.86 o                         
 -21   1   9        538.29        561.59        18.12 o                         
 -20   1   9         89.12         97.00        11.69 o                         
 -19   1   9        381.04        397.49        12.39 o                         
 -18   1   9        190.45        219.76         9.31 o                         
 -17   1   9         91.70        104.10         7.05 o                         
 -16   1   9       1774.31       1769.01        22.14 o                         
 -15   1   9         10.11         10.75         4.27 o                         
 -14   1   9         24.22         30.70         4.68 o                         
 -13   1   9        165.15        181.44         5.40 o                         
 -12   1   9          0.77          6.53         2.59 o                         
 -11   1   9          5.58         11.54         2.75 o                         
 -10   1   9        237.27        282.82         6.14 o                         
  -9   1   9       1076.17       1030.06        10.91 o                         
  -8   1   9          5.73         14.56         2.71 o                         
  -7   1   9       3705.79       3665.23        20.97 o                         
  -6   1   9         83.82         55.46         2.52 o                         
  -5   1   9         95.91         75.97         3.05 o                         
  -4   1   9        498.96        432.53         5.33 o                         
  -3   1   9       2754.37       2861.69        16.80 o                         
  -2   1   9       1218.60       1202.83        12.58 o                         
  -1   1   9        244.13        212.06         3.60 o                         
   0   1   9       1327.40       1352.27        12.98 o                         
   1   1   9       1850.13       1846.36        15.49 o                         
   2   1   9         12.28         10.03         2.64 o                         
   3   1   9       1188.29       1027.93        12.43 o                         
   4   1   9        675.25        596.98         6.64 o                         
   5   1   9       1645.86       1598.95        16.18 o                         
   6   1   9        906.76       1054.33        11.99 o                         
   7   1   9        662.88        608.74         9.48 o                         
   8   1   9       1464.01       1458.53        15.06 o                         
   9   1   9       1254.86       1237.79        14.40 o                         
  10   1   9       1152.82       1153.27        14.42 o                         
  11   1   9          1.67          0.80         3.48 o                         
  12   1   9         61.35         59.43         4.73 o                         
  13   1   9        240.22        243.71         8.02 o                         
  14   1   9        321.84        299.69         9.00 o                         
  15   1   9       1264.59       1257.33        18.02 o                         
  16   1   9       1465.91       1458.14        23.64 o                         
  17   1   9        548.76        513.84        14.75 o                         
  18   1   9        540.47        555.72        16.02 o                         
  19   1   9        236.27        257.16        13.47 o                         
  20   1   9         17.41         22.30         8.30 o                         
 -23   2   9          0.00         -3.92         9.50 o                         
 -22   2   9         47.39         59.23        10.00 o                         
 -21   2   9         39.52         43.64         9.05 o                         
 -20   2   9        317.61        259.32        14.25 o                         
 -19   2   9          9.08         18.02         7.51 o                         
 -18   2   9          0.44         10.54         9.21 o                         
 -17   2   9         32.03         30.80         6.05 o                         
 -16   2   9          2.61          6.92         5.12 o                         
 -15   2   9        964.27        861.43        19.64 o                         
 -14   2   9        641.24        628.96        11.13 o                         
 -13   2   9       1366.06       1404.82        15.06 o                         
 -12   2   9        123.91        126.11         6.15 o                         
 -11   2   9        332.68        366.14         7.18 o                         
 -10   2   9          5.27          5.39         2.36 o                         
  -9   2   9        388.12        428.40        10.24 o                         
  -8   2   9        143.18        105.49         4.63 o                         
  -7   2   9        407.49        445.08         9.00 o                         
  -6   2   9       1051.86       1045.35        12.31 o                         
  -5   2   9        304.51        327.32         6.94 o                         
  -4   2   9          6.91          6.68         2.91 o                         
  -3   2   9        285.60        278.58         6.08 o                         
  -2   2   9        269.24        240.79         4.98 o                         
  -1   2   9         52.53         40.85         3.03 o                         
   0   2   9        223.92        264.66         6.39 o                         
   1   2   9        281.33        297.91         6.82 o                         
   2   2   9        162.05        187.75         5.79 o                         
   3   2   9         14.01         21.01         3.17 o                         
   4   2   9        628.07        688.25        10.97 o                         
   5   2   9       2995.89       2970.50        27.30 o                         
   6   2   9        440.39        461.85         7.84 o                         
   7   2   9       1418.44       1392.21        17.69 o                         
   8   2   9          6.38          6.88         2.91 o                         
   9   2   9         12.77          9.73         3.16 o                         
  10   2   9       1607.11       1604.68        17.16 o                         
  11   2   9         15.69         17.56         3.79 o                         
  12   2   9         49.64         49.58         5.83 o                         
  13   2   9        223.54        221.89         8.55 o                         
  14   2   9          9.19          6.16         4.85 o                         
  15   2   9        239.19        230.56         9.19 o                         
  16   2   9         50.75         31.23         6.66 o                         
  17   2   9         19.22         12.89         6.89 o                         
  18   2   9        150.95        150.84        11.15 o                         
  19   2   9        503.50        539.70        18.44 o                         
  20   2   9        255.85        252.79        14.16 o                         
 -22   3   9          0.00         -3.72         9.71 o                         
 -21   3   9          7.83         17.26         8.87 o                         
 -20   3   9          0.09          7.29         8.56 o                         
 -19   3   9          4.92         13.46        11.32 o                         
 -18   3   9        285.31        261.24        14.01 o                         
 -17   3   9        188.19        199.77        12.32 o                         
 -16   3   9        455.73        493.20        17.07 o                         
 -15   3   9         85.08         79.89         8.53 o                         
 -14   3   9       1343.10       1394.43        21.74 o                         
 -13   3   9         27.40         28.03         4.40 o                         
 -12   3   9        255.59        249.95         7.35 o                         
 -11   3   9          2.13          9.90         3.34 o                         
 -10   3   9        519.90        514.08        13.46 o                         
  -9   3   9       1504.82       1482.38        15.95 o                         
  -8   3   9        365.85        384.17         8.32 o                         
  -7   3   9        376.95        343.41         7.75 o                         
  -6   3   9        400.92        365.75         8.03 o                         
  -5   3   9        182.15        161.35         5.35 o                         
  -4   3   9       1167.49       1174.99        15.54 o                         
  -3   3   9         27.31         64.27         3.91 o                         
  -2   3   9        339.20        315.58         7.98 o                         
  -1   3   9        104.16         80.57         2.66 o                         
   0   3   9         93.39        120.61         4.80 o                         
   1   3   9       2633.12       2761.40        20.68 o                         
   2   3   9         21.12         22.82         3.44 o                         
   3   3   9       1138.22       1093.03        13.99 o                         
   4   3   9        159.58        137.97         4.14 o                         
   5   3   9        107.02         87.22         3.83 o                         
   6   3   9       2600.90       2570.65        18.61 o                         
   7   3   9        243.48        222.89         6.67 o                         
   8   3   9       3194.37       3275.58        29.94 o                         
   9   3   9        308.15        288.85         7.68 o                         
  10   3   9          1.01          4.03         3.72 o                         
  11   3   9         52.61         62.43         5.86 o                         
  12   3   9         13.89          7.77         4.46 o                         
  13   3   9         85.81         77.60         6.25 o                         
  14   3   9        290.35        296.44        10.27 o                         
  15   3   9        114.49        128.53         7.74 o                         
  16   3   9        218.93        232.57         9.80 o                         
  17   3   9        244.76        235.97        12.88 o                         
  18   3   9         56.70         85.00         9.63 o                         
  19   3   9        138.35        127.06        11.06 o                         
 -21   4   9         73.89         91.54        13.59 o                         
 -20   4   9        102.97        100.55        12.45 o                         
 -19   4   9         17.74         34.89         8.69 o                         
 -18   4   9         58.17         65.79         9.65 o                         
 -17   4   9        155.24        170.23        12.41 o                         
 -16   4   9         79.86         87.18         9.31 o                         
 -15   4   9          1.87          5.49         7.49 o                         
 -14   4   9         46.81         43.51         6.12 o                         
 -13   4   9         22.16         25.49         4.91 o                         
 -12   4   9          0.04          2.44         4.50 o                         
 -11   4   9          9.95         24.97         4.74 o                         
 -10   4   9       1010.14       1036.63        16.82 o                         
  -9   4   9        943.90        923.82        15.54 o                         
  -8   4   9          5.00          5.19         3.12 o                         
  -7   4   9        406.84        412.44         8.68 o                         
  -6   4   9         63.42         67.50         4.18 o                         
  -5   4   9        910.29        835.53        13.04 o                         
  -4   4   9        286.79        273.95         7.16 o                         
  -3   4   9         10.95         24.73         2.39 o                         
  -2   4   9       1190.15       1250.64        11.66 o                         
  -1   4   9        622.92        583.39         8.71 o                         
   0   4   9        250.88        300.51         7.69 o                         
   1   4   9        341.89        319.27         6.55 o                         
   2   4   9       1020.92        978.65        11.14 o                         
   3   4   9         49.64         47.79         3.43 o                         
   4   4   9       1195.32       1143.34        16.74 o                         
   5   4   9         37.50         26.11         4.01 o                         
   6   4   9        939.29        951.80        14.86 o                         
   7   4   9          0.68          4.09         3.76 o                         
   8   4   9          3.07          5.30         3.99 o                         
   9   4   9        185.91        186.75         7.83 o                         
  10   4   9       1198.24       1210.90        18.22 o                         
  11   4   9        697.77        697.61        14.45 o                         
  12   4   9         13.34          9.67         4.82 o                         
  13   4   9        260.50        283.81        15.92 o                         
  14   4   9         78.55         85.10         6.84 o                         
  15   4   9         10.07         16.90         6.34 o                         
  16   4   9          2.26          6.88         5.75 o                         
  17   4   9         87.17         94.86        10.05 o                         
  18   4   9         48.24         55.89         9.29 o                         
 -20   5   9         17.32         28.85         9.88 o                         
 -19   5   9        100.22        121.02        12.70 o                         
 -18   5   9          0.91          3.65        10.86 o                         
 -17   5   9        317.76        348.39        16.78 o                         
 -16   5   9          9.63          0.73         7.91 o                         
 -15   5   9         96.58        105.33        10.22 o                         
 -14   5   9         32.93         38.65         7.44 o                         
 -13   5   9        189.34        179.36         8.80 o                         
 -12   5   9        353.14        364.15        13.84 o                         
 -11   5   9        666.96        655.75        14.79 o                         
 -10   5   9        189.67        166.09         8.30 o                         
  -9   5   9       3230.11       3276.71        31.10 o                         
  -8   5   9          0.96         -4.04         4.51 o                         
  -7   5   9        397.15        373.77        11.54 o                         
  -6   5   9        511.87        456.06        11.60 o                         
  -5   5   9          0.08         -1.44         4.01 o                         
  -4   5   9        240.68        229.38         8.41 o                         
  -3   5   9        146.60        148.14         6.02 o                         
  -2   5   9       1170.62       1186.08        15.10 o                         
  -1   5   9        606.12        593.43         9.58 o                         
   0   5   9        458.88        462.66         9.61 o                         
   1   5   9        619.28        542.08        10.21 o                         
   2   5   9        257.75        230.04         8.49 o                         
   3   5   9        261.69        248.20         8.10 o                         
   4   5   9        447.41        421.82        10.45 o                         
   5   5   9        436.92        431.43        10.64 o                         
   6   5   9        162.99        153.23         7.72 o                         
   7   5   9         30.10         51.05         5.45 o                         
   8   5   9        109.13        110.18         6.80 o                         
   9   5   9       1959.19       2075.73        24.36 o                         
  10   5   9        457.00        447.92        12.22 o                         
  11   5   9         18.66         14.37         5.37 o                         
  12   5   9        267.47        261.60        10.15 o                         
  13   5   9          0.10         -1.06         5.72 o                         
  14   5   9         98.56        107.32         8.06 o                         
  15   5   9        227.16        258.52        11.04 o                         
  16   5   9         61.27         62.52        10.45 o                         
  17   5   9          2.22          1.50         9.52 o                         
 -18   6   9         10.94         22.93         9.69 o                         
 -17   6   9        203.58        199.44        14.50 o                         
 -16   6   9          5.14         12.30         8.96 o                         
 -15   6   9        589.82        661.19        26.74 o                         
 -14   6   9        180.66        183.44        12.18 o                         
 -13   6   9        334.76        351.88        12.47 o                         
 -12   6   9        136.18        115.13         8.64 o                         
 -11   6   9        750.43        720.22        16.76 o                         
 -10   6   9          1.54         -7.92         5.35 o                         
  -9   6   9        150.39        158.69         8.64 o                         
  -8   6   9          0.10          8.81         5.30 o                         
  -7   6   9         76.76         69.60         6.63 o                         
  -6   6   9          2.29         -1.01         5.05 o                         
  -5   6   9       1034.39        967.35        17.69 o                         
  -4   6   9         87.15        104.85         7.04 o                         
  -3   6   9         15.21         23.99         6.47 o                         
  -2   6   9         42.39         46.34         6.56 o                         
  -1   6   9         18.59         13.03         6.46 o                         
   0   6   9        445.52        403.97        12.12 o                         
   1   6   9        213.25        178.16         8.49 o                         
   2   6   9        170.76        141.63         6.84 o                         
   3   6   9         20.59         22.74         4.61 o                         
   4   6   9          0.04         -1.70         4.79 o                         
   5   6   9        644.05        620.53        13.42 o                         
   6   6   9        161.75        174.71         8.11 o                         
   7   6   9       1476.38       1473.19        20.92 o                         
   8   6   9        365.39        355.05        13.41 o                         
   9   6   9        746.94        796.56        16.76 o                         
  10   6   9         27.67         31.16         5.77 o                         
  11   6   9        154.27        157.62        11.13 o                         
  12   6   9        141.77        162.71        10.25 o                         
  13   6   9        273.39        281.23        12.38 o                         
  14   6   9        136.04        134.07         9.92 o                         
  15   6   9        149.32        133.77        14.53 o                         
 -15   7   9        150.46        145.48        13.09 o                         
 -14   7   9        660.52        684.85        20.63 o                         
 -13   7   9        112.19        115.07         9.32 o                         
 -12   7   9       1737.36       1762.53        27.47 o                         
 -11   7   9         21.70         21.47         6.57 o                         
 -10   7   9        256.63        245.10        11.05 o                         
  -9   7   9         56.50         73.75         7.60 o                         
  -8   7   9        209.86        201.81        10.18 o                         
  -7   7   9         65.64         81.49         7.49 o                         
  -6   7   9        131.94        132.55        10.31 o                         
  -5   7   9        181.16        183.42        10.74 o                         
  -4   7   9         66.65         56.33         8.19 o                         
  -3   7   9        433.63        402.80        14.77 o                         
  -2   7   9       1060.00       1004.59        22.16 o                         
  -1   7   9        187.64        166.30        11.94 o                         
   0   7   9        169.56        160.90        10.33 o                         
   1   7   9        431.93        457.27        15.58 o                         
   2   7   9        790.76        757.79        19.47 o                         
   3   7   9          4.60         -2.90         7.23 o                         
   4   7   9         69.20         76.85         8.41 o                         
   5   7   9        988.78       1005.24        19.90 o                         
   6   7   9        597.87        623.81        16.34 o                         
   7   7   9        194.85        201.56         9.44 o                         
   8   7   9        639.10        689.06        17.37 o                         
   9   7   9          1.17          3.38         6.79 o                         
  10   7   9        200.60        221.59        11.45 o                         
  11   7   9          0.00          6.66         7.10 o                         
  12   7   9         67.25         66.69         9.09 o                         
  13   7   9          2.67          8.44         7.64 o                         
 -12   8   9        209.24        232.58        15.58 o                         
 -11   8   9         28.70         12.70         7.97 o                         
 -10   8   9         26.25         22.90         8.27 o                         
  -9   8   9         33.35         45.52         8.87 o                         
  -8   8   9        614.59        589.77        19.46 o                         
  -7   8   9        304.99        329.62        15.09 o                         
  -6   8   9        296.24        302.82        16.89 o                         
  -5   8   9        630.65        610.14        19.19 o                         
  -4   8   9        231.19        226.33        12.54 o                         
  -3   8   9        132.98        150.95        11.16 o                         
  -2   8   9          7.76         -2.14         7.43 o                         
  -1   8   9          3.42          8.96         6.97 o                         
   0   8   9       1004.81        954.86        23.14 o                         
   1   8   9        579.45        547.25        18.11 o                         
   2   8   9        285.51        286.60        13.84 o                         
   3   8   9        109.73         82.96        11.01 o                         
   4   8   9         10.89         -3.92        12.40 o                         
   5   8   9         23.76         39.72         9.57 o                         
   6   8   9        262.72        253.01        20.92 o                         
   7   8   9         17.62         22.81        11.69 o                         
   8   8   9        109.33        121.35        15.41 o                         
   9   8   9         36.53         32.74        10.16 o                         
  -5   9   9         30.67         24.65         8.69 o                         
  -4   9   9        100.46         86.01        10.78 o                         
  -3   9   9         34.72         53.99        10.10 o                         
  -2   9   9         47.29         59.43        11.64 o                         
  -1   9   9        514.95        474.52        21.11 o                         
   0   9   9         22.80         25.54        10.09 o                         
   1   9   9         37.38         34.14        11.05 o                         
   2   9   9        285.99        312.24        18.28 o                         
   3   9   9         34.32         53.37        11.58 o                         
 -23   0  10        831.49        934.80        41.94 o                         
 -22   0  10         50.63         56.17        14.73 o                         
 -21   0  10       1662.11       1829.85        47.97 o                         
 -20   0  10         21.42          5.54        20.97 o                         
 -19   0  10        116.34         97.90        12.51 o                         
 -18   0  10        344.31        358.62        19.87 o                         
 -17   0  10        309.89        306.73        14.53 o                         
 -16   0  10        561.86        533.49        17.87 o                         
 -15   0  10        188.98        168.24        17.35 o                         
 -14   0  10         88.95         75.86         7.72 o                         
 -13   0  10         62.30         52.70         5.43 o                         
 -12   0  10        470.42        423.69        11.37 o                         
 -11   0  10         47.43         42.72         4.61 o                         
 -10   0  10        397.52        439.13        13.68 o                         
  -9   0  10       2041.78       1997.23        22.36 o                         
  -8   0  10        927.03        900.19        14.81 o                         
  -7   0  10        836.60        627.87        12.10 o                         
  -6   0  10        140.03        107.37         6.98 o                         
  -5   0  10      23780.64      25693.17       165.51 o                         
  -4   0  10       1358.20       1420.72        17.05 o                         
  -3   0  10      17859.58      18453.97        65.67 o                         
  -2   0  10       3710.96       3939.87        48.94 o                         
  -1   0  10       3453.14       3344.64        25.29 o                         
   0   0  10       1379.35       1521.99        17.23 o                         
   1   0  10          1.42          3.92         2.99 o                         
   2   0  10        387.52        455.16        15.02 o                         
   3   0  10        236.94        269.89         8.11 o                         
   4   0  10         77.82         94.88         7.24 o                         
   5   0  10        545.83        456.77        11.11 o                         
   6   0  10       3359.65       3812.11        39.14 o                         
   7   0  10          1.26          3.25         3.94 o                         
   8   0  10        235.67        192.99        10.02 o                         
   9   0  10         48.09         43.13         5.63 o                         
  10   0  10        216.34        186.05         9.25 o                         
  11   0  10       4283.27       4445.32        44.19 o                         
  12   0  10       1387.48       1405.06        36.56 o                         
  13   0  10       3835.83       3910.87        41.51 o                         
  14   0  10        862.99        831.35        20.34 o                         
  15   0  10        613.84        618.43        18.19 o                         
  16   0  10       1148.48       1151.22        36.70 o                         
  17   0  10          0.97          5.96         8.80 o                         
  18   0  10        798.05        788.94        26.60 o                         
  19   0  10        223.31        209.54        20.39 o                         
  20   0  10        121.89        167.05        36.14 o                         
 -23   1  10        125.25        140.03        25.79 o                         
 -22   1  10       1064.12       1109.15        27.90 o                         
 -21   1  10        418.96        426.49        17.63 o                         
 -20   1  10        269.75        290.30        12.77 o                         
 -19   1  10       1208.28       1204.58        23.08 o                         
 -18   1  10        330.19        378.32        13.44 o                         
 -17   1  10        154.74        173.71         9.37 o                         
 -16   1  10         56.75         40.07         6.01 o                         
 -15   1  10         79.20         90.10         6.04 o                         
 -14   1  10         32.16         12.24         3.88 o                         
 -13   1  10       1076.23        999.69        12.23 o                         
 -12   1  10         96.60         73.28         4.44 o                         
 -11   1  10        641.19        557.99         8.90 o                         
 -10   1  10       1404.86       1221.67        12.57 o                         
  -9   1  10       1349.32       1134.67        11.69 o                         
  -8   1  10       3309.77       3124.52        18.59 o                         
  -7   1  10        236.75        235.73         5.25 o                         
  -6   1  10       3180.59       2913.06        16.71 o                         
  -5   1  10         82.83        106.12         3.92 o                         
  -4   1  10       3024.09       2993.06        17.13 o                         
  -3   1  10       2156.99       2164.98        17.95 o                         
  -2   1  10       2801.40       2642.57        18.53 o                         
  -1   1  10       1827.22       1632.87         9.63 o                         
   0   1  10         64.13         45.40         3.31 o                         
   1   1  10        888.95        727.85        10.37 o                         
   2   1  10        508.92        556.93         9.64 o                         
   3   1  10        186.08        133.27         5.23 o                         
   4   1  10        210.59        199.88         4.03 o                         
   5   1  10        559.12        718.60        14.22 o                         
   6   1  10        345.82        356.57         7.21 o                         
   7   1  10        670.70        705.10        11.33 o                         
   8   1  10       1992.35       2133.30        23.59 o                         
   9   1  10          6.80          5.25         3.19 o                         
  10   1  10       1801.76       1827.27        18.45 o                         
  11   1  10          0.07          0.64         3.64 o                         
  12   1  10       1736.75       1753.37        22.27 o                         
  13   1  10          1.91          0.09         4.06 o                         
  14   1  10       3398.25       3391.67        31.84 o                         
  15   1  10        592.11        586.23        13.85 o                         
  16   1  10        615.84        647.60        14.84 o                         
  17   1  10        570.28        583.32        17.99 o                         
  18   1  10          0.02         -0.15         7.44 o                         
  19   1  10        260.85        293.01        14.61 o                         
  20   1  10         13.89          9.29         8.86 o                         
 -22   2  10        288.80        334.82        17.17 o                         
 -21   2  10        872.61        904.88        25.35 o                         
 -20   2  10        845.42        920.54        24.70 o                         
 -19   2  10        683.09        651.17        20.91 o                         
 -18   2  10        926.27        871.03        22.85 o                         
 -17   2  10       1900.91       2000.90        32.84 o                         
 -16   2  10        540.65        487.83        13.92 o                         
 -15   2  10          2.76          9.22         5.11 o                         
 -14   2  10        104.82        104.10         6.07 o                         
 -13   2  10        411.67        363.45         8.80 o                         
 -12   2  10       1944.61       1975.81        19.18 o                         
 -11   2  10       2432.74       2359.65        25.10 o                         
 -10   2  10       1203.61       1062.52        14.27 o                         
  -9   2  10       1811.50       1604.52        22.11 o                         
  -8   2  10        978.62        918.24        13.46 o                         
  -7   2  10       1218.20       1146.98        13.89 o                         
  -6   2  10       1122.83       1118.53        13.19 o                         
  -5   2  10       1471.70       1386.16        14.27 o                         
  -4   2  10       1019.60        973.92        11.69 o                         
  -3   2  10        849.39        920.90        11.93 o                         
  -2   2  10       4394.10       4166.31        41.82 o                         
  -1   2  10        317.08        319.47         9.91 o                         
   0   2  10       6084.28       5896.54        46.33 o                         
   1   2  10         45.94         27.48         3.18 o                         
   2   2  10       5020.15       4786.63        28.84 o                         
   3   2  10        505.00        537.59        10.44 o                         
   4   2  10         16.30          4.80         3.17 o                         
   5   2  10        531.98        518.32        10.27 o                         
   6   2  10         41.28         27.50         3.49 o                         
   7   2  10       3029.83       3015.68        20.64 o                         
   8   2  10        193.94        172.09         5.96 o                         
   9   2  10       4935.00       5078.90        34.00 o                         
  10   2  10        448.48        451.11        11.08 o                         
  11   2  10       1010.99        981.62        16.26 o                         
  12   2  10        325.68        322.63        10.33 o                         
  13   2  10       1571.50       1586.82        21.90 o                         
  14   2  10        392.64        352.84        11.21 o                         
  15   2  10        972.63        947.67        17.75 o                         
  16   2  10        709.95        667.13        15.39 o                         
  17   2  10         16.43         11.92         6.53 o                         
  18   2  10         32.68         42.24         9.20 o                         
  19   2  10        119.44        110.43        10.44 o                         
 -22   3  10        737.11        824.25        26.05 o                         
 -21   3  10        104.27        119.20        13.96 o                         
 -20   3  10        597.85        561.14        30.84 o                         
 -19   3  10        232.99        235.45        14.18 o                         
 -18   3  10          5.33          0.67         8.50 o                         
 -17   3  10        711.96        721.76        23.53 o                         
 -16   3  10        105.57         93.02        11.43 o                         
 -15   3  10         12.74         27.69         7.11 o                         
 -14   3  10        398.27        368.21        12.10 o                         
 -13   3  10        472.52        417.55        10.88 o                         
 -12   3  10         10.75         14.84         3.69 o                         
 -11   3  10        272.32        227.60         7.26 o                         
 -10   3  10       2491.90       2369.85        23.68 o                         
  -9   3  10          0.23          2.48         3.40 o                         
  -8   3  10        971.98        915.62        12.88 o                         
  -7   3  10         37.87         25.20         3.23 o                         
  -6   3  10       4947.24       4725.57        27.86 o                         
  -5   3  10       1875.67       1851.37        17.26 o                         
  -4   3  10       2927.39       2879.62        21.21 o                         
  -3   3  10        631.22        579.09         9.28 o                         
  -2   3  10       1542.02       1398.00        19.76 o                         
  -1   3  10        560.87        530.17         9.08 o                         
   0   3  10        309.76        304.77         9.68 o                         
   1   3  10        154.99        137.77         5.44 o                         
   2   3  10        284.89        319.84         9.46 o                         
   3   3  10         14.17         16.59         3.40 o                         
   4   3  10         39.43         48.84         4.22 o                         
   5   3  10         14.55         19.68         3.77 o                         
   6   3  10         74.40        105.55         5.79 o                         
   7   3  10        470.50        463.15        16.03 o                         
   8   3  10        581.67        627.35        15.26 o                         
   9   3  10          8.57         12.69         4.15 o                         
  10   3  10        404.84        422.58        12.01 o                         
  11   3  10         23.53         16.11         4.53 o                         
  12   3  10       1224.97       1292.70        21.18 o                         
  13   3  10         65.44         64.13         6.33 o                         
  14   3  10        727.19        720.12        16.43 o                         
  15   3  10       1073.31       1069.14        19.08 o                         
  16   3  10        288.19        318.43        11.50 o                         
  17   3  10        632.91        632.79        17.37 o                         
  18   3  10        498.92        532.70        21.13 o                         
  19   3  10        212.10        240.86        13.80 o                         
 -21   4  10        380.50        388.95        19.10 o                         
 -20   4  10          0.02         13.03         8.69 o                         
 -19   4  10        158.88        158.06        12.92 o                         
 -18   4  10         52.49         54.47         9.12 o                         
 -17   4  10        772.33        752.99        22.39 o                         
 -16   4  10         53.21         58.50        10.02 o                         
 -15   4  10         18.04          4.55         6.71 o                         
 -14   4  10        169.67        174.81        10.11 o                         
 -13   4  10        347.76        356.46        10.87 o                         
 -12   4  10        114.68        100.82         6.87 o                         
 -11   4  10          2.23          6.50         4.48 o                         
 -10   4  10         27.31         20.83         4.22 o                         
  -9   4  10        253.24        243.34         8.79 o                         
  -8   4  10        491.65        514.30        11.96 o                         
  -7   4  10       8479.66       8390.61        38.95 o                         
  -6   4  10        528.00        463.77         9.98 o                         
  -5   4  10       6130.85       6107.03        48.25 o                         
  -4   4  10       1898.55       1901.28        23.90 o                         
  -3   4  10       1447.08       1289.83        14.84 o                         
  -2   4  10        183.43        166.11         5.85 o                         
  -1   4  10        466.89        430.20         7.18 o                         
   0   4  10         45.34         34.93         3.66 o                         
   1   4  10        281.08        278.89         7.73 o                         
   2   4  10        167.17        158.62         6.39 o                         
   3   4  10         63.80         60.65         4.60 o                         
   4   4  10         84.93         80.99         5.35 o                         
   5   4  10        171.72        148.45         6.67 o                         
   6   4  10       1214.95       1170.34        16.87 o                         
   7   4  10          1.06          2.43         5.32 o                         
   8   4  10        883.22        839.34        15.10 o                         
   9   4  10        308.70        313.59        10.71 o                         
  10   4  10         21.19         22.65         4.94 o                         
  11   4  10        597.52        611.17        14.03 o                         
  12   4  10        454.99        453.99        12.55 o                         
  13   4  10        603.32        601.06        14.59 o                         
  14   4  10       1026.69       1102.34        19.75 o                         
  15   4  10        165.78        185.05        12.11 o                         
  16   4  10        683.89        714.97        16.86 o                         
  17   4  10        535.85        570.85        19.12 o                         
  18   4  10        623.32        703.12        25.15 o                         
 -19   5  10        121.70        124.17        12.63 o                         
 -18   5  10        304.61        361.47        18.06 o                         
 -17   5  10        483.61        493.81        19.66 o                         
 -16   5  10          0.01         13.52        10.12 o                         
 -15   5  10          4.97         -6.07         7.55 o                         
 -14   5  10          1.10          0.54         7.34 o                         
 -13   5  10         41.59         44.01         5.97 o                         
 -12   5  10       1330.20       1412.24        28.66 o                         
 -11   5  10        302.95        292.10        10.54 o                         
 -10   5  10         86.72         89.41         6.79 o                         
  -9   5  10        256.19        250.75         9.67 o                         
  -8   5  10       1657.94       1595.59        21.87 o                         
  -7   5  10        997.39        981.15        17.10 o                         
  -6   5  10       1466.42       1462.34        20.38 o                         
  -5   5  10         32.11         28.96         5.89 o                         
  -4   5  10        655.58        635.35        22.42 o                         
  -3   5  10       1154.63       1081.35        18.56 o                         
  -2   5  10        461.70        463.28        11.75 o                         
  -1   5  10       1374.19       1392.09        19.76 o                         
   0   5  10        121.46        112.22         6.81 o                         
   1   5  10       1255.38       1236.56        19.15 o                         
   2   5  10        120.41        102.39         5.81 o                         
   3   5  10       1099.90       1090.56        16.19 o                         
   4   5  10        121.62        142.82         6.90 o                         
   5   5  10          9.45          5.94         4.24 o                         
   6   5  10        165.16        141.52         7.13 o                         
   7   5  10         27.74         24.22         5.87 o                         
   8   5  10        299.91        296.75        10.03 o                         
   9   5  10       1605.16       1654.20        22.43 o                         
  10   5  10        777.03        745.55        15.72 o                         
  11   5  10        253.01        233.79         9.88 o                         
  12   5  10       1373.37       1410.75        21.92 o                         
  13   5  10        392.61        388.39        12.61 o                         
  14   5  10        219.93        247.52        10.63 o                         
  15   5  10        139.95        144.21         9.32 o                         
  16   5  10        260.91        261.10        13.85 o                         
 -17   6  10        361.63        393.50        26.29 o                         
 -16   6  10        265.41        322.35        17.03 o                         
 -15   6  10        257.81        246.54        14.85 o                         
 -14   6  10        140.42        137.69        10.18 o                         
 -13   6  10         97.79        109.88         8.51 o                         
 -12   6  10         92.69         79.61         7.69 o                         
 -11   6  10         21.55         21.53         7.00 o                         
 -10   6  10       1549.84       1538.09        23.69 o                         
  -9   6  10        187.26        165.01         9.08 o                         
  -8   6  10        981.90        958.29        18.45 o                         
  -7   6  10        819.35        773.98        19.04 o                         
  -6   6  10         14.75         13.68         6.15 o                         
  -5   6  10         96.09         84.17         7.77 o                         
  -4   6  10         12.19         12.38         6.99 o                         
  -3   6  10        358.84        327.64        12.66 o                         
  -2   6  10        783.34        779.77        20.30 o                         
  -1   6  10         24.75         17.38         5.70 o                         
   0   6  10        732.99        756.01        18.64 o                         
   1   6  10         92.32         93.73         7.38 o                         
   2   6  10       1489.77       1467.70        23.30 o                         
   3   6  10          0.32          7.28         6.69 o                         
   4   6  10        146.60        150.52         8.54 o                         
   5   6  10          1.07         -6.77         6.32 o                         
   6   6  10        152.84        140.41         7.66 o                         
   7   6  10        236.64        248.57        10.68 o                         
   8   6  10        418.45        369.21        11.71 o                         
   9   6  10        852.39        861.17        18.69 o                         
  10   6  10        168.63        195.18         9.49 o                         
  11   6  10       2048.60       2053.45        27.59 o                         
  12   6  10         43.74         43.93         7.68 o                         
  13   6  10       1156.49       1219.59        24.22 o                         
  14   6  10          0.05        -12.67         7.97 o                         
 -15   7  10         12.20         14.42         9.75 o                         
 -14   7  10         24.60         21.12         8.42 o                         
 -13   7  10          6.26         14.87        11.28 o                         
 -12   7  10         24.98          9.58         7.42 o                         
 -11   7  10         18.69         19.44        11.72 o                         
 -10   7  10         39.05         31.74         7.84 o                         
  -9   7  10        148.60        139.84        10.87 o                         
  -8   7  10       1080.03       1036.48        23.58 o                         
  -7   7  10        151.91        135.62        10.21 o                         
  -6   7  10       1217.68       1167.24        27.75 o                         
  -5   7  10       1273.35       1257.84        25.56 o                         
  -4   7  10       1758.67       1772.38        29.74 o                         
  -3   7  10         63.93         69.03         8.30 o                         
  -2   7  10        850.07        871.05        21.19 o                         
  -1   7  10         32.02         31.52         7.14 o                         
   0   7  10        689.38        623.09        18.18 o                         
   1   7  10          0.97          7.66         6.64 o                         
   2   7  10          0.16          4.06         6.62 o                         
   3   7  10         28.88         30.41         7.67 o                         
   4   7  10         20.22         19.66         6.83 o                         
   5   7  10        155.78        149.37        17.30 o                         
   6   7  10        181.16        176.21         9.95 o                         
   7   7  10         33.17         41.44         6.95 o                         
   8   7  10        141.37        130.27        10.41 o                         
   9   7  10         26.88         21.49         7.83 o                         
  10   7  10        110.74        100.68        10.20 o                         
  11   7  10         66.16         46.80         8.94 o                         
  12   7  10        707.26        754.44        20.94 o                         
 -11   8  10          0.62         11.06         8.57 o                         
 -10   8  10        222.76        255.16        14.99 o                         
  -9   8  10        267.55        276.11        14.39 o                         
  -8   8  10         82.10         85.95        10.38 o                         
  -7   8  10        546.33        585.69        20.12 o                         
  -6   8  10         32.67         18.13         7.74 o                         
  -5   8  10       1235.24       1225.03        26.91 o                         
  -4   8  10        151.65        158.46        11.73 o                         
  -3   8  10        613.79        633.55        19.95 o                         
  -2   8  10        221.82        230.86        16.02 o                         
  -1   8  10        415.52        385.67        15.93 o                         
   0   8  10         35.11         36.82         8.57 o                         
   1   8  10         37.74         48.28         8.43 o                         
   2   8  10        797.87        822.21        22.15 o                         
   3   8  10        141.74        148.33        11.63 o                         
   4   8  10         45.68         46.43         9.98 o                         
   5   8  10         54.13         40.62         9.84 o                         
   6   8  10          8.55         -0.12        13.38 o                         
   7   8  10          7.29          0.67         9.11 o                         
   8   8  10        113.35        140.85        13.59 o                         
 -22   1  11        315.02        340.98        20.13 o                         
 -21   1  11        457.26        447.29        21.61 o                         
 -20   1  11         19.67         43.31        10.12 o                         
 -19   1  11        314.76        333.73        14.63 o                         
 -18   1  11         47.17         31.32         7.24 o                         
 -17   1  11         11.47          9.74         6.14 o                         
 -16   1  11        282.28        294.67        12.49 o                         
 -15   1  11        152.31        125.04         8.78 o                         
 -14   1  11        693.79        628.49        16.42 o                         
 -13   1  11         15.91          3.17         3.37 o                         
 -12   1  11        197.67        180.01         6.45 o                         
 -11   1  11       1125.51       1110.10        14.66 o                         
 -10   1  11        248.32        237.56         6.07 o                         
  -9   1  11       1025.14        961.39        11.05 o                         
  -8   1  11        508.05        485.24         7.76 o                         
  -7   1  11       1105.16       1028.19        12.88 o                         
  -6   1  11       1334.62       1230.14        14.83 o                         
  -5   1  11        128.11        128.58         4.30 o                         
  -4   1  11        478.85        416.00         6.74 o                         
  -3   1  11         57.93         89.09         3.56 o                         
  -2   1  11       1950.75       1993.71        14.50 o                         
  -1   1  11        972.72        980.03        14.87 o                         
   0   1  11        166.88        172.25         5.57 o                         
   1   1  11         11.72         20.06         3.10 o                         
   2   1  11         69.79         80.96         4.36 o                         
   3   1  11         36.40         34.46         3.48 o                         
   4   1  11        327.83        273.92         8.12 o                         
   5   1  11        718.18        692.12         9.21 o                         
   6   1  11        330.80        271.96         6.48 o                         
   7   1  11         85.88         83.57         4.60 o                         
   8   1  11         32.05         40.30         3.90 o                         
   9   1  11        653.42        615.90        12.43 o                         
  10   1  11        554.79        589.46        12.48 o                         
  11   1  11         23.67         21.65         4.55 o                         
  12   1  11        452.51        427.05        12.25 o                         
  13   1  11       1139.98       1183.89        18.79 o                         
  14   1  11         66.75         63.66         6.39 o                         
  15   1  11         19.60         12.89         6.50 o                         
  16   1  11         11.00          4.98         6.86 o                         
  17   1  11        188.37        183.37        10.50 o                         
  18   1  11        117.76        111.36        11.79 o                         
  19   1  11        100.85        112.36        12.60 o                         
 -22   2  11         59.10         69.07        11.35 o                         
 -21   2  11          8.55          2.45         8.74 o                         
 -20   2  11         41.95         26.44        10.33 o                         
 -19   2  11         70.28         75.61         9.82 o                         
 -18   2  11          8.26         16.44         7.71 o                         
 -17   2  11        537.35        477.45        17.22 o                         
 -16   2  11        529.01        473.55        16.73 o                         
 -15   2  11        425.45        398.60        12.64 o                         
 -14   2  11          1.45          5.30         4.89 o                         
 -13   2  11          0.01         -2.29         3.61 o                         
 -12   2  11         71.59         74.39         5.10 o                         
 -11   2  11        802.32        732.80        14.78 o                         
 -10   2  11        294.38        300.16         8.00 o                         
  -9   2  11        345.47        327.32         8.93 o                         
  -8   2  11          6.86          6.42         3.11 o                         
  -7   2  11        728.63        745.96        14.01 o                         
  -6   2  11        213.95        205.61         6.49 o                         
  -5   2  11          0.01          0.59         2.65 o                         
  -4   2  11        835.12        847.15        11.91 o                         
  -3   2  11          4.85          5.17         2.90 o                         
  -2   2  11        444.92        394.73         7.32 o                         
  -1   2  11        152.32        161.36         5.37 o                         
   0   2  11        422.15        414.20         8.52 o                         
   1   2  11        142.11        169.04         5.84 o                         
   2   2  11        169.77        174.30         8.06 o                         
   3   2  11         15.65         26.41         3.49 o                         
   4   2  11         99.52        120.51         7.88 o                         
   5   2  11        595.79        550.91        11.00 o                         
   6   2  11         95.13        103.31         5.59 o                         
   7   2  11       1310.06       1254.45        19.53 o                         
   8   2  11        745.32        764.02        13.81 o                         
   9   2  11        241.79        225.93         8.44 o                         
  10   2  11         86.47         91.08         6.25 o                         
  11   2  11         30.24         37.85         5.41 o                         
  12   2  11         34.77         28.54         5.08 o                         
  13   2  11          0.27          1.48         5.09 o                         
  14   2  11         23.74         15.90         5.55 o                         
  15   2  11        132.53        124.55         8.04 o                         
  16   2  11         45.95         42.20         6.62 o                         
  17   2  11        250.96        236.56        11.52 o                         
  18   2  11        105.93         91.15        11.13 o                         
 -21   3  11        204.28        248.53        20.05 o                         
 -20   3  11        133.15        139.42        12.58 o                         
 -19   3  11        287.99        325.76        16.46 o                         
 -18   3  11        576.08        556.18        19.58 o                         
 -17   3  11         91.83         91.38         9.61 o                         
 -16   3  11        115.41        131.57        11.69 o                         
 -15   3  11        203.83        193.18        14.23 o                         
 -14   3  11        409.54        377.41        12.43 o                         
 -13   3  11        466.24        466.22        11.95 o                         
 -12   3  11       2487.37       2532.93        28.15 o                         
 -11   3  11       1282.98       1263.13        16.29 o                         
 -10   3  11        260.41        228.51         7.43 o                         
  -9   3  11        269.95        228.25         7.22 o                         
  -8   3  11        605.98        583.46        10.82 o                         
  -7   3  11        122.46        126.77         5.64 o                         
  -6   3  11        135.91        143.22         5.65 o                         
  -5   3  11        799.67        750.43        11.47 o                         
  -4   3  11        642.24        665.08        10.40 o                         
  -3   3  11        656.24        659.07        12.75 o                         
  -2   3  11        665.86        661.11        12.90 o                         
  -1   3  11         71.66         59.09         3.88 o                         
   0   3  11          0.24          1.43         3.07 o                         
   1   3  11       1390.25       1328.00        15.50 o                         
   2   3  11        774.59        718.41        12.04 o                         
   3   3  11       1079.49       1095.22        19.89 o                         
   4   3  11         36.73         37.89         4.34 o                         
   5   3  11       3136.60       3191.13        37.18 o                         
   6   3  11       1061.64       1044.92        15.86 o                         
   7   3  11         87.40         76.68         5.71 o                         
   8   3  11         30.01         24.81         4.43 o                         
   9   3  11        106.24        113.70         6.87 o                         
  10   3  11        102.11        109.25         6.60 o                         
  11   3  11        203.52        198.27         9.43 o                         
  12   3  11        190.96        167.12         9.78 o                         
  13   3  11        205.18        188.34         8.89 o                         
  14   3  11          3.78         -0.27         5.49 o                         
  15   3  11        127.80        150.87         8.85 o                         
  16   3  11         49.68         30.10         6.55 o                         
  17   3  11        122.29        128.55        11.14 o                         
  18   3  11        182.54        150.18        14.99 o                         
 -20   4  11        416.69        442.75        19.63 o                         
 -19   4  11          1.04         -0.83         8.52 o                         
 -18   4  11          0.63          1.98         9.47 o                         
 -17   4  11         15.37         19.02         8.87 o                         
 -16   4  11         29.33         33.61         8.59 o                         
 -15   4  11         17.91         24.58         7.49 o                         
 -14   4  11        290.69        300.60        12.14 o                         
 -13   4  11          5.14          9.15         5.31 o                         
 -12   4  11         51.96         43.91         5.54 o                         
 -11   4  11         67.72         74.94         7.50 o                         
 -10   4  11       2438.11       2440.77        26.30 o                         
  -9   4  11        111.69        118.15         6.83 o                         
  -8   4  11       1228.20       1134.29        17.56 o                         
  -7   4  11        865.62        872.36        13.31 o                         
  -6   4  11        506.10        519.96        10.36 o                         
  -5   4  11        337.70        347.99         8.55 o                         
  -4   4  11         11.43          6.73         3.99 o                         
  -3   4  11        445.69        422.70        11.02 o                         
  -2   4  11        500.63        493.41        12.06 o                         
  -1   4  11       1030.27       1033.35        16.88 o                         
   0   4  11        472.50        440.88        11.51 o                         
   1   4  11        337.95        375.92         9.11 o                         
   2   4  11        102.38         97.92         6.73 o                         
   3   4  11        323.69        330.11         9.17 o                         
   4   4  11         63.66         69.39         5.19 o                         
   5   4  11         11.01         13.49         6.56 o                         
   6   4  11        105.03        107.70         6.35 o                         
   7   4  11        253.02        224.59         8.60 o                         
   8   4  11        306.83        318.74        10.11 o                         
   9   4  11         57.61         51.21         5.68 o                         
  10   4  11         23.60         35.48         5.32 o                         
  11   4  11        342.59        359.42        12.85 o                         
  12   4  11          3.28         -5.34         5.17 o                         
  13   4  11        405.80        389.64        12.37 o                         
  14   4  11         12.16          2.83         6.19 o                         
  15   4  11         57.66         61.08         7.32 o                         
  16   4  11          0.03          0.50         6.73 o                         
  17   4  11         16.88         22.54         8.98 o                         
 -18   5  11        199.13        220.88        15.22 o                         
 -17   5  11         41.15         30.95         8.78 o                         
 -16   5  11          9.38          1.16         7.89 o                         
 -15   5  11        176.37        185.03        18.37 o                         
 -14   5  11          0.22          3.23         6.43 o                         
 -13   5  11        452.68        505.03        13.98 o                         
 -12   5  11        136.68        115.76         8.15 o                         
 -11   5  11        146.36        151.11        12.93 o                         
 -10   5  11        239.44        233.34         9.76 o                         
  -9   5  11       1549.92       1567.28        22.35 o                         
  -8   5  11        417.44        433.96        12.27 o                         
  -7   5  11        461.29        438.01        13.98 o                         
  -6   5  11        218.31        178.30         9.53 o                         
  -5   5  11         74.99         74.72         6.97 o                         
  -4   5  11        310.82        311.47        11.98 o                         
  -3   5  11        139.04        155.62         7.81 o                         
  -2   5  11       1965.30       1828.39        23.28 o                         
  -1   5  11        115.32        106.38         6.99 o                         
   0   5  11        602.41        620.47        14.30 o                         
   1   5  11         48.77         36.56         7.09 o                         
   2   5  11        308.96        309.07        10.67 o                         
   3   5  11         56.71         47.87         5.82 o                         
   4   5  11         47.57         52.26         6.13 o                         
   5   5  11         15.93         13.30         4.64 o                         
   6   5  11        222.17        213.73         8.70 o                         
   7   5  11         12.53         14.24         5.02 o                         
   8   5  11        343.55        333.03        10.89 o                         
   9   5  11        544.60        525.75        13.55 o                         
  10   5  11        258.26        242.36         9.98 o                         
  11   5  11        275.14        290.12        11.04 o                         
  12   5  11        274.34        278.82        11.16 o                         
  13   5  11         17.33         11.69         6.10 o                         
  14   5  11         93.02        107.65         8.42 o                         
  15   5  11          5.80         14.84         6.79 o                         
 -16   6  11         38.68         37.26         9.76 o                         
 -15   6  11        427.32        427.89        18.87 o                         
 -14   6  11        131.25        111.12        10.05 o                         
 -13   6  11        242.10        236.31        14.50 o                         
 -12   6  11         34.91         27.57         8.61 o                         
 -11   6  11         21.14         23.32         7.29 o                         
 -10   6  11        117.29        108.04         9.34 o                         
  -9   6  11         19.98         17.23         8.24 o                         
  -8   6  11        236.53        269.04        18.45 o                         
  -7   6  11        222.87        218.89        11.42 o                         
  -6   6  11          6.20         11.52         6.12 o                         
  -5   6  11         97.00         84.60         9.04 o                         
  -4   6  11        141.08        127.47         9.27 o                         
  -3   6  11         29.61         15.98         6.08 o                         
  -2   6  11         54.79         56.03         7.86 o                         
  -1   6  11          4.44          5.64         5.90 o                         
   0   6  11          0.05          3.02         6.00 o                         
   1   6  11       1243.08       1148.25        23.25 o                         
   2   6  11        200.05        208.68         9.69 o                         
   3   6  11         48.91         48.91         6.34 o                         
   4   6  11        563.87        567.89        15.10 o                         
   5   6  11         50.77         63.78         6.94 o                         
   6   6  11        110.70        104.70         8.25 o                         
   7   6  11         60.92         64.41         7.38 o                         
   8   6  11         47.13         38.18         6.95 o                         
   9   6  11        344.99        358.21        13.51 o                         
  10   6  11        375.68        375.07        12.70 o                         
  11   6  11          0.01         -1.62         6.33 o                         
  12   6  11        169.82        171.13         9.99 o                         
  13   6  11          3.59          4.93         8.16 o                         
 -14   7  11        231.99        251.93        23.82 o                         
 -13   7  11          3.49         21.53         9.83 o                         
 -12   7  11         41.28         58.57        10.29 o                         
 -11   7  11        108.40         95.75        10.12 o                         
 -10   7  11          7.79         -2.76         7.87 o                         
  -9   7  11          5.83         -1.89         7.26 o                         
  -8   7  11         79.83         76.53         9.91 o                         
  -7   7  11          3.53          0.77         7.25 o                         
  -6   7  11        277.52        292.56        13.56 o                         
  -5   7  11         28.45         22.58         8.80 o                         
  -4   7  11          1.08          4.93         7.07 o                         
  -3   7  11          5.80         11.73         6.73 o                         
  -2   7  11          4.82         -3.89         8.76 o                         
  -1   7  11         61.09         51.12         7.99 o                         
   0   7  11          0.02         16.95         6.96 o                         
   1   7  11        261.15        239.91        12.98 o                         
   2   7  11        330.18        328.78        14.16 o                         
   3   7  11        433.71        421.37        16.01 o                         
   4   7  11        456.09        435.69        16.26 o                         
   5   7  11        401.11        431.14        16.47 o                         
   6   7  11        158.21        146.03         9.83 o                         
   7   7  11        841.96        828.58        19.67 o                         
   8   7  11        262.11        276.85        12.73 o                         
   9   7  11         83.20         60.74        10.28 o                         
  10   7  11         33.69         23.91         8.41 o                         
  -9   8  11         99.00        123.20        13.10 o                         
  -8   8  11        169.24        156.83        12.06 o                         
  -7   8  11        150.94        174.68        12.40 o                         
  -6   8  11         49.06         44.97         9.02 o                         
  -5   8  11         83.00        100.55        17.98 o                         
  -4   8  11          2.79          9.85         7.97 o                         
  -3   8  11        380.22        351.18        22.27 o                         
  -2   8  11        334.52        385.47        16.28 o                         
  -1   8  11        281.30        301.02        15.40 o                         
   0   8  11        350.42        355.64        15.73 o                         
   1   8  11        465.98        486.33        22.10 o                         
   2   8  11         46.83         52.92         9.12 o                         
   3   8  11       1073.82       1153.93        28.29 o                         
   4   8  11        315.52        306.51        17.43 o                         
   5   8  11         25.67         24.76         9.59 o                         
   6   8  11        128.84        142.67        14.21 o                         
 -22   0  12         44.09         35.11        14.21 o                         
 -21   0  12          3.92         22.58        11.83 o                         
 -20   0  12        140.53        141.94        15.96 o                         
 -19   0  12         56.97         77.34        36.73 o                         
 -18   0  12        236.29        250.06        33.89 o                         
 -17   0  12        598.48        609.62        26.54 o                         
 -16   0  12        149.90        152.52        14.43 o                         
 -15   0  12         26.71         10.46         8.31 o                         
 -14   0  12        114.39        137.58        15.87 o                         
 -13   0  12       1140.51       1145.45        27.77 o                         
 -12   0  12        182.00        220.99         9.29 o                         
 -11   0  12       1410.58       1292.35        19.97 o                         
 -10   0  12       3468.54       3434.23        31.64 o                         
  -9   0  12        141.78        157.77         7.65 o                         
  -8   0  12       8073.51       8492.72        47.15 o                         
  -7   0  12          0.57          3.03         3.71 o                         
  -6   0  12       6566.84       6259.15        39.45 o                         
  -5   0  12        347.26        325.50         9.37 o                         
  -4   0  12         13.30         15.93         3.70 o                         
  -3   0  12       2926.40       2832.98        34.44 o                         
  -2   0  12        174.19        164.61         6.90 o                         
  -1   0  12        505.33        533.36        15.34 o                         
   0   0  12         16.64         21.59         3.72 o                         
   1   0  12          2.55          0.57         4.68 o                         
   2   0  12       1925.22       1970.97        28.06 o                         
   3   0  12        517.08        625.64        13.75 o                         
   4   0  12         43.51         53.81         6.66 o                         
   5   0  12        178.66        115.44         8.22 o                         
   6   0  12          1.02          7.91         4.34 o                         
   7   0  12         48.85         36.11         5.29 o                         
   8   0  12        394.94        408.73        12.68 o                         
   9   0  12         83.81         92.68         9.71 o                         
  10   0  12        752.64        738.41        22.70 o                         
  11   0  12          6.14          3.77         7.34 o                         
  12   0  12        985.15       1033.86        27.94 o                         
  13   0  12         82.69         95.40        11.48 o                         
  14   0  12       1064.76       1073.69        39.39 o                         
  15   0  12          0.05          5.72         8.60 o                         
  16   0  12        714.02        691.24        44.63 o                         
  17   0  12         19.77         34.13        21.63 o                         
  18   0  12        146.49        166.12        19.67 o                         
 -22   1  12         19.81         -1.91        12.50 o                         
 -21   1  12         94.91         97.01        12.68 o                         
 -20   1  12         34.68         21.69         9.71 o                         
 -19   1  12        123.10        112.89        12.04 o                         
 -18   1  12         10.82         20.28         7.51 o                         
 -17   1  12        117.96        110.37         8.53 o                         
 -16   1  12         99.08        120.26         8.32 o                         
 -15   1  12          0.15         -5.59         5.20 o                         
 -14   1  12        290.06        302.42        10.98 o                         
 -13   1  12        252.09        221.26         7.50 o                         
 -12   1  12       2339.93       2170.74        20.83 o                         
 -11   1  12        420.08        419.35         9.53 o                         
 -10   1  12        987.62        980.43        13.86 o                         
  -9   1  12        151.85        149.57         6.03 o                         
  -8   1  12        123.57        115.09         5.20 o                         
  -7   1  12        647.50        613.76         8.67 o                         
  -6   1  12        100.63        100.20         5.08 o                         
  -5   1  12        746.38        681.74         8.98 o                         
  -4   1  12          0.12          1.01         2.29 o                         
  -3   1  12       2243.83       2161.91        16.42 o                         
  -2   1  12         67.12         69.69         3.36 o                         
  -1   1  12         37.78         33.66         4.37 o                         
   0   1  12        323.67        324.08         7.64 o                         
   1   1  12        106.94        113.11         4.99 o                         
   2   1  12        216.98        212.85         8.13 o                         
   3   1  12        711.21        725.19        11.89 o                         
   4   1  12        415.74        408.95         9.30 o                         
   5   1  12        148.64        131.27         6.03 o                         
   6   1  12        897.88        839.51        13.64 o                         
   7   1  12         77.60         78.67         5.48 o                         
   8   1  12       1420.17       1421.00        20.30 o                         
   9   1  12        718.72        686.88        21.27 o                         
  10   1  12       3006.48       3006.47        28.21 o                         
  11   1  12       1411.99       1446.09        20.25 o                         
  12   1  12         58.96         56.84         6.03 o                         
  13   1  12       1663.96       1627.41        28.31 o                         
  14   1  12          1.59          8.78         5.79 o                         
  15   1  12          3.33          5.56         6.33 o                         
  16   1  12          6.36          0.51         6.73 o                         
  17   1  12        187.46        165.52        11.64 o                         
  18   1  12          0.34         12.71         9.54 o                         
 -21   2  12         35.17         47.67        11.76 o                         
 -20   2  12        807.14        904.30        25.23 o                         
 -19   2  12         76.98         63.80         9.35 o                         
 -18   2  12        580.46        614.04        22.10 o                         
 -17   2  12       1135.98       1116.14        25.29 o                         
 -16   2  12         19.10          3.98         6.59 o                         
 -15   2  12       1741.67       1867.19        34.64 o                         
 -14   2  12          9.84         12.75         5.37 o                         
 -13   2  12        830.74        822.77        13.69 o                         
 -12   2  12         48.98         61.16         5.51 o                         
 -11   2  12       1879.27       1819.39        19.44 o                         
 -10   2  12          8.73          4.01         3.58 o                         
  -9   2  12       3696.06       3665.33        29.56 o                         
  -8   2  12        194.46        180.06         6.58 o                         
  -7   2  12         76.25         67.74         4.46 o                         
  -6   2  12        425.57        415.95         9.01 o                         
  -5   2  12        546.34        537.83         9.77 o                         
  -4   2  12       1145.38       1050.67        12.79 o                         
  -3   2  12        854.02        731.11        13.18 o                         
  -2   2  12       2258.53       2198.75        34.23 o                         
  -1   2  12        766.30        738.35        12.37 o                         
   0   2  12        162.02        124.09         5.28 o                         
   1   2  12         32.60         17.71         4.00 o                         
   2   2  12        782.89        722.01        12.05 o                         
   3   2  12         83.03         77.46         5.00 o                         
   4   2  12         17.00         17.09         4.12 o                         
   5   2  12       1182.15       1198.16        16.46 o                         
   6   2  12          0.49          3.52         3.90 o                         
   7   2  12       2684.47       2664.30        37.90 o                         
   8   2  12        115.06        134.71         6.85 o                         
   9   2  12       4730.58       4801.09        35.48 o                         
  10   2  12       1555.51       1574.50        21.21 o                         
  11   2  12        632.71        602.60        13.85 o                         
  12   2  12       1193.01       1186.66        19.31 o                         
  13   2  12          0.73          1.40         5.31 o                         
  14   2  12          2.13          2.00         5.66 o                         
  15   2  12         48.36         42.13         6.57 o                         
  16   2  12         33.74         18.59         6.22 o                         
  17   2  12        143.11        154.71        11.71 o                         
  18   2  12        129.52        172.85        14.44 o                         
 -20   3  12         16.47         18.98        12.83 o                         
 -19   3  12          3.87          1.02         8.62 o                         
 -18   3  12        189.96        174.32        17.59 o                         
 -17   3  12         24.25         26.90         8.16 o                         
 -16   3  12         26.47         13.46         8.38 o                         
 -15   3  12         10.17         22.61        11.47 o                         
 -14   3  12         17.64          6.32         6.96 o                         
 -13   3  12         89.45         66.27         7.82 o                         
 -12   3  12          0.10         -8.11         4.98 o                         
 -11   3  12        140.00        131.39         9.22 o                         
 -10   3  12       1648.89       1625.07        18.71 o                         
  -9   3  12       1733.87       1745.25        21.26 o                         
  -8   3  12       1678.03       1684.68        21.09 o                         
  -7   3  12       1663.67       1611.93        19.07 o                         
  -6   3  12       2590.40       2672.54        22.19 o                         
  -5   3  12        975.83        999.92        16.22 o                         
  -4   3  12        368.14        372.79        12.21 o                         
  -3   3  12        365.77        354.93        10.07 o                         
  -2   3  12        396.32        429.08        11.00 o                         
  -1   3  12         41.75         68.51         8.00 o                         
   0   3  12         46.10         39.00         4.81 o                         
   1   3  12         12.26          9.13         3.42 o                         
   2   3  12         61.94         60.74         4.76 o                         
   3   3  12        444.84        431.54        10.15 o                         
   4   3  12        341.17        346.53         9.37 o                         
   5   3  12        538.82        574.22        12.20 o                         
   6   3  12       2585.31       2585.57        30.25 o                         
   7   3  12          0.69          4.07         4.68 o                         
   8   3  12       2026.53       2063.43        25.48 o                         
   9   3  12        871.23        824.73        15.76 o                         
  10   3  12        744.39        747.08        15.45 o                         
  11   3  12       1957.54       1959.00        24.69 o                         
  12   3  12          8.17         10.84         5.94 o                         
  13   3  12        654.89        689.53        15.94 o                         
  14   3  12          3.57         -1.40         7.34 o                         
  15   3  12        735.04        736.89        17.12 o                         
  16   3  12         51.16         48.96         7.17 o                         
  17   3  12         48.52         41.02         9.37 o                         
 -19   4  12        174.42        179.65        13.54 o                         
 -18   4  12        453.64        489.34        19.59 o                         
 -17   4  12         27.49         32.41         8.68 o                         
 -16   4  12        187.43        184.34        12.78 o                         
 -15   4  12          0.38          3.14         7.08 o                         
 -14   4  12          1.88         -4.69         7.31 o                         
 -13   4  12        669.74        677.13        15.30 o                         
 -12   4  12        394.57        422.67        12.14 o                         
 -11   4  12        762.57        750.81        15.46 o                         
 -10   4  12       2566.79       2553.53        27.38 o                         
  -9   4  12        783.75        810.21        19.70 o                         
  -8   4  12       2482.15       2536.36        30.95 o                         
  -7   4  12        358.47        356.86        12.36 o                         
  -6   4  12        353.73        340.02        10.35 o                         
  -5   4  12       2580.85       2580.45        26.58 o                         
  -4   4  12       1001.53        955.73        16.68 o                         
  -3   4  12         56.06         69.69         6.04 o                         
  -2   4  12          2.68         10.00         4.81 o                         
  -1   4  12         20.20         16.81         7.84 o                         
   0   4  12        178.50        191.32         8.45 o                         
   1   4  12        286.93        286.46        10.16 o                         
   2   4  12        342.27        290.29        10.21 o                         
   3   4  12       1172.47       1170.17        19.38 o                         
   4   4  12         16.02         32.46         5.91 o                         
   5   4  12        702.18        707.34        13.92 o                         
   6   4  12         16.04         22.01         4.77 o                         
   7   4  12        321.61        305.28        10.07 o                         
   8   4  12         85.83        100.92         6.93 o                         
   9   4  12         33.13         26.82         5.46 o                         
  10   4  12        395.00        388.97        11.95 o                         
  11   4  12         72.89         71.62        10.05 o                         
  12   4  12        725.97        773.80        16.92 o                         
  13   4  12         99.75         89.43         8.05 o                         
  14   4  12       1877.06       1911.38        26.90 o                         
  15   4  12         20.34         34.83         7.06 o                         
  16   4  12        869.91        929.55        19.91 o                         
 -18   5  12         18.96          5.42         9.82 o                         
 -17   5  12          0.01          0.91         9.13 o                         
 -16   5  12       1222.65       1251.51        34.11 o                         
 -15   5  12         12.72          9.36         8.07 o                         
 -14   5  12        835.12        865.99        23.84 o                         
 -13   5  12         19.98         19.69         7.54 o                         
 -12   5  12       1398.28       1374.24        25.10 o                         
 -11   5  12         89.53         78.89         8.11 o                         
 -10   5  12       1887.80       1961.96        29.36 o                         
  -9   5  12         53.66         55.06         7.27 o                         
  -8   5  12        857.18        840.28        19.52 o                         
  -7   5  12         75.06         73.52         9.09 o                         
  -6   5  12        171.60        162.95         9.36 o                         
  -5   5  12        418.34        404.51        13.87 o                         
  -4   5  12         55.76         53.54         6.93 o                         
  -3   5  12        488.30        494.23        15.15 o                         
  -2   5  12          0.87         -2.15         4.74 o                         
  -1   5  12        446.96        438.23        12.50 o                         
   0   5  12         16.42         11.42         5.04 o                         
   1   5  12          7.94         20.25         5.25 o                         
   2   5  12        153.93        136.53         8.20 o                         
   3   5  12        554.85        537.99        14.20 o                         
   4   5  12        798.60        803.39        17.25 o                         
   5   5  12         16.69         15.90         5.48 o                         
   6   5  12       1454.17       1460.68        23.59 o                         
   7   5  12        690.28        705.33        16.99 o                         
   8   5  12       1464.60       1532.49        22.22 o                         
   9   5  12        258.49        240.08        10.79 o                         
  10   5  12         42.08         51.47         7.51 o                         
  11   5  12         80.98        101.11         7.99 o                         
  12   5  12        700.18        713.25        17.47 o                         
  13   5  12         40.29         24.56         9.79 o                         
  14   5  12        236.95        221.70        10.99 o                         
 -16   6  12         11.20         19.17        11.78 o                         
 -15   6  12        543.30        569.63        34.93 o                         
 -14   6  12         12.94          0.48        12.90 o                         
 -13   6  12       1549.58       1534.48        32.83 o                         
 -12   6  12          0.02         14.85         7.73 o                         
 -11   6  12       1365.35       1441.44        27.23 o                         
 -10   6  12          0.27         -1.63         6.65 o                         
  -9   6  12         89.47         80.34         8.57 o                         
  -8   6  12         41.51         30.40         7.04 o                         
  -7   6  12        417.51        439.40        15.70 o                         
  -6   6  12        482.41        496.51        16.43 o                         
  -5   6  12         42.96         47.51         7.98 o                         
  -4   6  12        307.65        320.24        13.46 o                         
  -3   6  12         92.84         89.51         8.63 o                         
  -2   6  12         45.33         44.11         7.08 o                         
  -1   6  12          5.28         11.27         6.11 o                         
   0   6  12          9.51          9.80         6.71 o                         
   1   6  12        251.13        187.26        12.45 o                         
   2   6  12         54.16         49.45         6.89 o                         
   3   6  12        175.90        183.48         9.81 o                         
   4   6  12        145.54        135.11         8.83 o                         
   5   6  12        702.64        703.48        17.48 o                         
   6   6  12        329.71        338.54        13.00 o                         
   7   6  12       1996.34       2083.07        29.68 o                         
   8   6  12        258.29        252.10        13.27 o                         
   9   6  12       1358.28       1435.84        25.41 o                         
  10   6  12        104.24        107.38         9.58 o                         
  11   6  12        758.44        769.61        19.79 o                         
  12   6  12         33.49         18.34         7.59 o                         
 -13   7  12        229.87        242.69        16.19 o                         
 -12   7  12        108.27        121.64        10.96 o                         
 -11   7  12         12.37         17.01         9.61 o                         
 -10   7  12         88.58         95.38        10.10 o                         
  -9   7  12        234.10        249.58        13.47 o                         
  -8   7  12        858.64        902.33        25.39 o                         
  -7   7  12       1748.55       1868.22        32.28 o                         
  -6   7  12        996.75       1053.94        26.32 o                         
  -5   7  12       1747.60       1808.44        31.58 o                         
  -4   7  12        502.13        499.95        17.49 o                         
  -3   7  12        274.06        269.98        13.50 o                         
  -2   7  12          1.74        -10.92         7.13 o                         
  -1   7  12         43.87         26.13         7.57 o                         
   0   7  12        100.69        106.51        12.16 o                         
   1   7  12        304.19        296.77        14.27 o                         
   2   7  12         23.97         15.84         7.73 o                         
   3   7  12        210.92        240.22        13.74 o                         
   4   7  12        272.15        279.47        14.05 o                         
   5   7  12         62.24         48.35         9.27 o                         
   6   7  12         94.51        115.96        10.41 o                         
   7   7  12         72.31         46.92         7.90 o                         
   8   7  12        658.02        678.40        18.83 o                         
   9   7  12        549.07        617.74        20.29 o                         
  -7   8  12        434.69        450.78        19.13 o                         
  -6   8  12        535.79        536.14        19.47 o                         
  -5   8  12         20.92         15.58         8.45 o                         
  -4   8  12        469.77        469.33        20.66 o                         
  -3   8  12        126.00        152.39        12.33 o                         
  -2   8  12          7.98         -3.04         8.06 o                         
  -1   8  12        297.63        310.68        16.97 o                         
   0   8  12          0.27         -1.59         8.49 o                         
   1   8  12         68.47         64.26        10.13 o                         
   2   8  12        187.12        199.18        13.08 o                         
   3   8  12        152.03        160.51        12.11 o                         
   4   8  12        448.98        424.91        24.21 o                         
 -21   1  13         11.18          7.14         9.92 o                         
 -20   1  13         31.21         51.41        11.26 o                         
 -19   1  13         91.75        121.37        13.38 o                         
 -18   1  13         38.28         34.72         8.35 o                         
 -17   1  13        180.76        175.90        11.50 o                         
 -16   1  13        224.08        316.22        14.28 o                         
 -15   1  13         67.40         67.09        10.29 o                         
 -14   1  13       2179.64       2044.58        35.04 o                         
 -13   1  13        269.07        253.36         8.13 o                         
 -12   1  13        343.91        324.97         8.91 o                         
 -11   1  13        154.09        120.72         5.99 o                         
 -10   1  13         70.31         56.96         5.18 o                         
  -9   1  13        383.56        356.65         8.93 o                         
  -8   1  13        121.73        100.46         6.43 o                         
  -7   1  13        942.04        982.10        14.38 o                         
  -6   1  13       3342.89       3460.72        24.65 o                         
  -5   1  13        206.70        199.12         6.47 o                         
  -4   1  13       1008.04       1012.36        11.21 o                         
  -3   1  13        531.80        469.18         8.95 o                         
  -2   1  13        606.71        635.62        10.49 o                         
  -1   1  13         53.83         64.54         4.32 o                         
   0   1  13          0.29          1.27         3.19 o                         
   1   1  13        449.95        392.22         8.93 o                         
   2   1  13         82.04         83.44         4.97 o                         
   3   1  13        235.15        241.53         7.60 o                         
   4   1  13         27.72         21.09         3.90 o                         
   5   1  13         38.39         44.69         4.61 o                         
   6   1  13        172.91        163.83         6.93 o                         
   7   1  13       2807.41       2805.51        34.30 o                         
   8   1  13          1.35         -3.13         4.39 o                         
   9   1  13        149.59        120.66         7.78 o                         
  10   1  13        428.01        394.69        12.74 o                         
  11   1  13        456.59        456.03        13.85 o                         
  12   1  13         58.15         62.84         7.08 o                         
  13   1  13        185.19        183.53        10.30 o                         
  14   1  13        320.20        304.51        13.17 o                         
  15   1  13          7.79          6.08         7.03 o                         
  16   1  13          3.80          8.75         6.82 o                         
  17   1  13         67.04         67.66         9.73 o                         
 -20   2  13        588.22        612.60        31.73 o                         
 -19   2  13          0.00         17.29        12.04 o                         
 -18   2  13         17.23         17.24        24.51 o                         
 -17   2  13          6.80          3.98         7.53 o                         
 -16   2  13          7.58          0.24         6.88 o                         
 -15   2  13         96.77         79.44        10.20 o                         
 -14   2  13          4.59         -1.76         6.13 o                         
 -13   2  13        382.15        337.56         9.53 o                         
 -12   2  13        452.60        441.69        10.51 o                         
 -11   2  13          1.98          5.24         4.73 o                         
 -10   2  13         16.79         26.45         4.25 o                         
  -9   2  13         44.22         43.32         4.32 o                         
  -8   2  13         24.59         20.42         4.52 o                         
  -7   2  13       1543.16       1555.83        17.47 o                         
  -6   2  13        166.68        156.87         6.84 o                         
  -5   2  13        694.98        662.99        14.55 o                         
  -4   2  13        203.40        205.44         7.97 o                         
  -3   2  13          6.34          3.25         3.86 o                         
  -2   2  13         11.26         17.18         4.42 o                         
  -1   2  13        322.56        318.54        12.83 o                         
   0   2  13          8.04          1.39         3.35 o                         
   1   2  13         37.78         31.69         4.18 o                         
   2   2  13        276.94        243.97         7.69 o                         
   3   2  13        435.37        444.71        10.34 o                         
   4   2  13          1.82          0.39         6.34 o                         
   5   2  13        201.13        230.07         8.14 o                         
   6   2  13        567.57        510.72        13.39 o                         
   7   2  13        192.23        169.84         8.02 o                         
   8   2  13        130.85        124.70         7.04 o                         
   9   2  13        976.25        982.21        16.88 o                         
  10   2  13        491.88        460.99        12.26 o                         
  11   2  13        212.35        191.02         8.97 o                         
  12   2  13          0.44         -0.54         5.48 o                         
  13   2  13          3.62          6.86         7.09 o                         
  14   2  13        114.62        109.17         8.98 o                         
  15   2  13        150.67        149.74        10.15 o                         
  16   2  13         31.15         18.68         7.24 o                         
  17   2  13         24.89         36.77         9.16 o                         
 -20   3  13          8.65          2.11        10.03 o                         
 -19   3  13        237.24        259.20        15.44 o                         
 -18   3  13          5.65         -3.68         9.65 o                         
 -17   3  13        302.17        292.84        18.66 o                         
 -16   3  13        379.51        398.69        22.09 o                         
 -15   3  13         89.16         79.32        10.14 o                         
 -14   3  13         86.95         86.56         8.80 o                         
 -13   3  13        568.88        583.21        13.91 o                         
 -12   3  13        304.81        297.38        10.13 o                         
 -11   3  13        129.61        115.37         7.00 o                         
 -10   3  13        267.55        313.39         9.13 o                         
  -9   3  13        266.15        215.64         8.57 o                         
  -8   3  13          2.85         -2.29         4.39 o                         
  -7   3  13       1630.21       1659.93        21.41 o                         
  -6   3  13       1389.37       1324.52        19.15 o                         
  -5   3  13        892.26        855.62        29.84 o                         
  -4   3  13          9.04         11.26         4.34 o                         
  -3   3  13        509.47        506.82        12.36 o                         
  -2   3  13         96.82         82.06         6.63 o                         
  -1   3  13         57.25         67.92         5.73 o                         
   0   3  13        276.32        301.43         9.98 o                         
   1   3  13        264.37        222.75         9.99 o                         
   2   3  13          8.35         -5.53         4.32 o                         
   3   3  13       1352.60       1368.99        17.85 o                         
   4   3  13          1.96          4.99         4.36 o                         
   5   3  13        167.32        209.37         8.19 o                         
   6   3  13         12.96         11.73         4.47 o                         
   7   3  13          4.43          5.30         4.66 o                         
   8   3  13        252.28        228.47         9.32 o                         
   9   3  13         63.90         66.25         6.32 o                         
  10   3  13        671.99        671.97        15.13 o                         
  11   3  13        335.59        341.41        11.68 o                         
  12   3  13          4.26         10.80         5.84 o                         
  13   3  13        172.60        178.34        11.06 o                         
  14   3  13        149.34        139.91         8.89 o                         
  15   3  13        108.58        124.51         8.84 o                         
  16   3  13         39.10         40.19         8.39 o                         
 -18   4  13        140.01        148.40        12.55 o                         
 -17   4  13        823.70        881.36        25.03 o                         
 -16   4  13         16.67         10.22        12.13 o                         
 -15   4  13         48.11         48.94         8.96 o                         
 -14   4  13         32.09         41.48        10.83 o                         
 -13   4  13        141.74        137.64        10.53 o                         
 -12   4  13        249.51        250.16        11.60 o                         
 -11   4  13        469.50        466.56        14.75 o                         
 -10   4  13        310.63        296.83        12.19 o                         
  -9   4  13        135.27        150.44         9.19 o                         
  -8   4  13        448.19        410.33        13.67 o                         
  -7   4  13        537.29        543.25        15.27 o                         
  -6   4  13        201.55        181.88         8.31 o                         
  -5   4  13        335.68        330.03        10.64 o                         
  -4   4  13        125.57        138.33         7.62 o                         
  -3   4  13        617.96        578.13        13.70 o                         
  -2   4  13         48.28         46.57         7.22 o                         
  -1   4  13        374.13        373.05        11.42 o                         
   0   4  13        198.60        185.21         8.54 o                         
   1   4  13        225.31        219.90         9.44 o                         
   2   4  13        102.97        102.04         7.29 o                         
   3   4  13          8.28         -0.04         4.90 o                         
   4   4  13        322.40        369.84        12.06 o                         
   5   4  13         14.06         10.22         5.29 o                         
   6   4  13         10.11         19.94         5.66 o                         
   7   4  13         29.80         42.58         5.75 o                         
   8   4  13        323.87        311.22        13.69 o                         
   9   4  13         20.88         19.52         5.88 o                         
  10   4  13         29.80         31.81         6.10 o                         
  11   4  13          1.23          1.31         5.79 o                         
  12   4  13         70.91         70.20        10.08 o                         
  13   4  13         15.32          6.76         6.54 o                         
  14   4  13         47.99         44.75         7.53 o                         
  15   4  13        188.35        166.23        10.29 o                         
 -17   5  13        162.47        201.36        22.56 o                         
 -16   5  13        302.45        314.95        19.71 o                         
 -15   5  13         57.72         74.87        12.77 o                         
 -14   5  13         65.45         44.10        14.00 o                         
 -13   5  13        590.99        601.69        20.29 o                         
 -12   5  13          0.05          3.35         8.42 o                         
 -11   5  13        215.69        260.94        12.42 o                         
 -10   5  13         24.72         27.18         6.96 o                         
  -9   5  13        103.28        116.43         9.20 o                         
  -8   5  13          0.89          2.23         6.19 o                         
  -7   5  13        848.84        819.66        21.94 o                         
  -6   5  13        122.63        122.39        10.19 o                         
  -5   5  13        523.20        519.33        16.03 o                         
  -4   5  13        646.50        632.80        17.42 o                         
  -3   5  13        122.09        122.24         9.03 o                         
  -2   5  13        199.50        193.85        10.63 o                         
  -1   5  13         58.37         60.86         6.37 o                         
   0   5  13        662.71        651.43        15.64 o                         
   1   5  13        115.22        123.61         8.23 o                         
   2   5  13         57.64         58.21         6.58 o                         
   3   5  13         87.52         72.38         7.16 o                         
   4   5  13        369.99        380.03        12.90 o                         
   5   5  13         18.63         24.37         6.16 o                         
   6   5  13        151.76        149.46         9.30 o                         
   7   5  13         67.39         51.34         6.90 o                         
   8   5  13         18.27         18.72         6.48 o                         
   9   5  13          6.82          4.77         6.45 o                         
  10   5  13          7.02          6.53         6.88 o                         
  11   5  13        234.54        238.16        12.04 o                         
  12   5  13        130.86        126.56        10.16 o                         
  13   5  13         86.10         99.62         8.96 o                         
 -14   6  13        121.49        130.02        14.98 o                         
 -13   6  13        335.51        328.98        16.92 o                         
 -12   6  13        516.94        527.16        17.85 o                         
 -11   6  13         28.20         14.35         7.30 o                         
 -10   6  13        109.85        123.32        13.51 o                         
  -9   6  13        313.66        336.33        14.61 o                         
  -8   6  13         32.58         27.93         7.39 o                         
  -7   6  13        119.38        141.60        10.66 o                         
  -6   6  13         72.46         72.61         8.58 o                         
  -5   6  13         40.21         33.86         7.55 o                         
  -4   6  13        234.00        212.68        11.80 o                         
  -3   6  13          0.41          2.00         6.64 o                         
  -2   6  13        470.62        477.32        25.13 o                         
  -1   6  13          0.09          2.83         6.48 o                         
   0   6  13         33.02         30.24        11.23 o                         
   1   6  13         49.48         30.35         7.00 o                         
   2   6  13          9.22         11.23         6.78 o                         
   3   6  13        368.93        331.17        12.58 o                         
   4   6  13          2.50          0.84         6.04 o                         
   5   6  13          1.61         -3.33         6.29 o                         
   6   6  13        238.06        249.86        12.21 o                         
   7   6  13          2.36         -0.76         6.73 o                         
   8   6  13        103.06         99.69         8.98 o                         
   9   6  13        321.94        311.76        13.66 o                         
  10   6  13          6.44         -6.97         7.40 o                         
  11   6  13        326.88        342.70        14.61 o                         
 -11   7  13         46.99         44.06         8.88 o                         
 -10   7  13         32.42         34.62         8.98 o                         
  -9   7  13        183.09        177.27        12.84 o                         
  -8   7  13        319.52        299.28        14.88 o                         
  -7   7  13          4.70         -2.56         7.52 o                         
  -6   7  13         69.74         76.69         9.66 o                         
  -5   7  13          3.32         -3.00         7.38 o                         
  -4   7  13          0.05          3.85         7.13 o                         
  -3   7  13          5.85         -8.68         8.88 o                         
  -2   7  13         99.14         98.78        12.87 o                         
  -1   7  13        904.25        896.12        23.21 o                         
   0   7  13        125.79        106.84        10.01 o                         
   1   7  13        563.81        579.05        19.16 o                         
   2   7  13         67.97         62.64         9.32 o                         
   3   7  13        131.35        140.42        11.21 o                         
   4   7  13        113.80        120.82        11.04 o                         
   5   7  13         58.45         54.67         9.14 o                         
   6   7  13         87.41         80.24         9.87 o                         
   7   7  13          2.66          8.13         8.65 o                         
  -2   8  13         91.56         99.27        10.96 o                         
  -1   8  13        103.24        118.93        11.76 o                         
 -20   0  14        193.88        224.06        20.23 o                         
 -19   0  14        819.56        821.35        33.24 o                         
 -18   0  14        292.16        327.65        22.17 o                         
 -17   0  14         36.39          7.86        10.13 o                         
 -16   0  14       1495.20       1461.49        40.22 o                         
 -15   0  14        265.23        200.95        25.87 o                         
 -14   0  14       1574.53       1515.95        38.80 o                         
 -13   0  14          0.00         -1.91         6.42 o                         
 -12   0  14       1248.12       1510.18        30.83 o                         
 -11   0  14        117.12         98.66         9.30 o                         
 -10   0  14       2556.17       2527.10        43.12 o                         
  -9   0  14          4.77          1.27         7.83 o                         
  -8   0  14        559.25        586.82        17.74 o                         
  -7   0  14        543.62        473.77        21.64 o                         
  -6   0  14        134.67        142.59         8.46 o                         
  -5   0  14       2116.72       2279.46        26.02 o                         
  -4   0  14       4972.85       5114.62        37.64 o                         
  -3   0  14       6049.49       6256.50        41.19 o                         
  -2   0  14       2157.61       2165.46        31.55 o                         
  -1   0  14       9704.47      10272.67        69.05 o                         
   0   0  14        364.31        391.03        25.46 o                         
   1   0  14         34.63         35.37         7.66 o                         
   2   0  14       1826.43       1769.76        30.98 o                         
   3   0  14       1134.79       1153.95        27.40 o                         
   4   0  14        295.65        280.31        13.93 o                         
   5   0  14         30.23         31.68         7.13 o                         
   6   0  14        281.20        282.07        22.69 o                         
   7   0  14        421.82        381.64        17.06 o                         
   8   0  14        618.85        515.91        19.86 o                         
   9   0  14         56.02         41.43        11.89 o                         
  10   0  14        766.23        805.12        25.20 o                         
  11   0  14       1173.17       1149.55        30.56 o                         
  12   0  14         69.81         68.86        10.49 o                         
  13   0  14        254.18        232.16        16.34 o                         
  14   0  14        101.40        125.20        15.83 o                         
  15   0  14        165.16        131.62        14.27 o                         
  16   0  14        130.27        130.57        15.39 o                         
 -20   1  14        559.11        602.07        25.06 o                         
 -19   1  14          1.68        -12.06         9.77 o                         
 -18   1  14        708.29        730.60        25.61 o                         
 -17   1  14        430.61        412.88        23.24 o                         
 -16   1  14       1461.79       1475.94        29.26 o                         
 -15   1  14        707.00        677.74        19.34 o                         
 -14   1  14        440.61        525.94        16.88 o                         
 -13   1  14       1578.28       1632.68        21.65 o                         
 -12   1  14        150.98        124.46         7.82 o                         
 -11   1  14        134.39        174.96         7.17 o                         
 -10   1  14         31.51         22.51         5.13 o                         
  -9   1  14        248.52        249.07         8.59 o                         
  -8   1  14        530.98        549.28        10.99 o                         
  -7   1  14         28.40         38.16         4.28 o                         
  -6   1  14        131.31        141.27         6.01 o                         
  -5   1  14          1.30         -2.49         3.96 o                         
  -4   1  14        692.66        686.47        16.04 o                         
  -3   1  14        560.59        628.97        12.70 o                         
  -2   1  14       1502.79       1518.62        19.31 o                         
  -1   1  14        588.26        595.91        10.84 o                         
   0   1  14       4317.55       4455.01        38.10 o                         
   1   1  14         87.15         92.01         5.28 o                         
   2   1  14        722.88        717.33        12.39 o                         
   3   1  14       1356.83       1446.73        28.58 o                         
   4   1  14        215.97        226.68         9.89 o                         
   5   1  14       1499.99       1457.45        26.47 o                         
   6   1  14         44.83         41.45         5.67 o                         
   7   1  14       1355.59       1348.75        21.36 o                         
   8   1  14        122.70         97.48         7.41 o                         
   9   1  14        490.14        469.82        13.88 o                         
  10   1  14         23.91         17.08         5.79 o                         
  11   1  14        350.17        336.50        18.08 o                         
  12   1  14         80.47         95.25        12.64 o                         
  13   1  14          3.94         13.31         7.64 o                         
  14   1  14          1.97          8.69         8.85 o                         
  15   1  14         31.71         22.44         7.35 o                         
  16   1  14        386.60        388.93        16.54 o                         
 -20   2  14       1022.32       1124.79        34.17 o                         
 -19   2  14       1016.15       1043.30        31.98 o                         
 -18   2  14        789.38        806.87        27.31 o                         
 -17   2  14       2134.91       2120.53        53.34 o                         
 -16   2  14        586.90        591.62        23.86 o                         
 -15   2  14       1679.90       1819.80        36.82 o                         
 -14   2  14        466.19        475.08        14.35 o                         
 -13   2  14        222.76        243.87         8.67 o                         
 -12   2  14       1787.97       1631.73        20.08 o                         
 -11   2  14        360.46        317.02         9.29 o                         
 -10   2  14        293.04        247.51         8.23 o                         
  -9   2  14        485.20        523.93        13.69 o                         
  -8   2  14         78.66         88.49         6.21 o                         
  -7   2  14          5.36          9.64         4.47 o                         
  -6   2  14        475.26        516.27        12.32 o                         
  -5   2  14        201.02        178.63         7.87 o                         
  -4   2  14       2132.81       2207.91        24.49 o                         
  -3   2  14        913.02        894.14        15.86 o                         
  -2   2  14        432.43        442.51        11.52 o                         
  -1   2  14        105.70        113.59         6.84 o                         
   0   2  14       2316.56       2246.12        25.07 o                         
   1   2  14       4358.11       4271.53        44.07 o                         
   2   2  14        392.34        392.14         9.90 o                         
   3   2  14        157.25        178.68         7.23 o                         
   4   2  14       3032.61       3016.81        26.90 o                         
   5   2  14        135.58        104.14         6.46 o                         
   6   2  14       3315.11       3363.00        29.64 o                         
   7   2  14        279.67        289.13         9.73 o                         
   8   2  14        388.21        393.90        12.62 o                         
   9   2  14         48.88         65.18         7.04 o                         
  10   2  14        572.36        585.17        15.80 o                         
  11   2  14        311.68        294.12        12.27 o                         
  12   2  14        201.00        164.44         9.84 o                         
  13   2  14          4.84          3.85         6.84 o                         
  14   2  14        446.22        480.48        19.01 o                         
  15   2  14        149.38        179.46        15.22 o                         
 -19   3  14         37.30         60.84        12.45 o                         
 -18   3  14        880.71        911.98        29.36 o                         
 -17   3  14          0.13         -0.40         8.63 o                         
 -16   3  14        393.35        426.92        17.26 o                         
 -15   3  14        883.42        922.60        28.26 o                         
 -14   3  14        364.38        343.37        26.92 o                         
 -13   3  14       1744.53       1867.28        31.42 o                         
 -12   3  14        537.72        536.21        15.12 o                         
 -11   3  14       1582.79       1566.40        24.92 o                         
 -10   3  14        690.03        686.81        16.69 o                         
  -9   3  14       1841.55       1781.89        23.24 o                         
  -8   3  14       1150.38       1092.48        19.82 o                         
  -7   3  14          3.80         -3.65         4.60 o                         
  -6   3  14         13.25          8.93         4.88 o                         
  -5   3  14        414.66        417.38        11.66 o                         
  -4   3  14        521.55        518.86        12.92 o                         
  -3   3  14        260.31        263.98         9.81 o                         
  -2   3  14       1236.60       1216.31        19.56 o                         
  -1   3  14        125.43        116.02        10.31 o                         
   0   3  14         47.94         45.18         5.80 o                         
   1   3  14       1562.87       1654.25        25.72 o                         
   2   3  14       1436.03       1558.31        24.30 o                         
   3   3  14       2078.57       1976.81        25.39 o                         
   4   3  14       1419.73       1398.48        21.76 o                         
   5   3  14        190.26        210.87         9.98 o                         
   6   3  14         44.25         50.67         5.73 o                         
   7   3  14        212.87        217.43        10.00 o                         
   8   3  14         11.39          5.86         5.06 o                         
   9   3  14        129.35        139.72         8.07 o                         
  10   3  14         30.93         61.64         6.70 o                         
  11   3  14        473.07        426.85        13.13 o                         
  12   3  14        103.05         79.99         8.69 o                         
  13   3  14        407.20        398.83        16.25 o                         
  14   3  14         29.36         30.81         8.81 o                         
  15   3  14         27.99         39.26         8.51 o                         
 -17   4  14        129.33        154.26        15.58 o                         
 -16   4  14        496.24        539.50        23.79 o                         
 -15   4  14          6.36        -10.90        10.56 o                         
 -14   4  14        789.16        826.34        27.80 o                         
 -13   4  14        115.70        120.18        12.60 o                         
 -12   4  14        835.59        881.08        20.25 o                         
 -11   4  14        490.94        493.43        15.43 o                         
 -10   4  14       3052.54       3133.29        36.56 o                         
  -9   4  14        743.64        804.42        27.12 o                         
  -8   4  14       1629.43       1575.70        26.02 o                         
  -7   4  14        287.60        338.88        17.05 o                         
  -6   4  14         97.38         85.30         7.77 o                         
  -5   4  14        157.77        152.92         8.97 o                         
  -4   4  14         36.07         34.87         5.85 o                         
  -3   4  14       2449.60       2412.62        31.74 o                         
  -2   4  14        128.46        122.98         7.75 o                         
  -1   4  14       1192.54       1185.71        26.68 o                         
   0   4  14         10.88         10.65         5.05 o                         
   1   4  14         33.94         21.75         5.68 o                         
   2   4  14        310.05        330.53        11.69 o                         
   3   4  14       2014.92       2018.40        26.95 o                         
   4   4  14        350.61        382.57        12.55 o                         
   5   4  14        528.47        524.51        14.62 o                         
   6   4  14         94.24         78.24         7.41 o                         
   7   4  14        248.94        237.88        10.95 o                         
   8   4  14        660.44        703.66        17.58 o                         
   9   4  14        783.88        841.75        21.61 o                         
  10   4  14        288.77        297.14        12.39 o                         
  11   4  14        150.54        139.96         8.91 o                         
  12   4  14         54.99         54.19         7.51 o                         
  13   4  14         69.86         83.66         8.46 o                         
 -16   5  14       1283.84       1382.97        38.52 o                         
 -15   5  14        965.40       1050.25        35.40 o                         
 -14   5  14        193.13        221.99        25.13 o                         
 -13   5  14       1125.96       1121.92        27.86 o                         
 -12   5  14        421.94        412.39        23.18 o                         
 -11   5  14       1101.26       1113.58        23.77 o                         
 -10   5  14         48.74         35.39         7.26 o                         
  -9   5  14        139.83        136.33        12.31 o                         
  -8   5  14       1500.28       1480.06        26.82 o                         
  -7   5  14        604.00        562.78        17.10 o                         
  -6   5  14          0.01          0.52         6.17 o                         
  -5   5  14        146.16        135.49         9.87 o                         
  -4   5  14          1.99          4.44         6.27 o                         
  -3   5  14        103.80         97.16         8.78 o                         
  -2   5  14          0.56         13.81         6.27 o                         
  -1   5  14       1263.53       1250.67        21.50 o                         
   0   5  14        460.85        430.42        15.46 o                         
   1   5  14        206.20        199.08         9.96 o                         
   2   5  14        389.41        379.26        13.02 o                         
   3   5  14        128.41        166.15        10.60 o                         
   4   5  14         21.93         20.28         6.13 o                         
   5   5  14       4061.49       4163.46        40.99 o                         
   6   5  14        246.38        247.93        11.47 o                         
   7   5  14        605.90        608.63        16.90 o                         
   8   5  14         13.12          7.14         7.92 o                         
   9   5  14        430.97        473.43        20.93 o                         
  10   5  14         22.77         40.89         7.64 o                         
  11   5  14          0.26          6.47         7.26 o                         
 -13   6  14       1059.12       1069.32        28.89 o                         
 -12   6  14         10.80          5.70         8.28 o                         
 -11   6  14        360.52        379.71        15.76 o                         
 -10   6  14        188.31        216.30        12.50 o                         
  -9   6  14         71.46         69.20        10.68 o                         
  -8   6  14          0.09          7.66         9.81 o                         
  -7   6  14        411.89        411.85        15.99 o                         
  -6   6  14          0.90          8.50         7.25 o                         
  -5   6  14         11.36         14.86         7.27 o                         
  -4   6  14          2.32          0.37         7.01 o                         
  -3   6  14         11.98         26.04         7.67 o                         
  -2   6  14        232.54        221.75        12.31 o                         
  -1   6  14         15.01         26.62         7.57 o                         
   0   6  14          0.07         -7.16         7.48 o                         
   1   6  14        192.71        177.94        11.36 o                         
   2   6  14         83.91         98.98        11.01 o                         
   3   6  14        744.31        741.51        23.50 o                         
   4   6  14       1508.71       1532.48        26.05 o                         
   5   6  14         66.66         76.30         8.27 o                         
   6   6  14       3819.95       4036.77        42.56 o                         
   7   6  14        250.15        292.70        13.06 o                         
   8   6  14        599.10        616.18        18.07 o                         
   9   6  14         80.09         83.36         9.38 o                         
  -9   7  14        871.46        865.04        23.99 o                         
  -8   7  14         55.23         49.28         9.17 o                         
  -7   7  14          7.04          3.55         8.19 o                         
  -6   7  14          0.21         -3.19         8.09 o                         
  -5   7  14        469.09        479.95        21.31 o                         
  -4   7  14          2.73         -0.48         7.88 o                         
  -3   7  14        559.11        539.82        22.25 o                         
  -2   7  14       1712.75       1768.42        44.05 o                         
  -1   7  14        275.16        276.96        14.43 o                         
   0   7  14         12.48         11.82        10.41 o                         
   1   7  14         55.10         56.79         8.97 o                         
   2   7  14        137.47        152.13        12.10 o                         
   3   7  14         92.99         93.86        13.64 o                         
   4   7  14        393.71        364.36        16.50 o                         
   5   7  14        245.93        268.60        14.67 o                         
 -19   1  15         99.22         87.32        15.61 o                         
 -18   1  15         41.82         24.59        13.55 o                         
 -17   1  15        163.75        138.44        11.35 o                         
 -16   1  15          7.23         15.16         9.72 o                         
 -15   1  15        339.48        314.22        20.69 o                         
 -14   1  15        428.55        434.83        18.36 o                         
 -13   1  15       1449.10       1399.97        23.16 o                         
 -12   1  15        538.70        499.75        12.79 o                         
 -11   1  15        166.15        175.73         9.35 o                         
 -10   1  15        236.04        209.85         9.75 o                         
  -9   1  15        275.39        279.63        10.85 o                         
  -8   1  15        226.71        227.99         9.88 o                         
  -7   1  15       1712.28       1719.95        23.10 o                         
  -6   1  15       1337.90       1325.54        18.88 o                         
  -5   1  15          0.22          3.34         4.25 o                         
  -4   1  15        593.26        598.32        13.66 o                         
  -3   1  15       1385.47       1358.33        18.98 o                         
  -2   1  15        582.34        563.09        14.71 o                         
  -1   1  15       2017.88       2084.11        27.31 o                         
   0   1  15       1259.21       1263.47        29.27 o                         
   1   1  15         29.92         34.54         5.06 o                         
   2   1  15         30.09         44.97         6.28 o                         
   3   1  15        628.86        633.44        14.28 o                         
   4   1  15          2.96          3.96         5.72 o                         
   5   1  15         87.54         49.97         6.05 o                         
   6   1  15         15.76         39.09         5.81 o                         
   7   1  15       1007.90        905.86        20.71 o                         
   8   1  15        136.50        126.59         8.52 o                         
   9   1  15        396.99        381.29        13.31 o                         
  10   1  15        727.73        759.19        18.70 o                         
  11   1  15        619.79        590.15        16.55 o                         
  12   1  15         36.76         57.62         7.86 o                         
  13   1  15        314.67        375.56        14.25 o                         
  14   1  15          6.79         16.42         7.58 o                         
  15   1  15        428.74        424.30        15.86 o                         
 -19   2  15          3.99         17.42        14.76 o                         
 -18   2  15         15.72          9.44         9.88 o                         
 -17   2  15         27.38         30.97         9.95 o                         
 -16   2  15         64.15         46.91        10.16 o                         
 -15   2  15        377.54        363.56        36.18 o                         
 -14   2  15          8.72         11.82        10.23 o                         
 -13   2  15          1.16          5.27         6.45 o                         
 -12   2  15          2.85          4.59         5.68 o                         
 -11   2  15         67.23         55.88         8.40 o                         
 -10   2  15         32.48         24.91         5.23 o                         
  -9   2  15        241.21        224.60        14.34 o                         
  -8   2  15        211.72        241.68         9.31 o                         
  -7   2  15       1340.49       1386.25        20.23 o                         
  -6   2  15        189.17        170.69         8.08 o                         
  -5   2  15        266.68        291.23         9.91 o                         
  -4   2  15        272.70        260.95        11.22 o                         
  -3   2  15          0.29          1.85         5.06 o                         
  -2   2  15        363.21        363.07        10.99 o                         
  -1   2  15         58.73         57.23         6.00 o                         
   0   2  15        298.43        289.63        10.84 o                         
   1   2  15        105.77         98.49         7.06 o                         
   2   2  15        739.00        742.98        15.53 o                         
   3   2  15        481.24        473.76        14.86 o                         
   4   2  15          8.82         13.87         5.89 o                         
   5   2  15         81.77         70.60         6.72 o                         
   6   2  15          1.29         -5.95         5.54 o                         
   7   2  15         95.82         76.89         7.14 o                         
   8   2  15          1.11         12.59         6.39 o                         
   9   2  15        750.63        755.36        18.02 o                         
  10   2  15        259.90        266.33        11.82 o                         
  11   2  15         23.59         28.52         6.91 o                         
  12   2  15        558.23        554.49        21.63 o                         
  13   2  15          3.77         -0.93         7.08 o                         
  14   2  15         32.46         37.76         8.13 o                         
 -18   3  15          0.55         -1.98        19.69 o
[truncated: 54,676 more chars]
