# Supplementary material for: 2,2-Bis[3,5-bis­(di­methyl­amino)­phen­yl]-1,1,1,3,3,3-hexa­methyl­tris­ilane
Source: IUCrdata. 2020 Sep 25;5(Pt 9):x201299. doi: 10.1107/S2414314620012997 (PMC9462273; doi:10.1107/S2414314620012997)
Supplement: Supplementary file 3 [file x-05-x201299-Isup3.cml]

<?xml version="1.0" encoding="UTF-8" ?>
<!DOCTYPE CDXML SYSTEM "http://www.cambridgesoft.com/xml/cdxml.dtd" >
<CDXML
 CreationProgram="ChemDraw 19.0.0.26"
 Name="structure.cdxml"
 BoundingBox="311.20 201.98 458.80 321.62"
 WindowPosition="0 0"
 WindowSize="0 0"
 FractionalWidths="yes"
 InterpretChemically="yes"
 ShowAtomQuery="yes"
 ShowAtomStereo="no"
 ShowAtomEnhancedStereo="yes"
 ShowAtomNumber="no"
 ShowResidueID="no"
 ShowBondQuery="yes"
 ShowBondRxn="yes"
 ShowBondStereo="no"
 ShowTerminalCarbonLabels="no"
 ShowNonTerminalCarbonLabels="no"
 HideImplicitHydrogens="no"
 Magnification="700"
 LabelFont="61"
 LabelSize="12"
 LabelFace="96"
 CaptionFont="61"
 CaptionSize="12"
 HashSpacing="2.60"
 MarginWidth="2"
 LineWidth="0.75"
 BoldWidth="2.60"
 BondLength="17"
 BondSpacing="18"
 ChainAngle="120"
 LabelJustification="Auto"
 CaptionJustification="Left"
 AminoAcidTermini="HOH"
 ShowSequenceTermini="yes"
 ShowSequenceBonds="yes"
 ShowSequenceUnlinkedBranches="no"
 ResidueWrapCount="40"
 ResidueBlockCount="10"
 ResidueZigZag="yes"
 NumberResidueBlocks="no"
 PrintMargins="36 36 36 36"
 MacPrintInfo="00030000004800480000000002420339FFF7FFF7024B03410365057B03E000020000004800480000000002420339000100000064000000010001010100000001270F000100010000000000000000000000000002001901900000000000400000000000000000000100000000000000000000000000000000"
 ChemPropName=""
 ChemPropFormula="Chemical Formula: "
 ChemPropExactMass="Exact Mass: "
 ChemPropMolWt="Molecular Weight: "
 ChemPropMOverZ="m/z: "
 ChemPropAnalysis="Elemental Analysis: "
 ChemPropBoilingPt="Boiling Point: "
 ChemPropMeltingPt="Melting Point: "
 ChemPropCritTemp="Critical Temp: "
 ChemPropCritPres="Critical Pres: "
 ChemPropCritVol="Critical Vol: "
 ChemPropGibbs="Gibbs Energy: "
 ChemPropLogP="Log P: "
 ChemPropMR="MR: "
 ChemPropHenry="Henry&apos;s Law: "
 ChemPropEForm="Heat of Form: "
 ChemProptPSA="tPSA: "
 ChemPropID=""
 ChemPropFragmentLabel=""
 color="0"
 bgcolor="1"
 RxnAutonumberStart="1"
 RxnAutonumberConditions="no"
 RxnAutonumberStyle="Roman"
 RxnAutonumberFormat="(#)"
><colortable>
<color r="1" g="1" b="1"/>
<color r="0" g="0" b="0"/>
<color r="1" g="0" b="0"/>
<color r="1" g="1" b="0"/>
<color r="0" g="1" b="0"/>
<color r="0" g="1" b="1"/>
<color r="0" g="0" b="1"/>
<color r="1" g="0" b="1"/>
</colortable><fonttable>
<font id="61" charset="x-mac-roman" name="Arial"/>
</fonttable><page
 id="105"
 BoundingBox="0 0 769.89 523.28"
 HeaderPosition="36"
 FooterPosition="36"
 PrintTrimMarks="yes"
 HeightPages="1"
 WidthPages="1"
><group
 id="103"
 BoundingBox="311.20 201.98 458.80 321.62"
 Z="102"
><fragment
 id="24"
 BoundingBox="311.20 201.98 458.80 321.62"
 Z="23"
><n
 id="3"
 p="376.50 247.08"
 Z="2"
 Element="14"
 NumHydrogens="0"
 NeedsClean="yes"
 AS="N"
><t
 p="376.50 251.45"
 BoundingBox="371.70 242.71 381.02 251.59"
 LabelJustification="Center"
 Justification="Center"
 LabelAlignment="Center"
><s font="61" size="12" color="0" face="96">Si</s></t></n><n
 id="5"
 p="385 261.80"
 Z="4"
 Element="14"
 NumHydrogens="0"
 NeedsClean="yes"
 AS="N"
><t
 p="385 266.17"
 BoundingBox="380.20 257.43 389.52 266.31"
 LabelJustification="Center"
 Justification="Center"
 LabelAlignment="Center"
><s font="61" size="12" color="0" face="96">Si</s></t></n><n
 id="7"
 p="393.50 276.52"
 Z="6"
 Element="14"
 NumHydrogens="0"
 NeedsClean="yes"
 AS="N"
><t
 p="393.50 280.89"
 BoundingBox="388.70 272.15 398.02 281.04"
 LabelJustification="Center"
 Justification="Center"
 LabelAlignment="Center"
><s font="61" size="12" color="0" face="96">Si</s></t></n><n
 id="9"
 p="385 291.24"
 Z="8"
 AS="N"
/><n
 id="11"
 p="402 291.24"
 Z="10"
 AS="N"
/><n
 id="13"
 p="410.50 276.52"
 Z="12"
 AS="N"
/><n
 id="15"
 p="385 232.36"
 Z="14"
 AS="N"
/><n
 id="17"
 p="368 232.36"
 Z="16"
 AS="N"
/><n
 id="19"
 p="359.50 247.08"
 Z="18"
 AS="N"
/><n
 id="21"
 p="370.28 270.30"
 Z="20"
 AS="N"
/><n
 id="23"
 p="370.28 287.30"
 Z="22"
 AS="N"
/><n
 id="25"
 p="355.56 295.80"
 Z="24"
 AS="N"
/><n
 id="27"
 p="340.83 287.30"
 Z="26"
 AS="N"
/><n
 id="29"
 p="340.83 270.30"
 Z="28"
 AS="N"
/><n
 id="31"
 p="355.56 261.80"
 Z="30"
 AS="N"
/><n
 id="33"
 p="326.11 261.80"
 Z="32"
 Element="7"
 NumHydrogens="0"
 NeedsClean="yes"
 AS="N"
><t
 p="321.78 266.09"
 BoundingBox="322.69 257.51 329.46 266.09"
 LabelJustification="Left"
><s font="61" size="12" color="0" face="96">N</s></t></n><n
 id="35"
 p="326.11 244.80"
 Z="34"
 AS="N"
/><n
 id="37"
 p="311.39 270.30"
 Z="36"
 AS="N"
/><n
 id="39"
 p="355.56 312.80"
 Z="38"
 Element="7"
 NumHydrogens="0"
 NeedsClean="yes"
 AS="N"
><t
 p="351.22 317.09"
 BoundingBox="352.14 308.51 358.90 317.09"
 LabelJustification="Left"
><s font="61" size="12" color="0" face="96">N</s></t></n><n
 id="41"
 p="370.28 321.30"
 Z="40"
 AS="N"
/><n
 id="43"
 p="340.83 321.30"
 Z="42"
 AS="N"
/><n
 id="45"
 p="399.72 253.30"
 Z="44"
 AS="N"
/><n
 id="47"
 p="414.44 261.80"
 Z="46"
 AS="N"
/><n
 id="49"
 p="429.17 253.30"
 Z="48"
 AS="N"
/><n
 id="51"
 p="429.17 236.30"
 Z="50"
 AS="N"
/><n
 id="53"
 p="414.44 227.80"
 Z="52"
 AS="N"
/><n
 id="55"
 p="399.72 236.30"
 Z="54"
 AS="N"
/><n
 id="57"
 p="414.44 210.80"
 Z="56"
 Element="7"
 NumHydrogens="0"
 NeedsClean="yes"
 AS="N"
><t
 p="410.11 215.09"
 BoundingBox="411.03 206.51 417.79 215.09"
 LabelJustification="Left"
><s font="61" size="12" color="0" face="96">N</s></t></n><n
 id="59"
 p="399.72 202.30"
 Z="58"
 AS="N"
/><n
 id="61"
 p="429.17 202.30"
 Z="60"
 AS="N"
/><n
 id="63"
 p="443.89 261.80"
 Z="62"
 Element="7"
 NumHydrogens="0"
 NeedsClean="yes"
 AS="N"
><t
 p="439.56 266.09"
 BoundingBox="440.47 257.51 447.24 266.09"
 LabelJustification="Left"
><s font="61" size="12" color="0" face="96">N</s></t></n><n
 id="65"
 p="443.89 278.80"
 Z="64"
 AS="N"
/><n
 id="67"
 p="458.61 253.30"
 Z="66"
 AS="N"
/><b
 id="69"
 Z="68"
 B="3"
 E="5"
 BS="N"
/><b
 id="70"
 Z="69"
 B="5"
 E="7"
 BS="N"
/><b
 id="71"
 Z="70"
 B="7"
 E="9"
 BS="N"
/><b
 id="72"
 Z="71"
 B="7"
 E="11"
 BS="N"
/><b
 id="73"
 Z="72"
 B="7"
 E="13"
 BS="N"
/><b
 id="74"
 Z="73"
 B="3"
 E="15"
 BS="N"
/><b
 id="75"
 Z="74"
 B="3"
 E="17"
 BS="N"
/><b
 id="76"
 Z="75"
 B="3"
 E="19"
 BS="N"
/><b
 id="77"
 Z="76"
 B="21"
 E="23"
 BS="N"
/><b
 id="78"
 Z="77"
 B="23"
 E="25"
 Order="2"
 BS="N"
 BondCircularOrdering="0 77 79 88"
/><b
 id="79"
 Z="78"
 B="25"
 E="27"
 BS="N"
/><b
 id="80"
 Z="79"
 B="27"
 E="29"
 Order="2"
 BS="N"
 BondCircularOrdering="0 79 81 85"
/><b
 id="81"
 Z="80"
 B="29"
 E="31"
 BS="N"
/><b
 id="82"
 Z="81"
 B="21"
 E="31"
 Order="2"
 BS="N"
 BondCircularOrdering="77 89 0 81"
/><b
 id="83"
 Z="82"
 B="33"
 E="35"
 BS="N"
/><b
 id="84"
 Z="83"
 B="33"
 E="37"
 BS="N"
/><b
 id="85"
 Z="84"
 B="29"
 E="33"
 BS="N"
/><b
 id="86"
 Z="85"
 B="39"
 E="41"
 BS="N"
/><b
 id="87"
 Z="86"
 B="39"
 E="43"
 BS="N"
/><b
 id="88"
 Z="87"
 B="25"
 E="39"
 BS="N"
/><b
 id="89"
 Z="88"
 B="5"
 E="21"
 BS="N"
/><b
 id="90"
 Z="89"
 B="45"
 E="47"
 BS="N"
/><b
 id="91"
 Z="90"
 B="47"
 E="49"
 Order="2"
 BS="N"
 BondCircularOrdering="90 0 101 92"
/><b
 id="92"
 Z="91"
 B="49"
 E="51"
 BS="N"
/><b
 id="93"
 Z="92"
 B="51"
 E="53"
 Order="2"
 BS="N"
 BondCircularOrdering="92 0 98 94"
/><b
 id="94"
 Z="93"
 B="53"
 E="55"
 BS="N"
/><b
 id="95"
 Z="94"
 B="45"
 E="55"
 Order="2"
 BS="N"
 BondCircularOrdering="102 90 94 0"
/><b
 id="96"
 Z="95"
 B="57"
 E="59"
 BS="N"
/><b
 id="97"
 Z="96"
 B="57"
 E="61"
 BS="N"
/><b
 id="98"
 Z="97"
 B="53"
 E="57"
 BS="N"
/><b
 id="99"
 Z="98"
 B="63"
 E="65"
 BS="N"
/><b
 id="100"
 Z="99"
 B="63"
 E="67"
 BS="N"
/><b
 id="101"
 Z="100"
 B="49"
 E="63"
 BS="N"
/><b
 id="102"
 Z="101"
 B="5"
 E="45"
 BS="N"
/></fragment></group></page></CDXML>
